# Supplementary material for: Community-integrated omics links dominance of a microbial generalist to fine-tuned resource usage
Source: Nat Commun. 2014 Nov 26;5:5603. doi: 10.1038/ncomms6603 (PMC4263124; doi:10.1038/ncomms6603)
Supplement: Supplementary Data 1 — Characteristics of the reconstructed composite genomes at SD3. [file ncomms6603-s2.xlsx]

## Sheet: TABLE S1
Supplementary Data 1 | Characteristics of the reconstructed composite genomes at SD3.
assembly characteristics	Name		Composite Genome 1	Composite Genome 2	Composite Genome 3	Composite Genome 4	Composite Genome 5	Composite Genome 6	Composite Genome 7	Composite Genome 8a	Composite Genome 8b	Composite Genome 9
	contigs		1155	997	2576	1249	1459	1152	595	1285	531	166
	size of genomic reconstruction (bp)		2044833	1626465	5091001	2634318	2860743	1783040	1304376	2324509	4314540	333524
	mean (bp)		1770.1	1631.3	1975.9	2108.6	1958.6	1547.5	2191.2	1809	8125	2008.5
	min. (bp)		1000	1000	1000	1000	1000	1000	1000	1001	1003	1000
	max (bp)		6871	6126	13820	13076	8878	8859	18234	13967	76118	18094
	N50 (bp)		1797	1601	2102	2289	2093	1506	2389	1773	15278	1927
	N90 (bp)		1122	1098	1122	1230	1170	1071	1189	1120	3412	1172
	%G+C		36.5	39.7	36.5	33.2	43.1	52.3	47.6	64.5	66.3	28.3
	metagenomic RPKM a		0.0165186	0.0482789	0.0178294	0.0178709	0.0283123	0.0234616	0.0270913	0.0306501	0.086104	0.0225391
	average composite genome coverage (x)		6.06509	11.0721	6.53264	6.6536	9.65408	7.21208	9.08288	8.84253	23.3564	8.6205
	proportion of total metagenomic reads mapped (%)		3.37778	7.85239	9.07696	4.70777	8.09943	4.1833	3.53372	7.77269	36.5019	0.751732
	RAST ID (6666666.xxxxx)		37195	37196	37197	37198	37199	3720	37201	37202	37202	37203
taxonomy b	plylum		Bacteroidetes	Bacteroidetes	Bacterioidetes	Bacteroidetes	Proteobacteria	Proteobacteria	Proteobacteria	Actinobacteria	Actinobacteria
	class		Sphingobacteriia	Sphingobacteriia	putative Sphingobacteriia	Sphingobacteriia	putative γ-proteobacteria	β-proteobacteria	β-proteobacteria	Actinobacteria	Unclassified	/
	order		Sphingobacteriales	Sphingobacteriales	putative Sphingobacteriales	Sphingobacteriales	putative Pseudomonadales	/	Burkholderiales	Acidimicrobiales	Unclassified	/
	family				/	Saprospiraceae	putative Moraxellaceae	/	Comamonadaceae	putative Acidimicrobiaceae	Unclassified	/
	genus		putative Chitinophaga	Chitinophaga	/	Haliscomenobacter	/	/	/	putative Acidimicrobium	Candidatus Microthrix	/
	number of unique marker genes		17	7	28	26	22	21	23	22	NA	5
	count of marker genes		18	7	50	27	35	38	24	34	NA	5
annotation	number of features		1704	1657	4840	2268	2722	2023	1419	2251	4368	422
		Number of coding sequences (CDS)	1695	1642	4780	2256	2695	1916	1396	2228	4308	401
		Number of coding RNAs	9	15	60	12	27	107	23	23	60	21
	estimated genome completenes
		%	60	22.5	85	90	85	75	75	65	97.5	20
		sum	24	9	61	39	58	55	31	40	41	9
	percentage of ORFs expressed at the RNA level		84.9558	58.4044	84.415	87.8989	92.6525	69.2067	70.8453	54.5332	45.7521	87.7805
	percentage of ORFs expressed at the protein level		0.943953	0.974421	1.63291	2.34929	6.4911	6.99374	8.16619	8.07899	17.688	0.249377
genetic variation (SD3)	number of detected variants (based on the metagenomic data)		121	166	1021	543	5428	1280	1820	1524	11702	37
	number of detected variants (based on the metatranscriptomic data)		168	158	2490	1456	11481	2673	419	315	777	195
	variant density per CG population		1.75185e-05	1.29975e-05	2.20944e-05	4.37841e-05	0.000234265	0.000171605	0.000394854	8.43495e-05	7.43037e-05	0.000147575
copy numbers of genes involved in lipid metabolism	COG0020: Undecaprenyl pyrophosphate synthase		1	1	1	1	0	0	1	1	1	0
	COG0183: Acetyl-CoA acetyltransferase		1	2	2	2	3	0	3	3	13	0
	COG0204: 1-acyl-sn-glycerol-3-phosphate acyltransferase		0	2	2	2	5	0	2	3	8	0
	COG0236: Acyl carrier protein		0	1	3	1	0	2	1	0	1	0
	COG0245: 2C-methyl-D-erythritol 2,4-cyclodiphosphate synthase		0	1	0	0	1	1	0	0	1	0
	COG0304: 3-oxoacyl-(acyl-carrier-protein) synthase		1	0	2	1	2	1	4	0	0	0
	COG0318: Acyl-CoA synthetases (AMP-forming)/AMP-acid ligases II		1	0	3	2	4	2	3	10	26	0
	COG0331: (acyl-carrier-protein) S-malonyltransferase		0	0	0	1	1	0	1	0	0	0
	COG0332: 3-oxoacyl-[acyl-carrier-protein] synthase III		3	2	1	4	1	0	3	0	0	0
	COG0365: Acyl-coenzyme A synthetases/AMP-(fatty) acid ligases		0	1	1	2	1	0	2	1	1	0
	COG0416: Fatty acid/phospholipid biosynthesis enzyme		0	0	0	0	1	1	1	0	0	0
	COG0439: Biotin carboxylase		0	1	1	0	1	0	1	1	1	0
	COG0511: Biotin carboxyl carrier protein		1	0	1	0	1	1	0	0	0	0
	COG0558: Phosphatidylglycerophosphate synthase		0	0	0	0	0	1	1	2	4	0
	COG0575: CDP-diglyceride synthetase		0	0	1	1	0	0	1	0	1	0
	COG0615: Cytidylyltransferase		0	0	0	0	0	0	0	0	1	0
	COG0623: Enoyl-[acyl-carrier-protein] reductase (NADH)		1	1	0	1	1	0	1	1	0	0
	COG0657: Esterase/lipase		2	1	3	0	2	1	0	1	6	0
	COG0671: Membrane-associated phospholipid phosphatase		2	0	1	2	0	0	0	0	3	0
	COG0688: Phosphatidylserine decarboxylase		0	0	0	0	1	1	0	0	0	0
	COG0743: 1-deoxy-D-xylulose 5-phosphate reductoisomerase		0	1	0	0	0	0	1	0	1	0
	COG0761: Penicillin tolerance protein		0	0	0	0	0	1	0	0	1	0
	COG0764: 3-hydroxymyristoyl/3-hydroxydecanoyl-(acyl carrier protein) dehydratases		0	1	0	0	2	1	1	0	0	0
	COG0777: Acetyl-CoA carboxylase beta subunit		0	1	0	0	0	0	0	0	0	0
	COG0821: Enzyme involved in the deoxyxylulose pathway of isoprenoid biosynthesis		0	1	0	0	0	0	0	0	1	0
	COG0825: Acetyl-CoA carboxylase alpha subunit		0	0	1	1	0	0	0	0	0	0
	COG1022: Long-chain acyl-CoA synthetases (AMP-forming)		0	0	0	0	2	0	0	2	2	0
	COG1024: Enoyl-CoA hydratase/carnithine racemase		0	1	4	2	6	0	7	11	21	0
	COG1028: Dehydrogenases with different specificities (related to short-chain alcohol dehydrogenases)		2	2	6	1	8	5	6	9	32	0
	COG1154: Deoxyxylulose-5-phosphate synthase		0	1	0	0	1	0	0	0	1	0
	COG1183: Phosphatidylserine synthase		0	0	0	1	2	1	0	0	0	0
	COG1211: 4-diphosphocytidyl-2-methyl-D-erithritol synthase		0	0	0	0	1	1	0	0	1	0
	COG1250: 3-hydroxyacyl-CoA dehydrogenase		0	0	2	2	3	0	1	1	1	0
	COG1257: Hydroxymethylglutaryl-CoA reductase		0	0	1	2	0	0	0	0	0	0
	COG1260: Myo-inositol-1-phosphate synthase		0	0	0	0	0	0	0	0	1	0
	COG1267: Phosphatidylglycerophosphatase A and related proteins		0	0	0	0	1	0	1	0	0	0
	COG1398: Fatty-acid desaturase		1	1	1	0	1	0	0	0	2	0
	COG1502: Phosphatidylserine/phosphatidylglycerophosphate/cardiolipin synthases and related enzymes		1	1	2	1	0	2	2	0	0	0
	COG1562: Phytoene/squalene synthetase		1	0	1	1	0	0	1	0	0	0
	COG1577: Mevalonate kinase		2	0	1	1	0	0	0	0	0	0
	COG1597: Sphingosine kinase and enzymes related to eukaryotic diacylglycerol kinase		1	1	1	0	0	0	0	0	2	0
	COG1607: Acyl-CoA hydrolase		0	0	2	0	1	0	0	0	0	0
	COG1788: Acyl CoA:acetate/3-ketoacid CoA transferase, alpha subunit		1	1	0	0	0	0	1	0	1	0
	COG1835: Predicted acyltransferases		1	1	2	1	0	1	2	2	9	0
	COG1884: Methylmalonyl-CoA mutase, N-terminal domain/subunit		0	0	1	1	1	0	0	1	4	0
	COG1946: Acyl-CoA thioesterase		0	0	0	0	1	0	0	0	3	0
	COG1947: 4-diphosphocytidyl-2C-methyl-D-erythritol 2-phosphate synthase		0	1	0	0	1	1	1	1	1	0
	COG1960: Acyl-CoA dehydrogenases		2	2	2	0	5	0	2	10	30	0
	COG2030: Acyl dehydratase		0	1	1	0	0	1	1	0	4	0
	COG2057: Acyl CoA:acetate/3-ketoacid CoA transferase, beta subunit		1	1	0	0	0	0	1	0	1	0
	COG2067: Long-chain fatty acid transport protein		0	1	1	0	2	0	1	0	0	0
	COG2084: 3-hydroxyisobutyrate dehydrogenase and related beta-hydroxyacid dehydrogenases		0	0	0	0	1	0	0	0	1	0
	COG2185: Methylmalonyl-CoA mutase, C-terminal domain/subunit (cobalamin-binding)		0	0	0	0	0	0	0	0	4	0
	COG2267: Lysophospholipase		1	2	1	0	4	0	0	3	7	0
	COG2272: Carboxylesterase type B		0	0	0	0	0	0	0	0	1	0
	COG2867: Oligoketide cyclase/lipid transport protein		0	0	0	0	0	1	0	0	0	0
	COG2937: Glycerol-3-phosphate O-acyltransferase		0	0	0	0	0	0	0	1	0	0
	COG3000: Sterol desaturase		1	2	3	0	0	1	1	0	4	0
	COG3239: Fatty acid desaturase		1	0	3	1	3	0	0	0	2	0
	COG3240: Phospholipase/lecithinase/hemolysin		0	0	0	0	0	0	1	0	0	0
	COG3243: Poly(3-hydroxyalkanoate) synthetase		0	0	1	1	2	2	0	0	0	0
	COG3255: Putative sterol carrier protein		0	0	1	0	0	0	0	0	1	0
	COG3407: Mevalonate pyrophosphate decarboxylase		1	0	1	0	0	0	0	0	0	0
	COG3884: Acyl-ACP thioesterase		0	0	0	0	0	0	0	0	1	0
	COG3963: Phospholipid N-methyltransferase		0	0	0	2	0	0	0	0	0	0
	COG4281: Acyl-CoA-binding protein		0	0	0	0	1	0	1	0	0	0
	COG4706: Predicted 3-hydroxylacyl-(acyl carrier protein) dehydratase		0	0	1	0	0	0	0	0	0	0
	COG4770: Acetyl/propionyl-CoA carboxylase, alpha subunit		2	0	2	2	1	1	0	0	2	0
	COG4799: Acetyl-CoA carboxylase, carboxyltransferase component (subunits alpha and beta)		1	0	1	1	1	0	1	1	3	0
	COG4982: 3-oxoacyl-[acyl-carrier protein] reductase		0	0	0	0	1	0	0	0	0	0
	COG5379: S-adenosylmethionine:diacylglycerol 3-amino-3-carboxypropyl transferase		0	0	0	1	0	0	0	0	0	0
a see definition and formular in the Methods
b with Ka/Ks p-value < 0.01
c taxon were assigned when at least 75% of all foud markers were corroboring, and putatively assigned when at least 50% were corroboring (except for 8b, identified as describe in Figure 2c)
