# Supplementary material for: Community-integrated omics links dominance of a microbial generalist to fine-tuned resource usage
Source: Nat Commun. 2014 Nov 26;5:5603. doi: 10.1038/ncomms6603 (PMC4263124; doi:10.1038/ncomms6603)
Supplement: Supplementary Data 2 — List of genes for each composite genome (CG) with corresponding transcript levels and protein abundances for the sample obtained on SD3. [file ncomms6603-s3.xlsx]

## Sheet: TABLE S2
Supplementary Data 2 | List of genes for each composite genome (CG) with corresponding transcript levels and protein abundances for the sample obtained on SD3.
Composite genome	RAST contig ID	RAST feature ID	NCBI contig ID	NCBI feature ID	25 January 2011 - SD3
					Metagenomic coverage	Metagenomic FPKM	Metatranscriptomic FPKM	Proteomic LogNSI
CG1	20110125.mgmt.asm2.subset1_00001	fig|6666666.37195.peg.1	CG1_ctg0001	CG1_peg0001	5.19021	13.9604	3.12696	No_LogNSI
CG1	20110125.mgmt.asm2.subset1_00002	fig|6666666.37195.peg.2	CG1_ctg0002	CG1_peg0002	0	0	23.1427	No_LogNSI
CG1	20110125.mgmt.asm2.subset1_00002	fig|6666666.37195.peg.3	CG1_ctg0002	CG1_peg0003	7.025	16.5609	4.10598	No_LogNSI
CG1	20110125.mgmt.asm2.subset1_00002	fig|6666666.37195.peg.4	CG1_ctg0002	CG1_peg0004	6.84079	16.083	3.28962	No_LogNSI
CG1	20110125.mgmt.asm2.subset1_00003	fig|6666666.37195.peg.5	CG1_ctg0003	CG1_peg0005	6.85576	16.403	6.23729	No_LogNSI
CG1	20110125.mgmt.asm2.subset1_00003	fig|6666666.37195.peg.6	CG1_ctg0003	CG1_peg0006	8.60174	19.8554	9.70515	No_LogNSI
CG1	20110125.mgmt.asm2.subset1_00005	fig|6666666.37195.peg.7	CG1_ctg0005	CG1_peg0007	9.0304	31.8464	9.02222	No_LogNSI
CG1	20110125.mgmt.asm2.subset1_00005	fig|6666666.37195.peg.8	CG1_ctg0005	CG1_peg0008	2.97968	14.4939	3.15945	No_LogNSI
CG1	20110125.mgmt.asm2.subset1_00005	fig|6666666.37195.peg.9	CG1_ctg0005	CG1_peg0009	7.79853	19.2997	4.49049	No_LogNSI
CG1	20110125.mgmt.asm2.subset1_00006	fig|6666666.37195.peg.10	CG1_ctg0006	CG1_peg0010	4.29899	9.68564	5.5011	No_LogNSI
CG1	20110125.mgmt.asm2.subset1_00006	fig|6666666.37195.peg.11	CG1_ctg0006	CG1_peg0011	0	0	8.03021	No_LogNSI
CG1	20110125.mgmt.asm2.subset1_00008	fig|6666666.37195.peg.12	CG1_ctg0008	CG1_peg0012	10.1364	34.3168	1.16722	No_LogNSI
CG1	20110125.mgmt.asm2.subset1_00008	fig|6666666.37195.peg.13	CG1_ctg0008	CG1_peg0013	9.63939	24.3539	5.80898	No_LogNSI
CG1	20110125.mgmt.asm2.subset1_00008	fig|6666666.37195.peg.14	CG1_ctg0008	CG1_peg0014	0	0	5.78815	No_LogNSI
CG1	20110125.mgmt.asm2.subset1_00009	fig|6666666.37195.peg.15	CG1_ctg0009	CG1_peg0015	0	0	0.8515	No_LogNSI
CG1	20110125.mgmt.asm2.subset1_00009	fig|6666666.37195.peg.16	CG1_ctg0009	CG1_peg0016	7.73779	18.2263	2.52056	No_LogNSI
CG1	20110125.mgmt.asm2.subset1_00009	fig|6666666.37195.peg.17	CG1_ctg0009	CG1_peg0017	4.00409	9.39062	2.43392	No_LogNSI
CG1	20110125.mgmt.asm2.subset1_00009	fig|6666666.37195.peg.18	CG1_ctg0009	CG1_peg0018	4.29638	10.6638	4.43371	No_LogNSI
CG1	20110125.mgmt.asm2.subset1_00010	fig|6666666.37195.peg.19	CG1_ctg0010	CG1_peg0019	8.89905	20.4439	21.4962	No_LogNSI
CG1	20110125.mgmt.asm2.subset1_00010	fig|6666666.37195.peg.20	CG1_ctg0010	CG1_peg0020	2.9127	6.69137	5.33556	No_LogNSI
CG1	20110125.mgmt.asm2.subset1_00011	fig|6666666.37195.peg.21	CG1_ctg0011	CG1_peg0021	7.63756	21.7408	3.15945	No_LogNSI
CG1	20110125.mgmt.asm2.subset1_00011	fig|6666666.37195.peg.22	CG1_ctg0011	CG1_peg0022	4.58979	13.0651	6.92557	No_LogNSI
CG1	20110125.mgmt.asm2.subset1_00012	fig|6666666.37195.peg.23	CG1_ctg0012	CG1_peg0023	4.9294	13.0651	5.66638	No_LogNSI
CG1	20110125.mgmt.asm2.subset1_00012	fig|6666666.37195.peg.24	CG1_ctg0012	CG1_peg0024	3.30034	8.23991	4.163	No_LogNSI
CG1	20110125.mgmt.asm2.subset1_00012	fig|6666666.37195.peg.25	CG1_ctg0012	CG1_peg0025	6.83142	16.3271	5.76508	No_LogNSI
CG1	20110125.mgmt.asm2.subset1_00012	fig|6666666.37195.peg.26	CG1_ctg0012	CG1_peg0026	4.83169	11.8829	4.77949	No_LogNSI
CG1	20110125.mgmt.asm2.subset1_00013	fig|6666666.37195.peg.27	CG1_ctg0013	CG1_peg0027	6.08445	14.8104	8.80569	No_LogNSI
CG1	20110125.mgmt.asm2.subset1_00013	fig|6666666.37195.peg.28	CG1_ctg0013	CG1_peg0028	0	0	3.83843	No_LogNSI
CG1	20110125.mgmt.asm2.subset1_00013	fig|6666666.37195.peg.29	CG1_ctg0013	CG1_peg0029	0	0	27.4289	No_LogNSI
CG1	20110125.mgmt.asm2.subset1_00013	fig|6666666.37195.peg.30	CG1_ctg0013	CG1_peg0030	5.8092	13.8735	2.14573	No_LogNSI
CG1	20110125.mgmt.asm2.subset1_00014	fig|6666666.37195.peg.31	CG1_ctg0014	CG1_peg0031	5.79571	13.7225	1.6757	No_LogNSI
CG1	20110125.mgmt.asm2.subset1_00015	fig|6666666.37195.peg.32	CG1_ctg0015	CG1_peg0032	140.741	441.185	0	No_LogNSI
CG1	20110125.mgmt.asm2.subset1_00015	fig|6666666.37195.peg.33	CG1_ctg0015	CG1_peg0033	0	0	7.13536	No_LogNSI
CG1	20110125.mgmt.asm2.subset1_00016	fig|6666666.37195.peg.34	CG1_ctg0016	CG1_peg0034	8.42039	20.5638	3.16381	No_LogNSI
CG1	20110125.mgmt.asm2.subset1_00017	fig|6666666.37195.peg.35	CG1_ctg0017	CG1_peg0035	0	0	152.2	No_LogNSI
CG1	20110125.mgmt.asm2.subset1_00017	fig|6666666.37195.peg.36	CG1_ctg0017	CG1_peg0036	3.50278	8.32773	6.72465	No_LogNSI
CG1	20110125.mgmt.asm2.subset1_00018	fig|6666666.37195.peg.37	CG1_ctg0018	CG1_peg0037	6.40399	36.1346	1.9856	No_LogNSI
CG1	20110125.mgmt.asm2.subset1_00018	fig|6666666.37195.peg.38	CG1_ctg0018	CG1_peg0038	9.95473	26.1012	8.87172	No_LogNSI
CG1	20110125.mgmt.asm2.subset1_00019	fig|6666666.37195.peg.39	CG1_ctg0019	CG1_peg0039	5.48959	12.2809	3.10913	No_LogNSI
CG1	20110125.mgmt.asm2.subset1_00019	fig|6666666.37195.peg.40	CG1_ctg0019	CG1_peg0040	0	0	3.83843	No_LogNSI
CG1	20110125.mgmt.asm2.subset1_00021	fig|6666666.37195.peg.41	CG1_ctg0021	CG1_peg0041	2.95812	7.89309	2.32933	No_LogNSI
CG1	20110125.mgmt.asm2.subset1_00023	fig|6666666.37195.peg.42	CG1_ctg0023	CG1_peg0042	12.0116	32.3769	3.31973	No_LogNSI
CG1	20110125.mgmt.asm2.subset1_00023	fig|6666666.37195.peg.43	CG1_ctg0023	CG1_peg0043	4.38132	16.3359	4.89451	No_LogNSI
CG1	20110125.mgmt.asm2.subset1_00024	fig|6666666.37195.peg.44	CG1_ctg0024	CG1_peg0044	0	0	3.83535	No_LogNSI
CG1	20110125.mgmt.asm2.subset1_00024	fig|6666666.37195.peg.45	CG1_ctg0024	CG1_peg0045	6.81982	15.3514	4.43602	No_LogNSI
CG1	20110125.mgmt.asm2.subset1_00025	fig|6666666.37195.peg.46	CG1_ctg0025	CG1_peg0046	2.76363	6.49743	4.56691	No_LogNSI
CG1	20110125.mgmt.asm2.subset1_00026	fig|6666666.37195.peg.47	CG1_ctg0026	CG1_peg0047	11.225	24.7412	1.38302	No_LogNSI
CG1	20110125.mgmt.asm2.subset1_00026	fig|6666666.37195.peg.48	CG1_ctg0026	CG1_peg0048	5.88246	15.0872	4.80927	No_LogNSI
CG1	20110125.mgmt.asm2.subset1_00027	fig|6666666.37195.peg.49	CG1_ctg0027	CG1_peg0049	5.00658	11.3681	3.66248	No_LogNSI
CG1	20110125.mgmt.asm2.subset1_00030	fig|6666666.37195.peg.50	CG1_ctg0030	CG1_peg0050	3.2708	7.24693	2.36959	No_LogNSI
CG1	20110125.mgmt.asm2.subset1_00030	fig|6666666.37195.peg.51	CG1_ctg0030	CG1_peg0051	7.24593	16.6614	3.22725	No_LogNSI
CG1	20110125.mgmt.asm2.subset1_00030	fig|6666666.37195.peg.52	CG1_ctg0030	CG1_peg0052	1.33282	2.93768	4.74571	No_LogNSI
CG1	20110125.mgmt.asm2.subset1_00031	fig|6666666.37195.peg.53	CG1_ctg0031	CG1_peg0053	0	0	4.87434	No_LogNSI
CG1	20110125.mgmt.asm2.subset1_00031	fig|6666666.37195.peg.54	CG1_ctg0031	CG1_peg0054	6.18184	15.7368	2.33834	No_LogNSI
CG1	20110125.mgmt.asm2.subset1_00031	fig|6666666.37195.peg.55	CG1_ctg0031	CG1_peg0055	8.67752	21.2615	3.88852	No_LogNSI
CG1	20110125.mgmt.asm2.subset1_00031	fig|6666666.37195.peg.56	CG1_ctg0031	CG1_peg0056	6.43396	15.6089	3.70533	No_LogNSI
CG1	20110125.mgmt.asm2.subset1_00032	fig|6666666.37195.peg.57	CG1_ctg0032	CG1_peg0057	0	0	5.26981	No_LogNSI
CG1	20110125.mgmt.asm2.subset1_00032	fig|6666666.37195.peg.58	CG1_ctg0032	CG1_peg0058	4.28691	9.64985	5.55002	No_LogNSI
CG1	20110125.mgmt.asm2.subset1_00032	fig|6666666.37195.peg.59	CG1_ctg0032	CG1_peg0059	7.29768	18.5372	3.66231	No_LogNSI
CG1	20110125.mgmt.asm2.subset1_00032	fig|6666666.37195.peg.60	CG1_ctg0032	CG1_peg0060	7.90997	18.6669	2.27527	No_LogNSI
CG1	20110125.mgmt.asm2.subset1_00032	fig|6666666.37195.peg.61	CG1_ctg0032	CG1_peg0061	3.19417	16.1885	5.80953	No_LogNSI
CG1	20110125.mgmt.asm2.subset1_00033	fig|6666666.37195.peg.62	CG1_ctg0033	CG1_peg0062	3.1179	9.7377	5.29302	No_LogNSI
CG1	20110125.mgmt.asm2.subset1_00033	fig|6666666.37195.peg.63	CG1_ctg0033	CG1_peg0063	3.90098	9.71088	3.00686	No_LogNSI
CG1	20110125.mgmt.asm2.subset1_00033	fig|6666666.37195.peg.64	CG1_ctg0033	CG1_peg0064	5.35954	12.9203	4.07329	No_LogNSI
CG1	20110125.mgmt.asm2.subset1_00033	fig|6666666.37195.peg.65	CG1_ctg0033	CG1_peg0065	6.38672	14.7712	5.58979	No_LogNSI
CG1	20110125.mgmt.asm2.subset1_00034	fig|6666666.37195.peg.66	CG1_ctg0034	CG1_peg0066	6.08177	32.5789	3.14741	No_LogNSI
CG1	20110125.mgmt.asm2.subset1_00034	fig|6666666.37195.peg.67	CG1_ctg0034	CG1_peg0067	6.66681	15.7222	3.4488	No_LogNSI
CG1	20110125.mgmt.asm2.subset1_00034	fig|6666666.37195.peg.68	CG1_ctg0034	CG1_peg0068	6.61911	16.2385	4.27401	No_LogNSI
CG1	20110125.mgmt.asm2.subset1_00034	fig|6666666.37195.peg.69	CG1_ctg0034	CG1_peg0069	6.02027	13.9553	4.13917	No_LogNSI
CG1	20110125.mgmt.asm2.subset1_00035	fig|6666666.37195.peg.70	CG1_ctg0035	CG1_peg0070	8.90583	21.629	5.5856	No_LogNSI
CG1	20110125.mgmt.asm2.subset1_00036	fig|6666666.37195.peg.71	CG1_ctg0036	CG1_peg0071	6.32085	14.417	4.74203	No_LogNSI
CG1	20110125.mgmt.asm2.subset1_00036	fig|6666666.37195.peg.72	CG1_ctg0036	CG1_peg0072	6.35722	14.9715	4.34753	No_LogNSI
CG1	20110125.mgmt.asm2.subset1_00036	fig|6666666.37195.peg.73	CG1_ctg0036	CG1_peg0073	7.26777	17.1413	3.3583	No_LogNSI
CG1	20110125.mgmt.asm2.subset1_00036	fig|6666666.37195.peg.74	CG1_ctg0036	CG1_peg0074	9.24333	21.9387	4.83294	-15.9283
CG1	20110125.mgmt.asm2.subset1_00036	fig|6666666.37195.peg.75	CG1_ctg0036	CG1_peg0075	2.18214	6.43523	1.09929	No_LogNSI
CG1	20110125.mgmt.asm2.subset1_00036	fig|6666666.37195.peg.76	CG1_ctg0036	CG1_peg0076	0	0	23.1427	No_LogNSI
CG1	20110125.mgmt.asm2.subset1_00037	fig|6666666.37195.peg.77	CG1_ctg0037	CG1_peg0077	3.01229	6.68292	2.00113	No_LogNSI
CG1	20110125.mgmt.asm2.subset1_00037	fig|6666666.37195.peg.78	CG1_ctg0037	CG1_peg0078	5.52127	13.5119	4.96175	No_LogNSI
CG1	20110125.mgmt.asm2.subset1_00038	fig|6666666.37195.peg.79	CG1_ctg0038	CG1_peg0079	6.3383	14.6665	5.03943	No_LogNSI
CG1	20110125.mgmt.asm2.subset1_00038	fig|6666666.37195.peg.80	CG1_ctg0038	CG1_peg0080	5.52161	14.5663	0	No_LogNSI
CG1	20110125.mgmt.asm2.subset1_00038	fig|6666666.37195.peg.81	CG1_ctg0038	CG1_peg0081	3.03049	16.6555	1.68116	No_LogNSI
CG1	20110125.mgmt.asm2.subset1_00039	fig|6666666.37195.peg.82	CG1_ctg0039	CG1_peg0082	5.3429	12.5208	3.34665	No_LogNSI
CG1	20110125.mgmt.asm2.subset1_00039	fig|6666666.37195.peg.83	CG1_ctg0039	CG1_peg0083	8.17319	19.275	3.8324	No_LogNSI
CG1	20110125.mgmt.asm2.subset1_00039	fig|6666666.37195.peg.84	CG1_ctg0039	CG1_peg0084	4.20585	10.0476	6.26166	No_LogNSI
CG1	20110125.mgmt.asm2.subset1_00040	fig|6666666.37195.peg.85	CG1_ctg0040	CG1_peg0085	4.17162	10.1342	2.38898	No_LogNSI
CG1	20110125.mgmt.asm2.subset1_00040	fig|6666666.37195.peg.86	CG1_ctg0040	CG1_peg0086	6.21798	16.3224	3.21103	No_LogNSI
CG1	20110125.mgmt.asm2.subset1_00041	fig|6666666.37195.peg.87	CG1_ctg0041	CG1_peg0087	5.88053	14.4745	3.91731	No_LogNSI
CG1	20110125.mgmt.asm2.subset1_00042	fig|6666666.37195.peg.88	CG1_ctg0042	CG1_peg0088	17.0488	92.4981	0	No_LogNSI
CG1	20110125.mgmt.asm2.subset1_00042	fig|6666666.37195.peg.89	CG1_ctg0042	CG1_peg0089	5.48265	12.1795	3.21611	No_LogNSI
CG1	20110125.mgmt.asm2.subset1_00042	fig|6666666.37195.peg.90	CG1_ctg0042	CG1_peg0090	5.82398	14.8361	1.69329	No_LogNSI
CG1	20110125.mgmt.asm2.subset1_00043	fig|6666666.37195.peg.91	CG1_ctg0043	CG1_peg0091	9.76253	22.6737	6.28291	No_LogNSI
CG1	20110125.mgmt.asm2.subset1_00043	fig|6666666.37195.peg.92	CG1_ctg0043	CG1_peg0092	6.28697	15.2649	5.28578	No_LogNSI
CG1	20110125.mgmt.asm2.subset1_00044	fig|6666666.37195.peg.93	CG1_ctg0044	CG1_peg0093	5.24396	12.584	2.14468	No_LogNSI
CG1	20110125.mgmt.asm2.subset1_00044	fig|6666666.37195.peg.94	CG1_ctg0044	CG1_peg0094	18.5788	92.4981	0	No_LogNSI
CG1	20110125.mgmt.asm2.subset1_00045	fig|6666666.37195.peg.95	CG1_ctg0045	CG1_peg0095	3.56181	8.32773	6.72465	No_LogNSI
CG1	20110125.mgmt.asm2.subset1_00045	fig|6666666.37195.peg.96	CG1_ctg0045	CG1_peg0096	4.67228	11.6233	15.9448	No_LogNSI
CG1	20110125.mgmt.asm2.subset1_00045	fig|6666666.37195.peg.97	CG1_ctg0045	CG1_peg0097	3.58693	8.35348	6.94427	No_LogNSI
CG1	20110125.mgmt.asm2.subset1_00046	fig|6666666.37195.peg.98	CG1_ctg0046	CG1_peg0098	5.96319	14.5393	3.66194	No_LogNSI
CG1	20110125.mgmt.asm2.subset1_00048	fig|6666666.37195.peg.99	CG1_ctg0048	CG1_peg0099	8.65858	20.7893	5.02438	No_LogNSI
CG1	20110125.mgmt.asm2.subset1_00048	fig|6666666.37195.peg.100	CG1_ctg0048	CG1_peg0100	0	0	0	No_LogNSI
CG1	20110125.mgmt.asm2.subset1_00049	fig|6666666.37195.peg.101	CG1_ctg0049	CG1_peg0101	5.37138	15.2013	8.66006	No_LogNSI
CG1	20110125.mgmt.asm2.subset1_00049	fig|6666666.37195.peg.102	CG1_ctg0049	CG1_peg0102	5.85462	14.1816	2.49028	No_LogNSI
CG1	20110125.mgmt.asm2.subset1_00049	fig|6666666.37195.peg.103	CG1_ctg0049	CG1_peg0103	8.61714	19.9967	2.22467	No_LogNSI
CG1	20110125.mgmt.asm2.subset1_00049	fig|6666666.37195.peg.104	CG1_ctg0049	CG1_peg0104	0	0	7.20771	No_LogNSI
CG1	20110125.mgmt.asm2.subset1_00050	fig|6666666.37195.peg.105	CG1_ctg0050	CG1_peg0105	4.88318	11.8211	13.2737	No_LogNSI
CG1	20110125.mgmt.asm2.subset1_00051	fig|6666666.37195.peg.106	CG1_ctg0051	CG1_peg0106	0	0	13.5146	No_LogNSI
CG1	20110125.mgmt.asm2.subset1_00051	fig|6666666.37195.peg.107	CG1_ctg0051	CG1_peg0107	1.69379	3.9169	4.80401	No_LogNSI
CG1	20110125.mgmt.asm2.subset1_00051	fig|6666666.37195.peg.108	CG1_ctg0051	CG1_peg0108	2.72246	12.3883	10.3099	No_LogNSI
CG1	20110125.mgmt.asm2.subset1_00052	fig|6666666.37195.peg.109	CG1_ctg0052	CG1_peg0109	0	0	0	No_LogNSI
CG1	20110125.mgmt.asm2.subset1_00052	fig|6666666.37195.peg.110	CG1_ctg0052	CG1_peg0110	5.66062	13.1549	1.7519	No_LogNSI
CG1	20110125.mgmt.asm2.subset1_00053	fig|6666666.37195.peg.111	CG1_ctg0053	CG1_peg0111	0	0	0	No_LogNSI
CG1	20110125.mgmt.asm2.subset1_00054	fig|6666666.37195.peg.112	CG1_ctg0054	CG1_peg0112	6.10336	14.5677	4.42602	No_LogNSI
CG1	20110125.mgmt.asm2.subset1_00055	fig|6666666.37195.peg.113	CG1_ctg0055	CG1_peg0113	10.478	24.1797	3.31149	No_LogNSI
CG1	20110125.mgmt.asm2.subset1_00056	fig|6666666.37195.peg.114	CG1_ctg0056	CG1_peg0114	4.79646	10.8256	4.27401	No_LogNSI
CG1	20110125.mgmt.asm2.subset1_00056	fig|6666666.37195.peg.115	CG1_ctg0056	CG1_peg0115	8.00451	18.8417	5.70119	No_LogNSI
CG1	20110125.mgmt.asm2.subset1_00057	fig|6666666.37195.peg.116	CG1_ctg0057	CG1_peg0116	15.8935	48.2492	3.5924	No_LogNSI
CG1	20110125.mgmt.asm2.subset1_00058	fig|6666666.37195.peg.117	CG1_ctg0058	CG1_peg0117	6.81668	16.2143	3.92772	No_LogNSI
CG1	20110125.mgmt.asm2.subset1_00059	fig|6666666.37195.peg.118	CG1_ctg0059	CG1_peg0118	0	0	0	No_LogNSI
CG1	20110125.mgmt.asm2.subset1_00059	fig|6666666.37195.peg.119	CG1_ctg0059	CG1_peg0119	4.24097	9.62321	6.7256	No_LogNSI
CG1	20110125.mgmt.asm2.subset1_00059	fig|6666666.37195.peg.120	CG1_ctg0059	CG1_peg0120	3.55196	7.86989	0	No_LogNSI
CG1	20110125.mgmt.asm2.subset1_00059	fig|6666666.37195.peg.121	CG1_ctg0059	CG1_peg0121	0	0	5.69832	No_LogNSI
CG1	20110125.mgmt.asm2.subset1_00059	fig|6666666.37195.peg.122	CG1_ctg0059	CG1_peg0122	0	0	0	No_LogNSI
CG1	20110125.mgmt.asm2.subset1_00060	fig|6666666.37195.peg.123	CG1_ctg0060	CG1_peg0123	3.01733	7.0547	3.90217	No_LogNSI
CG1	20110125.mgmt.asm2.subset1_00060	fig|6666666.37195.peg.124	CG1_ctg0060	CG1_peg0124	6.07512	15.6525	3.79451	0
CG1	20110125.mgmt.asm2.subset1_00061	fig|6666666.37195.peg.125	CG1_ctg0061	CG1_peg0125	3.76451	8.97802	2.07823	No_LogNSI
CG1	20110125.mgmt.asm2.subset1_00061	fig|6666666.37195.peg.126	CG1_ctg0061	CG1_peg0126	3.48098	8.3018	7.15567	No_LogNSI
CG1	20110125.mgmt.asm2.subset1_00061	fig|6666666.37195.peg.127	CG1_ctg0061	CG1_peg0127	6.81804	17.2429	2.13687	No_LogNSI
CG1	20110125.mgmt.asm2.subset1_00061	fig|6666666.37195.peg.128	CG1_ctg0061	CG1_peg0128	0	0	0	No_LogNSI
CG1	20110125.mgmt.asm2.subset1_00062	fig|6666666.37195.peg.129	CG1_ctg0062	CG1_peg0129	5.2319	13.3525	5.34552	No_LogNSI
CG1	20110125.mgmt.asm2.subset1_00062	fig|6666666.37195.peg.130	CG1_ctg0062	CG1_peg0130	3.17738	10.7786	3.54686	No_LogNSI
CG1	20110125.mgmt.asm2.subset1_00063	fig|6666666.37195.peg.131	CG1_ctg0063	CG1_peg0131	29.331	65.1578	6.29482	No_LogNSI
CG1	20110125.mgmt.asm2.subset1_00063	fig|6666666.37195.peg.132	CG1_ctg0063	CG1_peg0132	6.20732	15.2135	2.41629	No_LogNSI
CG1	20110125.mgmt.asm2.subset1_00063	fig|6666666.37195.peg.133	CG1_ctg0063	CG1_peg0133	3.62948	8.08396	6.08033	No_LogNSI
CG1	20110125.mgmt.asm2.subset1_00064	fig|6666666.37195.peg.134	CG1_ctg0064	CG1_peg0134	6.25937	16.686	0	No_LogNSI
CG1	20110125.mgmt.asm2.subset1_00064	fig|6666666.37195.peg.135	CG1_ctg0064	CG1_peg0135	0	0	6.29482	No_LogNSI
CG1	20110125.mgmt.asm2.subset1_00064	fig|6666666.37195.peg.136	CG1_ctg0064	CG1_peg0136	1.94837	5.97483	7.01041	No_LogNSI
CG1	20110125.mgmt.asm2.subset1_00065	fig|6666666.37195.peg.137	CG1_ctg0065	CG1_peg0137	5.01712	12.4527	1.34169	No_LogNSI
CG1	20110125.mgmt.asm2.subset1_00065	fig|6666666.37195.peg.138	CG1_ctg0065	CG1_peg0138	3.55418	7.8338	1.201	No_LogNSI
CG1	20110125.mgmt.asm2.subset1_00065	fig|6666666.37195.peg.139	CG1_ctg0065	CG1_peg0139	5.97697	16.4537	1.13075	No_LogNSI
CG1	20110125.mgmt.asm2.subset1_00067	fig|6666666.37195.peg.140	CG1_ctg0067	CG1_peg0140	14.874	35.5069	9.40323	No_LogNSI
CG1	20110125.mgmt.asm2.subset1_00068	fig|6666666.37195.peg.141	CG1_ctg0068	CG1_peg0141	5.4576	12.3508	3.37582	No_LogNSI
CG1	20110125.mgmt.asm2.subset1_00070	fig|6666666.37195.peg.142	CG1_ctg0070	CG1_peg0142	3.7852	8.34298	0	No_LogNSI
CG1	20110125.mgmt.asm2.subset1_00070	fig|6666666.37195.peg.143	CG1_ctg0070	CG1_peg0143	6.33215	14.9183	5.50952	No_LogNSI
CG1	20110125.mgmt.asm2.subset1_00072	fig|6666666.37195.peg.144	CG1_ctg0072	CG1_peg0144	5.3406	13.9777	1.55037	No_LogNSI
CG1	20110125.mgmt.asm2.subset1_00072	fig|6666666.37195.peg.145	CG1_ctg0072	CG1_peg0145	4.13755	9.20591	5.47369	No_LogNSI
CG1	20110125.mgmt.asm2.subset1_00073	fig|6666666.37195.peg.146	CG1_ctg0073	CG1_peg0146	0	0	12.5174	No_LogNSI
CG1	20110125.mgmt.asm2.subset1_00073	fig|6666666.37195.peg.147	CG1_ctg0073	CG1_peg0147	5.74768	15.3678	4.32985	No_LogNSI
CG1	20110125.mgmt.asm2.subset1_00074	fig|6666666.37195.peg.148	CG1_ctg0074	CG1_peg0148	5.51924	13.7312	7.54879	-16.8062
CG1	20110125.mgmt.asm2.subset1_00075	fig|6666666.37195.peg.149	CG1_ctg0075	CG1_peg0149	6.147	15.6558	2.86206	No_LogNSI
CG1	20110125.mgmt.asm2.subset1_00076	fig|6666666.37195.peg.150	CG1_ctg0076	CG1_peg0150	6.35811	15.3876	7.68105	No_LogNSI
CG1	20110125.mgmt.asm2.subset1_00078	fig|6666666.37195.peg.151	CG1_ctg0078	CG1_peg0151	5.80791	15.0072	1.83608	No_LogNSI
CG1	20110125.mgmt.asm2.subset1_00079	fig|6666666.37195.peg.152	CG1_ctg0079	CG1_peg0152	4.21542	12.3883	4.41854	No_LogNSI
CG1	20110125.mgmt.asm2.subset1_00079	fig|6666666.37195.peg.153	CG1_ctg0079	CG1_peg0153	4.75319	12.0449	6.9496	No_LogNSI
CG1	20110125.mgmt.asm2.subset1_00080	fig|6666666.37195.peg.154	CG1_ctg0080	CG1_peg0154	3.47311	9.30242	4.32389	No_LogNSI
CG1	20110125.mgmt.asm2.subset1_00080	fig|6666666.37195.peg.155	CG1_ctg0080	CG1_peg0155	0.495029	3.61191	3.47447	No_LogNSI
CG1	20110125.mgmt.asm2.subset1_00080	fig|6666666.37195.peg.156	CG1_ctg0080	CG1_peg0156	0	0	0	No_LogNSI
CG1	20110125.mgmt.asm2.subset1_00081	fig|6666666.37195.peg.157	CG1_ctg0081	CG1_peg0157	0	0	0	No_LogNSI
CG1	20110125.mgmt.asm2.subset1_00082	fig|6666666.37195.peg.158	CG1_ctg0082	CG1_peg0158	7.46934	19.5845	1.201	No_LogNSI
CG1	20110125.mgmt.asm2.subset1_00083	fig|6666666.37195.peg.159	CG1_ctg0083	CG1_peg0159	5.55999	13.4607	2.48141	No_LogNSI
CG1	20110125.mgmt.asm2.subset1_00084	fig|6666666.37195.peg.160	CG1_ctg0084	CG1_peg0160	7.06219	18.2473	1.74247	No_LogNSI
CG1	20110125.mgmt.asm2.subset1_00085	fig|6666666.37195.peg.161	CG1_ctg0085	CG1_peg0161	0	0	6.55667	No_LogNSI
CG1	20110125.mgmt.asm2.subset1_00086	fig|6666666.37195.peg.162	CG1_ctg0086	CG1_peg0162	6.25209	15.1685	4.98508	No_LogNSI
CG1	20110125.mgmt.asm2.subset1_00088	fig|6666666.37195.peg.163	CG1_ctg0088	CG1_peg0163	2.60798	6.95771	6.20907	No_LogNSI
CG1	20110125.mgmt.asm2.subset1_00088	fig|6666666.37195.peg.164	CG1_ctg0088	CG1_peg0164	0	0	0	No_LogNSI
CG1	20110125.mgmt.asm2.subset1_00090	fig|6666666.37195.peg.165	CG1_ctg0090	CG1_peg0165	3.24746	10.1424	1.20815	No_LogNSI
CG1	20110125.mgmt.asm2.subset1_00091	fig|6666666.37195.peg.166	CG1_ctg0091	CG1_peg0166	8.18452	20.2043	1.56914	No_LogNSI
CG1	20110125.mgmt.asm2.subset1_00092	fig|6666666.37195.peg.167	CG1_ctg0092	CG1_peg0167	7.08157	16.0304	4.23107	No_LogNSI
CG1	20110125.mgmt.asm2.subset1_00093	fig|6666666.37195.peg.168	CG1_ctg0093	CG1_peg0168	8.35832	20.4599	4.6533	No_LogNSI
CG1	20110125.mgmt.asm2.subset1_00093	fig|6666666.37195.peg.169	CG1_ctg0093	CG1_peg0169	0	0	5.1138	No_LogNSI
CG1	20110125.mgmt.asm2.subset1_00095	fig|6666666.37195.peg.170	CG1_ctg0095	CG1_peg0170	4.6835	10.3891	5.83296	No_LogNSI
CG1	20110125.mgmt.asm2.subset1_00097	fig|6666666.37195.peg.171	CG1_ctg0097	CG1_peg0171	4.61924	12.1795	4.28815	No_LogNSI
CG1	20110125.mgmt.asm2.subset1_00098	fig|6666666.37195.peg.172	CG1_ctg0098	CG1_peg0172	0	0	0	No_LogNSI
CG1	20110125.mgmt.asm2.subset1_00098	fig|6666666.37195.peg.173	CG1_ctg0098	CG1_peg0173	0	0	0	No_LogNSI
CG1	20110125.mgmt.asm2.subset1_00098	fig|6666666.37195.peg.174	CG1_ctg0098	CG1_peg0174	2.78101	6.19416	2.94569	No_LogNSI
CG1	20110125.mgmt.asm2.subset1_00099	fig|6666666.37195.peg.175	CG1_ctg0099	CG1_peg0175	7.28403	17.2317	3.252	No_LogNSI
CG1	20110125.mgmt.asm2.subset1_00099	fig|6666666.37195.peg.176	CG1_ctg0099	CG1_peg0176	0	0	1.74839	No_LogNSI
CG1	20110125.mgmt.asm2.subset1_00099	fig|6666666.37195.peg.177	CG1_ctg0099	CG1_peg0177	0	0	5.04003	No_LogNSI
CG1	20110125.mgmt.asm2.subset1_00100	fig|6666666.37195.peg.178	CG1_ctg0100	CG1_peg0178	2.84591	7.5482	6.58413	No_LogNSI
CG1	20110125.mgmt.asm2.subset1_00101	fig|6666666.37195.peg.179	CG1_ctg0101	CG1_peg0179	0	0	0	No_LogNSI
CG1	20110125.mgmt.asm2.subset1_00101	fig|6666666.37195.peg.180	CG1_ctg0101	CG1_peg0180	0	0	25.0347	No_LogNSI
CG1	20110125.mgmt.asm2.subset1_00104	fig|6666666.37195.peg.181	CG1_ctg0104	CG1_peg0181	1.55837	6.86964	21.5942	No_LogNSI
CG1	20110125.mgmt.asm2.subset1_00107	fig|6666666.37195.peg.182	CG1_ctg0107	CG1_peg0182	4.86724	11.0542	2.33716	No_LogNSI
CG1	20110125.mgmt.asm2.subset1_00107	fig|6666666.37195.peg.183	CG1_ctg0107	CG1_peg0183	10.1409	39.9829	4.15832	No_LogNSI
CG1	20110125.mgmt.asm2.subset1_00109	fig|6666666.37195.peg.184	CG1_ctg0109	CG1_peg0184	3.80109	9.088	1.74839	No_LogNSI
CG1	20110125.mgmt.asm2.subset1_00110	fig|6666666.37195.peg.185	CG1_ctg0110	CG1_peg0185	50.0412	441.185	6.18368	No_LogNSI
CG1	20110125.mgmt.asm2.subset1_00110	fig|6666666.37195.peg.186	CG1_ctg0110	CG1_peg0186	2.14322	4.8116	1.9216	No_LogNSI
CG1	20110125.mgmt.asm2.subset1_00113	fig|6666666.37195.peg.187	CG1_ctg0113	CG1_peg0187	5.74823	13.2783	3.52289	No_LogNSI
CG1	20110125.mgmt.asm2.subset1_00114	fig|6666666.37195.peg.188	CG1_ctg0114	CG1_peg0188	0	0	0	No_LogNSI
CG1	20110125.mgmt.asm2.subset1_00114	fig|6666666.37195.peg.189	CG1_ctg0114	CG1_peg0189	2.85673	7.00831	1.6415	No_LogNSI
CG1	20110125.mgmt.asm2.subset1_00115	fig|6666666.37195.peg.190	CG1_ctg0115	CG1_peg0190	6.61005	14.7337	2.2517	No_LogNSI
CG1	20110125.mgmt.asm2.subset1_00116	fig|6666666.37195.peg.191	CG1_ctg0116	CG1_peg0191	7.49353	18.5943	4.42987	No_LogNSI
CG1	20110125.mgmt.asm2.subset1_00118	fig|6666666.37195.peg.192	CG1_ctg0118	CG1_peg0192	5.48051	12.3203	2.23387	No_LogNSI
CG1	20110125.mgmt.asm2.subset1_00119	fig|6666666.37195.peg.193	CG1_ctg0119	CG1_peg0193	3.17494	9.09064	1.67333	No_LogNSI
CG1	20110125.mgmt.asm2.subset1_00121	fig|6666666.37195.peg.194	CG1_ctg0121	CG1_peg0194	3.93471	9.94599	3.91857	No_LogNSI
CG1	20110125.mgmt.asm2.subset1_00122	fig|6666666.37195.peg.195	CG1_ctg0122	CG1_peg0195	4.58196	11.8394	5.60609	No_LogNSI
CG1	20110125.mgmt.asm2.subset1_00124	fig|6666666.37195.peg.196	CG1_ctg0124	CG1_peg0196	0	0	5.76617	No_LogNSI
CG1	20110125.mgmt.asm2.subset1_00124	fig|6666666.37195.peg.197	CG1_ctg0124	CG1_peg0197	10.1577	27.264	5.24516	No_LogNSI
CG1	20110125.mgmt.asm2.subset1_00125	fig|6666666.37195.peg.198	CG1_ctg0125	CG1_peg0198	5.87115	15.405	5.97736	No_LogNSI
CG1	20110125.mgmt.asm2.subset1_00127	fig|6666666.37195.peg.199	CG1_ctg0127	CG1_peg0199	7.78623	18.1391	3.23879	No_LogNSI
CG1	20110125.mgmt.asm2.subset1_00128	fig|6666666.37195.peg.200	CG1_ctg0128	CG1_peg0200	5.6491	13.7393	23.9079	No_LogNSI
CG1	20110125.mgmt.asm2.subset1_00129	fig|6666666.37195.peg.201	CG1_ctg0129	CG1_peg0201	0	0	3.76383	No_LogNSI
CG1	20110125.mgmt.asm2.subset1_00130	fig|6666666.37195.peg.202	CG1_ctg0130	CG1_peg0202	6.4674	16.1471	5.03837	No_LogNSI
CG1	20110125.mgmt.asm2.subset1_00132	fig|6666666.37195.peg.203	CG1_ctg0132	CG1_peg0203	4.37574	12.6301	3.19632	No_LogNSI
CG1	20110125.mgmt.asm2.subset1_00133	fig|6666666.37195.peg.204	CG1_ctg0133	CG1_peg0204	0	0	0	No_LogNSI
CG1	20110125.mgmt.asm2.subset1_00133	fig|6666666.37195.peg.205	CG1_ctg0133	CG1_peg0205	0	0	7.28202	No_LogNSI
CG1	20110125.mgmt.asm2.subset1_00133	fig|6666666.37195.peg.206	CG1_ctg0133	CG1_peg0206	272.059	1985.04	0	No_LogNSI
CG1	20110125.mgmt.asm2.subset1_00134	fig|6666666.37195.peg.207	CG1_ctg0134	CG1_peg0207	0	0	0	No_LogNSI
CG1	20110125.mgmt.asm2.subset1_00135	fig|6666666.37195.peg.208	CG1_ctg0135	CG1_peg0208	6.58466	16.686	6.1763	No_LogNSI
CG1	20110125.mgmt.asm2.subset1_00136	fig|6666666.37195.peg.209	CG1_ctg0136	CG1_peg0209	3.0982	10.8357	6.36986	No_LogNSI
CG1	20110125.mgmt.asm2.subset1_00136	fig|6666666.37195.peg.210	CG1_ctg0136	CG1_peg0210	3.70959	16.5248	5.73587	No_LogNSI
CG1	20110125.mgmt.asm2.subset1_00138	fig|6666666.37195.peg.211	CG1_ctg0138	CG1_peg0211	0	0	0	No_LogNSI
CG1	20110125.mgmt.asm2.subset1_00141	fig|6666666.37195.peg.212	CG1_ctg0141	CG1_peg0212	0	0	3.57499	No_LogNSI
CG1	20110125.mgmt.asm2.subset1_00142	fig|6666666.37195.peg.213	CG1_ctg0142	CG1_peg0213	0	0	0	No_LogNSI
CG1	20110125.mgmt.asm2.subset1_00142	fig|6666666.37195.peg.214	CG1_ctg0142	CG1_peg0214	0	0	11.6175	No_LogNSI
CG1	20110125.mgmt.asm2.subset1_00144	fig|6666666.37195.peg.215	CG1_ctg0144	CG1_peg0215	3.27283	9.96421	9.35793	0
CG1	20110125.mgmt.asm2.subset1_00146	fig|6666666.37195.peg.216	CG1_ctg0146	CG1_peg0216	2.97404	7.67425	5.35499	No_LogNSI
CG1	20110125.mgmt.asm2.subset1_00146	fig|6666666.37195.peg.217	CG1_ctg0146	CG1_peg0217	8.46944	21.8547	1.89988	No_LogNSI
CG1	20110125.mgmt.asm2.subset1_00147	fig|6666666.37195.peg.218	CG1_ctg0147	CG1_peg0218	7.4998	17.4578	3.90822	No_LogNSI
CG1	20110125.mgmt.asm2.subset1_00147	fig|6666666.37195.peg.219	CG1_ctg0147	CG1_peg0219	6.98487	17.1413	8.20419	No_LogNSI
CG1	20110125.mgmt.asm2.subset1_00147	fig|6666666.37195.peg.220	CG1_ctg0147	CG1_peg0220	6.27761	15.0223	3.53331	No_LogNSI
CG1	20110125.mgmt.asm2.subset1_00147	fig|6666666.37195.peg.221	CG1_ctg0147	CG1_peg0221	6.7307	16.1065	2.69889	No_LogNSI
CG1	20110125.mgmt.asm2.subset1_00147	fig|6666666.37195.peg.222	CG1_ctg0147	CG1_peg0222	4.67439	11.6731	7.10277	No_LogNSI
CG1	20110125.mgmt.asm2.subset1_00147	fig|6666666.37195.peg.223	CG1_ctg0147	CG1_peg0223	4.88852	12.6556	2.37998	No_LogNSI
CG1	20110125.mgmt.asm2.subset1_00147	fig|6666666.37195.peg.224	CG1_ctg0147	CG1_peg0224	0	0	16.3917	No_LogNSI
CG1	20110125.mgmt.asm2.subset1_00148	fig|6666666.37195.peg.225	CG1_ctg0148	CG1_peg0225	5.86064	14.0664	4.55664	No_LogNSI
CG1	20110125.mgmt.asm2.subset1_00148	fig|6666666.37195.peg.226	CG1_ctg0148	CG1_peg0226	6.04672	13.3276	6.23749	No_LogNSI
CG1	20110125.mgmt.asm2.subset1_00149	fig|6666666.37195.peg.227	CG1_ctg0149	CG1_peg0227	6.6632	15.9937	5.11859	No_LogNSI
CG1	20110125.mgmt.asm2.subset1_00150	fig|6666666.37195.peg.228	CG1_ctg0150	CG1_peg0228	0	0	14.1717	No_LogNSI
CG1	20110125.mgmt.asm2.subset1_00151	fig|6666666.37195.peg.229	CG1_ctg0151	CG1_peg0229	7.01771	18.5613	6.57458	No_LogNSI
CG1	20110125.mgmt.asm2.subset1_00151	fig|6666666.37195.peg.230	CG1_ctg0151	CG1_peg0230	0	0	0	No_LogNSI
CG1	20110125.mgmt.asm2.subset1_00152	fig|6666666.37195.peg.231	CG1_ctg0152	CG1_peg0231	9.3125	22.3305	4.46773	No_LogNSI
CG1	20110125.mgmt.asm2.subset1_00153	fig|6666666.37195.peg.232	CG1_ctg0153	CG1_peg0232	7.31775	19.5587	5.27399	No_LogNSI
CG1	20110125.mgmt.asm2.subset1_00154	fig|6666666.37195.peg.233	CG1_ctg0154	CG1_peg0233	7.6353	18.7171	1.46604	No_LogNSI
CG1	20110125.mgmt.asm2.subset1_00155	fig|6666666.37195.peg.234	CG1_ctg0155	CG1_peg0234	0	0	0	No_LogNSI
CG1	20110125.mgmt.asm2.subset1_00155	fig|6666666.37195.peg.235	CG1_ctg0155	CG1_peg0235	0	0	0	No_LogNSI
CG1	20110125.mgmt.asm2.subset1_00158	fig|6666666.37195.peg.236	CG1_ctg0158	CG1_peg0236	5.05675	13.8121	3.64643	No_LogNSI
CG1	20110125.mgmt.asm2.subset1_00160	fig|6666666.37195.peg.237	CG1_ctg0160	CG1_peg0237	0	0	0	No_LogNSI
CG1	20110125.mgmt.asm2.subset1_00160	fig|6666666.37195.peg.238	CG1_ctg0160	CG1_peg0238	0	0	1.91922	No_LogNSI
CG1	20110125.mgmt.asm2.subset1_00160	fig|6666666.37195.peg.239	CG1_ctg0160	CG1_peg0239	0	0	0	No_LogNSI
CG1	20110125.mgmt.asm2.subset1_00160	fig|6666666.37195.peg.240	CG1_ctg0160	CG1_peg0240	3.42404	12.7854	6.85912	No_LogNSI
CG1	20110125.mgmt.asm2.subset1_00161	fig|6666666.37195.peg.241	CG1_ctg0161	CG1_peg0241	0	0	19.6136	No_LogNSI
CG1	20110125.mgmt.asm2.subset1_00163	fig|6666666.37195.peg.242	CG1_ctg0163	CG1_peg0242	1.86946	8.32773	3.36232	No_LogNSI
CG1	20110125.mgmt.asm2.subset1_00166	fig|6666666.37195.peg.243	CG1_ctg0166	CG1_peg0243	6.03718	14.8635	5.17096	No_LogNSI
CG1	20110125.mgmt.asm2.subset1_00166	fig|6666666.37195.peg.244	CG1_ctg0166	CG1_peg0244	0	0	9.43646	No_LogNSI
CG1	20110125.mgmt.asm2.subset1_00167	fig|6666666.37195.peg.245	CG1_ctg0167	CG1_peg0245	4.7328	13.4621	7.53831	No_LogNSI
CG1	20110125.mgmt.asm2.subset1_00168	fig|6666666.37195.peg.246	CG1_ctg0168	CG1_peg0246	0.873028	4.45127	20.9799	No_LogNSI
CG1	20110125.mgmt.asm2.subset1_00168	fig|6666666.37195.peg.247	CG1_ctg0168	CG1_peg0247	6.18479	13.7393	8.48345	0
CG1	20110125.mgmt.asm2.subset1_00168	fig|6666666.37195.peg.248	CG1_ctg0168	CG1_peg0248	0	0	25.0347	No_LogNSI
CG1	20110125.mgmt.asm2.subset1_00169	fig|6666666.37195.peg.249	CG1_ctg0169	CG1_peg0249	0	0	4.30005	No_LogNSI
CG1	20110125.mgmt.asm2.subset1_00169	fig|6666666.37195.peg.250	CG1_ctg0169	CG1_peg0250	3.77007	8.44153	1.82093	No_LogNSI
CG1	20110125.mgmt.asm2.subset1_00171	fig|6666666.37195.peg.251	CG1_ctg0171	CG1_peg0251	8.94861	21.2331	4.9959	No_LogNSI
CG1	20110125.mgmt.asm2.subset1_00171	fig|6666666.37195.peg.252	CG1_ctg0171	CG1_peg0252	12.0783	28.6592	3.30273	No_LogNSI
CG1	20110125.mgmt.asm2.subset1_00172	fig|6666666.37195.peg.253	CG1_ctg0172	CG1_peg0253	6.04305	17.38	4.38868	No_LogNSI
CG1	20110125.mgmt.asm2.subset1_00173	fig|6666666.37195.peg.254	CG1_ctg0173	CG1_peg0254	0	0	0	No_LogNSI
CG1	20110125.mgmt.asm2.subset1_00174	fig|6666666.37195.peg.255	CG1_ctg0174	CG1_peg0255	0	0	6.04651	No_LogNSI
CG1	20110125.mgmt.asm2.subset1_00176	fig|6666666.37195.peg.256	CG1_ctg0176	CG1_peg0256	0	0	0	No_LogNSI
CG1	20110125.mgmt.asm2.subset1_00178	fig|6666666.37195.peg.257	CG1_ctg0178	CG1_peg0257	75.1227	623.354	0	No_LogNSI
CG1	20110125.mgmt.asm2.subset1_00179	fig|6666666.37195.peg.258	CG1_ctg0179	CG1_peg0258	6.51709	15.9503	7.77928	No_LogNSI
CG1	20110125.mgmt.asm2.subset1_00180	fig|6666666.37195.peg.259	CG1_ctg0180	CG1_peg0259	13.8965	45.4118	6.64403	No_LogNSI
CG1	20110125.mgmt.asm2.subset1_00180	fig|6666666.37195.peg.260	CG1_ctg0180	CG1_peg0260	6.71251	17.0303	1.12796	No_LogNSI
CG1	20110125.mgmt.asm2.subset1_00181	fig|6666666.37195.peg.261	CG1_ctg0181	CG1_peg0261	5.1493	12.4773	5.75813	No_LogNSI
CG1	20110125.mgmt.asm2.subset1_00182	fig|6666666.37195.peg.262	CG1_ctg0182	CG1_peg0262	3.41766	9.13462	2.14408	No_LogNSI
CG1	20110125.mgmt.asm2.subset1_00184	fig|6666666.37195.peg.263	CG1_ctg0184	CG1_peg0263	0	0	17.1045	No_LogNSI
CG1	20110125.mgmt.asm2.subset1_00185	fig|6666666.37195.peg.264	CG1_ctg0185	CG1_peg0264	0	0	0	No_LogNSI
CG1	20110125.mgmt.asm2.subset1_00186	fig|6666666.37195.peg.265	CG1_ctg0186	CG1_peg0265	6.96046	15.9329	3.5052	No_LogNSI
CG1	20110125.mgmt.asm2.subset1_00188	fig|6666666.37195.peg.266	CG1_ctg0188	CG1_peg0266	6.93698	15.5136	0	No_LogNSI
CG1	20110125.mgmt.asm2.subset1_00189	fig|6666666.37195.peg.267	CG1_ctg0189	CG1_peg0267	0	0	4.87434	No_LogNSI
CG1	20110125.mgmt.asm2.subset1_00190	fig|6666666.37195.peg.268	CG1_ctg0190	CG1_peg0268	0	0	1.77436	No_LogNSI
CG1	20110125.mgmt.asm2.subset1_00190	fig|6666666.37195.peg.269	CG1_ctg0190	CG1_peg0269	9.45964	23.1667	3.06895	No_LogNSI
CG1	20110125.mgmt.asm2.subset1_00191	fig|6666666.37195.peg.270	CG1_ctg0191	CG1_peg0270	0	0	5.40363	No_LogNSI
CG1	20110125.mgmt.asm2.subset1_00192	fig|6666666.37195.peg.271	CG1_ctg0192	CG1_peg0271	7.14461	16.8941	6.56979	No_LogNSI
CG1	20110125.mgmt.asm2.subset1_00196	fig|6666666.37195.peg.272	CG1_ctg0196	CG1_peg0272	2.95352	8.71008	3.14799	No_LogNSI
CG1	20110125.mgmt.asm2.subset1_00199	fig|6666666.37195.peg.273	CG1_ctg0199	CG1_peg0273	0	0	17.3644	No_LogNSI
CG1	20110125.mgmt.asm2.subset1_00199	fig|6666666.37195.peg.274	CG1_ctg0199	CG1_peg0274	0	0	0	No_LogNSI
CG1	20110125.mgmt.asm2.subset1_00200	fig|6666666.37195.peg.275	CG1_ctg0200	CG1_peg0275	0	0	0	No_LogNSI
CG1	20110125.mgmt.asm2.subset1_00201	fig|6666666.37195.peg.276	CG1_ctg0201	CG1_peg0276	6.02317	13.8907	6.25819	No_LogNSI
CG1	20110125.mgmt.asm2.subset1_00205	fig|6666666.37195.peg.277	CG1_ctg0205	CG1_peg0277	4.67281	12.7854	6.85912	No_LogNSI
CG1	20110125.mgmt.asm2.subset1_00205	fig|6666666.37195.peg.278	CG1_ctg0205	CG1_peg0278	0	0	0	No_LogNSI
CG1	20110125.mgmt.asm2.subset1_00206	fig|6666666.37195.peg.279	CG1_ctg0206	CG1_peg0279	7.23225	18.1698	0	No_LogNSI
CG1	20110125.mgmt.asm2.subset1_00207	fig|6666666.37195.peg.280	CG1_ctg0207	CG1_peg0280	5.15931	12.2231	1.14407	No_LogNSI
CG1	20110125.mgmt.asm2.subset1_00207	fig|6666666.37195.peg.281	CG1_ctg0207	CG1_peg0281	0	0	4.09408	No_LogNSI
CG1	20110125.mgmt.asm2.subset1_00208	fig|6666666.37195.peg.282	CG1_ctg0208	CG1_peg0282	6.914	15.6676	0	No_LogNSI
CG1	20110125.mgmt.asm2.subset1_00209	fig|6666666.37195.peg.283	CG1_ctg0209	CG1_peg0283	5.44537	14.4932	3.58495	No_LogNSI
CG1	20110125.mgmt.asm2.subset1_00210	fig|6666666.37195.peg.284	CG1_ctg0210	CG1_peg0284	6.44157	15.1982	9.41766	No_LogNSI
CG1	20110125.mgmt.asm2.subset1_00211	fig|6666666.37195.peg.285	CG1_ctg0211	CG1_peg0285	0	0	3.04017	No_LogNSI
CG1	20110125.mgmt.asm2.subset1_00212	fig|6666666.37195.peg.286	CG1_ctg0212	CG1_peg0286	6.88836	17.2586	5.44748	No_LogNSI
CG1	20110125.mgmt.asm2.subset1_00212	fig|6666666.37195.peg.287	CG1_ctg0212	CG1_peg0287	2.40552	6.40245	2.77735	No_LogNSI
CG1	20110125.mgmt.asm2.subset1_00214	fig|6666666.37195.peg.288	CG1_ctg0214	CG1_peg0288	5.42531	12.2956	3.49456	No_LogNSI
CG1	20110125.mgmt.asm2.subset1_00215	fig|6666666.37195.peg.289	CG1_ctg0215	CG1_peg0289	5.05816	14.5312	1.58844	No_LogNSI
CG1	20110125.mgmt.asm2.subset1_00217	fig|6666666.37195.peg.290	CG1_ctg0217	CG1_peg0290	5.77268	14.7165	3.66814	No_LogNSI
CG1	20110125.mgmt.asm2.subset1_00217	fig|6666666.37195.peg.291	CG1_ctg0217	CG1_peg0291	0	0	0	No_LogNSI
CG1	20110125.mgmt.asm2.subset1_00219	fig|6666666.37195.peg.292	CG1_ctg0219	CG1_peg0292	6.53372	14.9697	5.44464	No_LogNSI
CG1	20110125.mgmt.asm2.subset1_00220	fig|6666666.37195.peg.293	CG1_ctg0220	CG1_peg0293	4.41226	10.2384	4.13735	No_LogNSI
CG1	20110125.mgmt.asm2.subset1_00221	fig|6666666.37195.peg.294	CG1_ctg0221	CG1_peg0294	0	0	0	No_LogNSI
CG1	20110125.mgmt.asm2.subset1_00221	fig|6666666.37195.peg.295	CG1_ctg0221	CG1_peg0295	2.79168	6.20161	3.24292	No_LogNSI
CG1	20110125.mgmt.asm2.subset1_00222	fig|6666666.37195.peg.296	CG1_ctg0222	CG1_peg0296	0	0	5.89033	No_LogNSI
CG1	20110125.mgmt.asm2.subset1_00222	fig|6666666.37195.peg.297	CG1_ctg0222	CG1_peg0297	7.38261	18.1125	7.90509	No_LogNSI
CG1	20110125.mgmt.asm2.subset1_00223	fig|6666666.37195.peg.298	CG1_ctg0223	CG1_peg0298	0	0	12.3674	No_LogNSI
CG1	20110125.mgmt.asm2.subset1_00224	fig|6666666.37195.peg.299	CG1_ctg0224	CG1_peg0299	8.55074	23.148	2.95461	No_LogNSI
CG1	20110125.mgmt.asm2.subset1_00225	fig|6666666.37195.peg.300	CG1_ctg0225	CG1_peg0300	3.40582	17.1584	4.66888	No_LogNSI
CG1	20110125.mgmt.asm2.subset1_00225	fig|6666666.37195.peg.301	CG1_ctg0225	CG1_peg0301	10.855	31.1589	5.7218	No_LogNSI
CG1	20110125.mgmt.asm2.subset1_00226	fig|6666666.37195.peg.302	CG1_ctg0226	CG1_peg0302	6.36073	15.5795	4.89348	No_LogNSI
CG1	20110125.mgmt.asm2.subset1_00228	fig|6666666.37195.peg.303	CG1_ctg0228	CG1_peg0303	5.32039	11.9975	3.03052	No_LogNSI
CG1	20110125.mgmt.asm2.subset1_00230	fig|6666666.37195.peg.304	CG1_ctg0230	CG1_peg0304	4.85025	10.7402	9.92039	No_LogNSI
CG1	20110125.mgmt.asm2.subset1_00233	fig|6666666.37195.peg.305	CG1_ctg0233	CG1_peg0305	4.78693	11.3324	7.98988	0
CG1	20110125.mgmt.asm2.subset1_00234	fig|6666666.37195.peg.306	CG1_ctg0234	CG1_peg0306	6.42637	15.72	3.91685	No_LogNSI
CG1	20110125.mgmt.asm2.subset1_00238	fig|6666666.37195.peg.307	CG1_ctg0238	CG1_peg0307	0	0	8.10545	No_LogNSI
CG1	20110125.mgmt.asm2.subset1_00238	fig|6666666.37195.peg.308	CG1_ctg0238	CG1_peg0308	7.6061	18.1115	2.378	No_LogNSI
CG1	20110125.mgmt.asm2.subset1_00239	fig|6666666.37195.peg.309	CG1_ctg0239	CG1_peg0309	5.3256	14.3296	6.09735	No_LogNSI
CG1	20110125.mgmt.asm2.subset1_00240	fig|6666666.37195.peg.310	CG1_ctg0240	CG1_peg0310	5.89631	13.4733	3.54686	No_LogNSI
CG1	20110125.mgmt.asm2.subset1_00242	fig|6666666.37195.peg.311	CG1_ctg0242	CG1_peg0311	6.34714	18.3347	2.66951	No_LogNSI
CG1	20110125.mgmt.asm2.subset1_00243	fig|6666666.37195.peg.312	CG1_ctg0243	CG1_peg0312	5.05241	17.2429	2.13687	No_LogNSI
CG1	20110125.mgmt.asm2.subset1_00244	fig|6666666.37195.peg.313	CG1_ctg0244	CG1_peg0313	0	0	4.57149	No_LogNSI
CG1	20110125.mgmt.asm2.subset1_00244	fig|6666666.37195.peg.314	CG1_ctg0244	CG1_peg0314	12.0475	35.6528	4.75181	No_LogNSI
CG1	20110125.mgmt.asm2.subset1_00244	fig|6666666.37195.peg.315	CG1_ctg0244	CG1_peg0315	8.9264	23.6097	3.27818	No_LogNSI
CG1	20110125.mgmt.asm2.subset1_00244	fig|6666666.37195.peg.316	CG1_ctg0244	CG1_peg0316	6.07964	17.8051	5.7218	No_LogNSI
CG1	20110125.mgmt.asm2.subset1_00244	fig|6666666.37195.peg.317	CG1_ctg0244	CG1_peg0317	8.32672	19.4923	13.244	No_LogNSI
CG1	20110125.mgmt.asm2.subset1_00244	fig|6666666.37195.peg.318	CG1_ctg0244	CG1_peg0318	7.48747	17.2559	9.22018	No_LogNSI
CG1	20110125.mgmt.asm2.subset1_00245	fig|6666666.37195.peg.319	CG1_ctg0245	CG1_peg0319	6.49708	15.5136	6.28291	No_LogNSI
CG1	20110125.mgmt.asm2.subset1_00245	fig|6666666.37195.peg.320	CG1_ctg0245	CG1_peg0320	0	0	0	No_LogNSI
CG1	20110125.mgmt.asm2.subset1_00246	fig|6666666.37195.peg.321	CG1_ctg0246	CG1_peg0321	4.23576	10.0666	2.02417	No_LogNSI
CG1	20110125.mgmt.asm2.subset1_00247	fig|6666666.37195.peg.322	CG1_ctg0247	CG1_peg0322	8.97922	22.9502	0	No_LogNSI
CG1	20110125.mgmt.asm2.subset1_00247	fig|6666666.37195.peg.323	CG1_ctg0247	CG1_peg0323	0	0	0	No_LogNSI
CG1	20110125.mgmt.asm2.subset1_00248	fig|6666666.37195.peg.324	CG1_ctg0248	CG1_peg0324	0	0	1.77436	No_LogNSI
CG1	20110125.mgmt.asm2.subset1_00248	fig|6666666.37195.peg.325	CG1_ctg0248	CG1_peg0325	3.28521	7.55579	7.25224	No_LogNSI
CG1	20110125.mgmt.asm2.subset1_00252	fig|6666666.37195.peg.326	CG1_ctg0252	CG1_peg0326	0	0	0	No_LogNSI
CG1	20110125.mgmt.asm2.subset1_00252	fig|6666666.37195.peg.327	CG1_ctg0252	CG1_peg0327	6.37864	16.707	7.93631	No_LogNSI
CG1	20110125.mgmt.asm2.subset1_00254	fig|6666666.37195.peg.328	CG1_ctg0254	CG1_peg0328	5.82163	13.7809	1.92384	No_LogNSI
CG1	20110125.mgmt.asm2.subset1_00254	fig|6666666.37195.peg.329	CG1_ctg0254	CG1_peg0329	0	0	5.08604	No_LogNSI
CG1	20110125.mgmt.asm2.subset1_00254	fig|6666666.37195.peg.330	CG1_ctg0254	CG1_peg0330	5.62749	13.4308	4.78477	No_LogNSI
CG1	20110125.mgmt.asm2.subset1_00254	fig|6666666.37195.peg.331	CG1_ctg0254	CG1_peg0331	4.57482	10.9184	2.19153	No_LogNSI
CG1	20110125.mgmt.asm2.subset1_00255	fig|6666666.37195.peg.332	CG1_ctg0255	CG1_peg0332	3.47196	8.11074	19.4204	No_LogNSI
CG1	20110125.mgmt.asm2.subset1_00256	fig|6666666.37195.peg.333	CG1_ctg0256	CG1_peg0333	0.610481	1.91369	3.00602	No_LogNSI
CG1	20110125.mgmt.asm2.subset1_00258	fig|6666666.37195.peg.334	CG1_ctg0258	CG1_peg0334	74.5525	553.505	0	No_LogNSI
CG1	20110125.mgmt.asm2.subset1_00258	fig|6666666.37195.peg.335	CG1_ctg0258	CG1_peg0335	4.62793	10.2182	4.51185	No_LogNSI
CG1	20110125.mgmt.asm2.subset1_00259	fig|6666666.37195.peg.336	CG1_ctg0259	CG1_peg0336	6.5057	22.7532	2.56813	No_LogNSI
CG1	20110125.mgmt.asm2.subset1_00260	fig|6666666.37195.peg.337	CG1_ctg0260	CG1_peg0337	0	0	4.23515	No_LogNSI
CG1	20110125.mgmt.asm2.subset1_00261	fig|6666666.37195.peg.338	CG1_ctg0261	CG1_peg0338	0	0	0	No_LogNSI
CG1	20110125.mgmt.asm2.subset1_00264	fig|6666666.37195.peg.339	CG1_ctg0264	CG1_peg0339	10.6661	26.6039	10.3249	0
CG1	20110125.mgmt.asm2.subset1_00264	fig|6666666.37195.peg.340	CG1_ctg0264	CG1_peg0340	7.73569	18.791	7.87176	-17.5747
CG1	20110125.mgmt.asm2.subset1_00264	fig|6666666.37195.peg.341	CG1_ctg0264	CG1_peg0341	2.04436	8.52363	9.97691	No_LogNSI
CG1	20110125.mgmt.asm2.subset1_00264	fig|6666666.37195.peg.342	CG1_ctg0264	CG1_peg0342	10.8256	34.3168	5.83611	No_LogNSI
CG1	20110125.mgmt.asm2.subset1_00266	fig|6666666.37195.peg.343	CG1_ctg0266	CG1_peg0343	0	0	0	No_LogNSI
CG1	20110125.mgmt.asm2.subset1_00267	fig|6666666.37195.peg.344	CG1_ctg0267	CG1_peg0344	0	0	5.9568	No_LogNSI
CG1	20110125.mgmt.asm2.subset1_00267	fig|6666666.37195.peg.345	CG1_ctg0267	CG1_peg0345	4.86609	11.1476	3.28485	No_LogNSI
CG1	20110125.mgmt.asm2.subset1_00267	fig|6666666.37195.peg.346	CG1_ctg0267	CG1_peg0346	5.34065	12.5335	2.69728	No_LogNSI
CG1	20110125.mgmt.asm2.subset1_00268	fig|6666666.37195.peg.347	CG1_ctg0268	CG1_peg0347	6.40641	15.268	6.24927	No_LogNSI
CG1	20110125.mgmt.asm2.subset1_00269	fig|6666666.37195.peg.348	CG1_ctg0269	CG1_peg0348	8.61963	19.1841	3.06412	No_LogNSI
CG1	20110125.mgmt.asm2.subset1_00269	fig|6666666.37195.peg.349	CG1_ctg0269	CG1_peg0349	5.76321	13.6462	3.63766	No_LogNSI
CG1	20110125.mgmt.asm2.subset1_00270	fig|6666666.37195.peg.350	CG1_ctg0270	CG1_peg0350	80.8846	356.557	0	No_LogNSI
CG1	20110125.mgmt.asm2.subset1_00270	fig|6666666.37195.peg.351	CG1_ctg0270	CG1_peg0351	6.36271	15.4886	3.73816	No_LogNSI
CG1	20110125.mgmt.asm2.subset1_00271	fig|6666666.37195.peg.352	CG1_ctg0271	CG1_peg0352	0	0	38.0499	No_LogNSI
CG1	20110125.mgmt.asm2.subset1_00271	fig|6666666.37195.peg.353	CG1_ctg0271	CG1_peg0353	5.05456	12.8631	2.65878	No_LogNSI
CG1	20110125.mgmt.asm2.subset1_00271	fig|6666666.37195.peg.354	CG1_ctg0271	CG1_peg0354	0	0	28.0545	No_LogNSI
CG1	20110125.mgmt.asm2.subset1_00271	fig|6666666.37195.peg.355	CG1_ctg0271	CG1_peg0355	4.25815	12.0324	1.42982	No_LogNSI
CG1	20110125.mgmt.asm2.subset1_00272	fig|6666666.37195.peg.356	CG1_ctg0272	CG1_peg0356	4.84626	14.4939	20.5364	No_LogNSI
CG1	20110125.mgmt.asm2.subset1_00272	fig|6666666.37195.peg.357	CG1_ctg0272	CG1_peg0357	25.2209	62.5383	10.7501	No_LogNSI
CG1	20110125.mgmt.asm2.subset1_00272	fig|6666666.37195.peg.358	CG1_ctg0272	CG1_peg0358	3.8388	9.51876	5.4475	No_LogNSI
CG1	20110125.mgmt.asm2.subset1_00272	fig|6666666.37195.peg.359	CG1_ctg0272	CG1_peg0359	5.94588	14.7435	9.80678	No_LogNSI
CG1	20110125.mgmt.asm2.subset1_00273	fig|6666666.37195.peg.360	CG1_ctg0273	CG1_peg0360	6.01327	15.5923	4.01605	No_LogNSI
CG1	20110125.mgmt.asm2.subset1_00274	fig|6666666.37195.peg.361	CG1_ctg0274	CG1_peg0361	0	0	0	No_LogNSI
CG1	20110125.mgmt.asm2.subset1_00274	fig|6666666.37195.peg.362	CG1_ctg0274	CG1_peg0362	4.92297	11.3324	2.49684	No_LogNSI
CG1	20110125.mgmt.asm2.subset1_00274	fig|6666666.37195.peg.363	CG1_ctg0274	CG1_peg0363	1.07964	9.51854	7.85959	No_LogNSI
CG1	20110125.mgmt.asm2.subset1_00274	fig|6666666.37195.peg.364	CG1_ctg0274	CG1_peg0364	150.877	1418.87	0	No_LogNSI
CG1	20110125.mgmt.asm2.subset1_00275	fig|6666666.37195.peg.365	CG1_ctg0275	CG1_peg0365	6.75373	16.8463	4.25128	No_LogNSI
CG1	20110125.mgmt.asm2.subset1_00275	fig|6666666.37195.peg.366	CG1_ctg0275	CG1_peg0366	8.00781	19.8064	3.77517	No_LogNSI
CG1	20110125.mgmt.asm2.subset1_00275	fig|6666666.37195.peg.367	CG1_ctg0275	CG1_peg0367	7.69986	19.0447	4.09832	No_LogNSI
CG1	20110125.mgmt.asm2.subset1_00276	fig|6666666.37195.peg.368	CG1_ctg0276	CG1_peg0368	6.7093	16.9006	12.7702	No_LogNSI
CG1	20110125.mgmt.asm2.subset1_00276	fig|6666666.37195.peg.369	CG1_ctg0276	CG1_peg0369	2.41389	6.08053	22.0981	No_LogNSI
CG1	20110125.mgmt.asm2.subset1_00276	fig|6666666.37195.peg.370	CG1_ctg0276	CG1_peg0370	7.7454	19.6315	3.94693	No_LogNSI
CG1	20110125.mgmt.asm2.subset1_00277	fig|6666666.37195.peg.371	CG1_ctg0277	CG1_peg0371	0	0	0	No_LogNSI
CG1	20110125.mgmt.asm2.subset1_00277	fig|6666666.37195.peg.372	CG1_ctg0277	CG1_peg0372	8.37862	20.3106	6.11816	No_LogNSI
CG1	20110125.mgmt.asm2.subset1_00277	fig|6666666.37195.peg.373	CG1_ctg0277	CG1_peg0373	5.02019	11.6497	1.22852	No_LogNSI
CG1	20110125.mgmt.asm2.subset1_00277	fig|6666666.37195.peg.374	CG1_ctg0277	CG1_peg0374	10.466	24.7875	2.23479	No_LogNSI
CG1	20110125.mgmt.asm2.subset1_00278	fig|6666666.37195.peg.375	CG1_ctg0278	CG1_peg0375	5.86999	13.4576	7.33881	No_LogNSI
CG1	20110125.mgmt.asm2.subset1_00278	fig|6666666.37195.peg.376	CG1_ctg0278	CG1_peg0376	5.85018	13.5515	3.14252	No_LogNSI
CG1	20110125.mgmt.asm2.subset1_00279	fig|6666666.37195.peg.377	CG1_ctg0279	CG1_peg0377	0	0	0	No_LogNSI
CG1	20110125.mgmt.asm2.subset1_00279	fig|6666666.37195.peg.378	CG1_ctg0279	CG1_peg0378	5.02669	13.532	0	No_LogNSI
CG1	20110125.mgmt.asm2.subset1_00279	fig|6666666.37195.peg.379	CG1_ctg0279	CG1_peg0379	0	0	0	No_LogNSI
CG1	20110125.mgmt.asm2.subset1_00279	fig|6666666.37195.peg.380	CG1_ctg0279	CG1_peg0380	3.32628	7.33147	0.967977	No_LogNSI
CG1	20110125.mgmt.asm2.subset1_00280	fig|6666666.37195.peg.381	CG1_ctg0280	CG1_peg0381	5.39023	13.4621	5.27681	No_LogNSI
CG1	20110125.mgmt.asm2.subset1_00280	fig|6666666.37195.peg.382	CG1_ctg0280	CG1_peg0382	5.59056	13.5733	3.89069	No_LogNSI
CG1	20110125.mgmt.asm2.subset1_00280	fig|6666666.37195.peg.383	CG1_ctg0280	CG1_peg0383	7.15277	17.3661	3.58605	No_LogNSI
CG1	20110125.mgmt.asm2.subset1_00280	fig|6666666.37195.peg.384	CG1_ctg0280	CG1_peg0384	0	0	0	No_LogNSI
CG1	20110125.mgmt.asm2.subset1_00281	fig|6666666.37195.peg.385	CG1_ctg0281	CG1_peg0385	6.21437	15.405	5.03356	No_LogNSI
CG1	20110125.mgmt.asm2.subset1_00282	fig|6666666.37195.peg.386	CG1_ctg0282	CG1_peg0386	4.32725	11.1661	3.56904	No_LogNSI
CG1	20110125.mgmt.asm2.subset1_00282	fig|6666666.37195.peg.387	CG1_ctg0282	CG1_peg0387	5.85822	14.2003	3.94797	No_LogNSI
CG1	20110125.mgmt.asm2.subset1_00282	fig|6666666.37195.peg.388	CG1_ctg0282	CG1_peg0388	0	0	0	No_LogNSI
CG1	20110125.mgmt.asm2.subset1_00283	fig|6666666.37195.peg.389	CG1_ctg0283	CG1_peg0389	0	0	2.35912	No_LogNSI
CG1	20110125.mgmt.asm2.subset1_00284	fig|6666666.37195.peg.390	CG1_ctg0284	CG1_peg0390	5.07265	13.7809	5.98527	No_LogNSI
CG1	20110125.mgmt.asm2.subset1_00284	fig|6666666.37195.peg.391	CG1_ctg0284	CG1_peg0391	6.46572	17.1014	4.20457	No_LogNSI
CG1	20110125.mgmt.asm2.subset1_00284	fig|6666666.37195.peg.392	CG1_ctg0284	CG1_peg0392	6.0082	14.8806	10.0145	No_LogNSI
CG1	20110125.mgmt.asm2.subset1_00284	fig|6666666.37195.peg.393	CG1_ctg0284	CG1_peg0393	7.35577	17.949	3.46558	No_LogNSI
CG1	20110125.mgmt.asm2.subset1_00284	fig|6666666.37195.peg.394	CG1_ctg0284	CG1_peg0394	6.66034	15.4617	4.67279	No_LogNSI
CG1	20110125.mgmt.asm2.subset1_00284	fig|6666666.37195.peg.395	CG1_ctg0284	CG1_peg0395	0	0	0	No_LogNSI
CG1	20110125.mgmt.asm2.subset1_00285	fig|6666666.37195.peg.396	CG1_ctg0285	CG1_peg0396	7.74297	19.9967	6.11783	No_LogNSI
CG1	20110125.mgmt.asm2.subset1_00285	fig|6666666.37195.peg.397	CG1_ctg0285	CG1_peg0397	8.08614	20.4698	1.42118	No_LogNSI
CG1	20110125.mgmt.asm2.subset1_00285	fig|6666666.37195.peg.398	CG1_ctg0285	CG1_peg0398	3.23476	7.22382	2.31631	No_LogNSI
CG1	20110125.mgmt.asm2.subset1_00286	fig|6666666.37195.peg.399	CG1_ctg0286	CG1_peg0399	3.53103	8.62257	17.5861	-13.5755
CG1	20110125.mgmt.asm2.subset1_00287	fig|6666666.37195.peg.400	CG1_ctg0287	CG1_peg0400	5.78705	13.0793	3.23678	No_LogNSI
CG1	20110125.mgmt.asm2.subset1_00288	fig|6666666.37195.peg.401	CG1_ctg0288	CG1_peg0401	6.95462	16.0635	2.62939	No_LogNSI
CG1	20110125.mgmt.asm2.subset1_00288	fig|6666666.37195.peg.402	CG1_ctg0288	CG1_peg0402	3.2209	7.61834	4.7498	No_LogNSI
CG1	20110125.mgmt.asm2.subset1_00289	fig|6666666.37195.peg.403	CG1_ctg0289	CG1_peg0403	5.64411	13.72	2.76972	No_LogNSI
CG1	20110125.mgmt.asm2.subset1_00289	fig|6666666.37195.peg.404	CG1_ctg0289	CG1_peg0404	4.06014	9.65284	3.29788	No_LogNSI
CG1	20110125.mgmt.asm2.subset1_00290	fig|6666666.37195.peg.405	CG1_ctg0290	CG1_peg0405	6.15589	15.3029	23.0532	No_LogNSI
CG1	20110125.mgmt.asm2.subset1_00290	fig|6666666.37195.peg.406	CG1_ctg0290	CG1_peg0406	2.55958	11.2832	28.9146	No_LogNSI
CG1	20110125.mgmt.asm2.subset1_00290	fig|6666666.37195.peg.407	CG1_ctg0290	CG1_peg0407	6.09022	16.0881	6.59576	No_LogNSI
CG1	20110125.mgmt.asm2.subset1_00291	fig|6666666.37195.peg.408	CG1_ctg0291	CG1_peg0408	0	0	88.9381	-13.0272
CG1	20110125.mgmt.asm2.subset1_00291	fig|6666666.37195.peg.409	CG1_ctg0291	CG1_peg0409	4.68181	11.1478	5.09804	No_LogNSI
CG1	20110125.mgmt.asm2.subset1_00291	fig|6666666.37195.peg.410	CG1_ctg0291	CG1_peg0410	0	0	3.83843	No_LogNSI
CG1	20110125.mgmt.asm2.subset1_00292	fig|6666666.37195.peg.411	CG1_ctg0292	CG1_peg0411	6.92394	18.254	1.91229	No_LogNSI
CG1	20110125.mgmt.asm2.subset1_00292	fig|6666666.37195.peg.412	CG1_ctg0292	CG1_peg0412	0	0	2.51839	No_LogNSI
CG1	20110125.mgmt.asm2.subset1_00292	fig|6666666.37195.peg.413	CG1_ctg0292	CG1_peg0413	5.99504	14.2577	6.58413	No_LogNSI
CG1	20110125.mgmt.asm2.subset1_00293	fig|6666666.37195.peg.414	CG1_ctg0293	CG1_peg0414	0	0	4.57149	No_LogNSI
CG1	20110125.mgmt.asm2.subset1_00293	fig|6666666.37195.peg.415	CG1_ctg0293	CG1_peg0415	0	0	0	No_LogNSI
CG1	20110125.mgmt.asm2.subset1_00293	fig|6666666.37195.peg.416	CG1_ctg0293	CG1_peg0416	5.0607	12.8088	5.86568	No_LogNSI
CG1	20110125.mgmt.asm2.subset1_00293	fig|6666666.37195.peg.417	CG1_ctg0293	CG1_peg0417	47.2941	176.597	0	No_LogNSI
CG1	20110125.mgmt.asm2.subset1_00294	fig|6666666.37195.peg.418	CG1_ctg0294	CG1_peg0418	3.07528	6.79003	0.933121	No_LogNSI
CG1	20110125.mgmt.asm2.subset1_00294	fig|6666666.37195.peg.419	CG1_ctg0294	CG1_peg0419	0	0	7.38648	No_LogNSI
CG1	20110125.mgmt.asm2.subset1_00294	fig|6666666.37195.peg.420	CG1_ctg0294	CG1_peg0420	4.82905	12.6148	5.89594	No_LogNSI
CG1	20110125.mgmt.asm2.subset1_00295	fig|6666666.37195.peg.421	CG1_ctg0295	CG1_peg0421	6.25005	14.7105	3.97897	No_LogNSI
CG1	20110125.mgmt.asm2.subset1_00296	fig|6666666.37195.peg.422	CG1_ctg0296	CG1_peg0422	10.2312	24.0776	7.95093	No_LogNSI
CG1	20110125.mgmt.asm2.subset1_00296	fig|6666666.37195.peg.423	CG1_ctg0296	CG1_peg0423	7.18339	17.3512	3.85603	No_LogNSI
CG1	20110125.mgmt.asm2.subset1_00297	fig|6666666.37195.peg.424	CG1_ctg0297	CG1_peg0424	4.15564	9.46059	0.917034	No_LogNSI
CG1	20110125.mgmt.asm2.subset1_00297	fig|6666666.37195.peg.425	CG1_ctg0297	CG1_peg0425	4.55832	11.6487	5.46454	No_LogNSI
CG1	20110125.mgmt.asm2.subset1_00297	fig|6666666.37195.peg.426	CG1_ctg0297	CG1_peg0426	0	0	0	No_LogNSI
CG1	20110125.mgmt.asm2.subset1_00299	fig|6666666.37195.peg.427	CG1_ctg0299	CG1_peg0427	5.57829	13.8612	4.47876	No_LogNSI
CG1	20110125.mgmt.asm2.subset1_00300	fig|6666666.37195.peg.428	CG1_ctg0300	CG1_peg0428	0	0	0	No_LogNSI
CG1	20110125.mgmt.asm2.subset1_00300	fig|6666666.37195.peg.429	CG1_ctg0300	CG1_peg0429	4.98945	12.9677	9.08262	No_LogNSI
CG1	20110125.mgmt.asm2.subset1_00300	fig|6666666.37195.peg.430	CG1_ctg0300	CG1_peg0430	6.65611	15.284	2.97079	No_LogNSI
CG1	20110125.mgmt.asm2.subset1_00301	fig|6666666.37195.peg.431	CG1_ctg0301	CG1_peg0431	3.93537	8.86796	4.12994	No_LogNSI
CG1	20110125.mgmt.asm2.subset1_00301	fig|6666666.37195.peg.432	CG1_ctg0301	CG1_peg0432	6.45356	16.0724	4.86821	No_LogNSI
CG1	20110125.mgmt.asm2.subset1_00301	fig|6666666.37195.peg.433	CG1_ctg0301	CG1_peg0433	2.51681	6.08975	3.75213	No_LogNSI
CG1	20110125.mgmt.asm2.subset1_00301	fig|6666666.37195.peg.434	CG1_ctg0301	CG1_peg0434	7.48255	18.105	6.9993	No_LogNSI
CG1	20110125.mgmt.asm2.subset1_00301	fig|6666666.37195.peg.435	CG1_ctg0301	CG1_peg0435	9.03282	39.8186	8.65256	No_LogNSI
CG1	20110125.mgmt.asm2.subset1_00301	fig|6666666.37195.peg.436	CG1_ctg0301	CG1_peg0436	0	0	0	No_LogNSI
CG1	20110125.mgmt.asm2.subset1_00302	fig|6666666.37195.peg.437	CG1_ctg0302	CG1_peg0437	6.92615	16.1248	3.71109	No_LogNSI
CG1	20110125.mgmt.asm2.subset1_00303	fig|6666666.37195.peg.438	CG1_ctg0303	CG1_peg0438	6.07807	15.7802	4.00914	No_LogNSI
CG1	20110125.mgmt.asm2.subset1_00304	fig|6666666.37195.peg.439	CG1_ctg0304	CG1_peg0439	6.99676	16.7587	4.03762	No_LogNSI
CG1	20110125.mgmt.asm2.subset1_00304	fig|6666666.37195.peg.440	CG1_ctg0304	CG1_peg0440	6.12715	13.9364	5.73076	No_LogNSI
CG1	20110125.mgmt.asm2.subset1_00305	fig|6666666.37195.peg.441	CG1_ctg0305	CG1_peg0441	6.17118	14.8339	5.61691	No_LogNSI
CG1	20110125.mgmt.asm2.subset1_00306	fig|6666666.37195.peg.442	CG1_ctg0306	CG1_peg0442	5.59697	12.4908	2.70134	No_LogNSI
CG1	20110125.mgmt.asm2.subset1_00307	fig|6666666.37195.peg.443	CG1_ctg0307	CG1_peg0443	3.61216	15.9232	6.76667	No_LogNSI
CG1	20110125.mgmt.asm2.subset1_00307	fig|6666666.37195.peg.444	CG1_ctg0307	CG1_peg0444	9.15636	20.7545	6.26121	No_LogNSI
CG1	20110125.mgmt.asm2.subset1_00307	fig|6666666.37195.peg.445	CG1_ctg0307	CG1_peg0445	0	0	0	No_LogNSI
CG1	20110125.mgmt.asm2.subset1_00307	fig|6666666.37195.peg.446	CG1_ctg0307	CG1_peg0446	1.4923	3.3414	8.94594	No_LogNSI
CG1	20110125.mgmt.asm2.subset1_00307	fig|6666666.37195.peg.447	CG1_ctg0307	CG1_peg0447	9.52068	41.9692	1.77436	No_LogNSI
CG1	20110125.mgmt.asm2.subset1_00308	fig|6666666.37195.peg.448	CG1_ctg0308	CG1_peg0448	5.5174	12.5805	2.84668	No_LogNSI
CG1	20110125.mgmt.asm2.subset1_00309	fig|6666666.37195.peg.449	CG1_ctg0309	CG1_peg0449	0	0	4.51111	No_LogNSI
CG1	20110125.mgmt.asm2.subset1_00309	fig|6666666.37195.peg.450	CG1_ctg0309	CG1_peg0450	6.7317	16.2144	11.4266	No_LogNSI
CG1	20110125.mgmt.asm2.subset1_00309	fig|6666666.37195.peg.451	CG1_ctg0309	CG1_peg0451	0	0	10.0832	No_LogNSI
CG1	20110125.mgmt.asm2.subset1_00310	fig|6666666.37195.peg.452	CG1_ctg0310	CG1_peg0452	5.88469	13.9413	7.19535	No_LogNSI
CG1	20110125.mgmt.asm2.subset1_00311	fig|6666666.37195.peg.453	CG1_ctg0311	CG1_peg0453	5.99637	14.8673	4.11788	No_LogNSI
CG1	20110125.mgmt.asm2.subset1_00311	fig|6666666.37195.peg.454	CG1_ctg0311	CG1_peg0454	6.3682	15.7892	5.15666	No_LogNSI
CG1	20110125.mgmt.asm2.subset1_00311	fig|6666666.37195.peg.455	CG1_ctg0311	CG1_peg0455	6.64912	16.8493	4.98568	No_LogNSI
CG1	20110125.mgmt.asm2.subset1_00311	fig|6666666.37195.peg.456	CG1_ctg0311	CG1_peg0456	34.2928	75.5849	2.35912	No_LogNSI
CG1	20110125.mgmt.asm2.subset1_00312	fig|6666666.37195.peg.457	CG1_ctg0312	CG1_peg0457	0	0	10.0832	No_LogNSI
CG1	20110125.mgmt.asm2.subset1_00312	fig|6666666.37195.peg.458	CG1_ctg0312	CG1_peg0458	0	0	0	No_LogNSI
CG1	20110125.mgmt.asm2.subset1_00313	fig|6666666.37195.peg.459	CG1_ctg0313	CG1_peg0459	4.47703	11.8929	1.11713	No_LogNSI
CG1	20110125.mgmt.asm2.subset1_00314	fig|6666666.37195.peg.460	CG1_ctg0314	CG1_peg0460	14.3307	33.0496	0	No_LogNSI
CG1	20110125.mgmt.asm2.subset1_00314	fig|6666666.37195.peg.461	CG1_ctg0314	CG1_peg0461	9.51941	21.5572	2.53347	No_LogNSI
CG1	20110125.mgmt.asm2.subset1_00314	fig|6666666.37195.peg.462	CG1_ctg0314	CG1_peg0462	0	0	5.43429	No_LogNSI
CG1	20110125.mgmt.asm2.subset1_00314	fig|6666666.37195.peg.463	CG1_ctg0314	CG1_peg0463	0	0	0	No_LogNSI
CG1	20110125.mgmt.asm2.subset1_00314	fig|6666666.37195.peg.464	CG1_ctg0314	CG1_peg0464	9.69077	28.0892	163.022	No_LogNSI
CG1	20110125.mgmt.asm2.subset1_00315	fig|6666666.37195.peg.465	CG1_ctg0315	CG1_peg0465	0	0	44.9004	No_LogNSI
CG1	20110125.mgmt.asm2.subset1_00316	fig|6666666.37195.peg.466	CG1_ctg0316	CG1_peg0466	1.35101	7.67425	2.38	No_LogNSI
CG1	20110125.mgmt.asm2.subset1_00317	fig|6666666.37195.peg.467	CG1_ctg0317	CG1_peg0467	7.17309	16.4033	5.7855	No_LogNSI
CG1	20110125.mgmt.asm2.subset1_00317	fig|6666666.37195.peg.468	CG1_ctg0317	CG1_peg0468	7.08816	16.7662	5.20257	No_LogNSI
CG1	20110125.mgmt.asm2.subset1_00318	fig|6666666.37195.peg.469	CG1_ctg0318	CG1_peg0469	0	0	11.1831	No_LogNSI
CG1	20110125.mgmt.asm2.subset1_00318	fig|6666666.37195.peg.470	CG1_ctg0318	CG1_peg0470	6.02059	14.2585	1.48532	No_LogNSI
CG1	20110125.mgmt.asm2.subset1_00319	fig|6666666.37195.peg.471	CG1_ctg0319	CG1_peg0471	3.4758	8.2515	5.49812	0
CG1	20110125.mgmt.asm2.subset1_00320	fig|6666666.37195.peg.472	CG1_ctg0320	CG1_peg0472	6.93406	15.6548	3.50948	No_LogNSI
CG1	20110125.mgmt.asm2.subset1_00320	fig|6666666.37195.peg.473	CG1_ctg0320	CG1_peg0473	6.70707	15.7862	3.49399	No_LogNSI
CG1	20110125.mgmt.asm2.subset1_00320	fig|6666666.37195.peg.474	CG1_ctg0320	CG1_peg0474	6.56189	15.4445	3.06895	No_LogNSI
CG1	20110125.mgmt.asm2.subset1_00321	fig|6666666.37195.peg.475	CG1_ctg0321	CG1_peg0475	4.17117	9.31335	2.76063	No_LogNSI
CG1	20110125.mgmt.asm2.subset1_00321	fig|6666666.37195.peg.476	CG1_ctg0321	CG1_peg0476	3.54526	8.35365	1.6009	No_LogNSI
CG1	20110125.mgmt.asm2.subset1_00322	fig|6666666.37195.peg.477	CG1_ctg0322	CG1_peg0477	269.461	791.895	0	No_LogNSI
CG1	20110125.mgmt.asm2.subset1_00322	fig|6666666.37195.peg.478	CG1_ctg0322	CG1_peg0478	5.96486	16.5706	9.68422	No_LogNSI
CG1	20110125.mgmt.asm2.subset1_00322	fig|6666666.37195.peg.479	CG1_ctg0322	CG1_peg0479	6.50193	17.6164	2.49131	No_LogNSI
CG1	20110125.mgmt.asm2.subset1_00322	fig|6666666.37195.peg.480	CG1_ctg0322	CG1_peg0480	23.4347	106.638	5.60365	No_LogNSI
CG1	20110125.mgmt.asm2.subset1_00322	fig|6666666.37195.peg.481	CG1_ctg0322	CG1_peg0481	6.16712	15.2976	3.27661	No_LogNSI
CG1	20110125.mgmt.asm2.subset1_00322	fig|6666666.37195.peg.482	CG1_ctg0322	CG1_peg0482	5.45534	13.532	4.63018	No_LogNSI
CG1	20110125.mgmt.asm2.subset1_00323	fig|6666666.37195.peg.483	CG1_ctg0323	CG1_peg0483	90.1573	201.871	0	No_LogNSI
CG1	20110125.mgmt.asm2.subset1_00323	fig|6666666.37195.peg.484	CG1_ctg0323	CG1_peg0484	5.21768	12.747	3.50776	No_LogNSI
CG1	20110125.mgmt.asm2.subset1_00323	fig|6666666.37195.peg.485	CG1_ctg0323	CG1_peg0485	5.44926	14.1824	3.42535	No_LogNSI
CG1	20110125.mgmt.asm2.subset1_00324	fig|6666666.37195.peg.486	CG1_ctg0324	CG1_peg0486	21.7704	104.693	5.91749	No_LogNSI
CG1	20110125.mgmt.asm2.subset1_00324	fig|6666666.37195.peg.487	CG1_ctg0324	CG1_peg0487	7.49888	18.4213	1.77665	No_LogNSI
CG1	20110125.mgmt.asm2.subset1_00324	fig|6666666.37195.peg.488	CG1_ctg0324	CG1_peg0488	6.2273	15.2976	4.43306	No_LogNSI
CG1	20110125.mgmt.asm2.subset1_00325	fig|6666666.37195.peg.489	CG1_ctg0325	CG1_peg0489	15.3041	33.8495	6.74674	No_LogNSI
CG1	20110125.mgmt.asm2.subset1_00325	fig|6666666.37195.peg.490	CG1_ctg0325	CG1_peg0490	7.30954	18.378	4.40248	No_LogNSI
CG1	20110125.mgmt.asm2.subset1_00325	fig|6666666.37195.peg.491	CG1_ctg0325	CG1_peg0491	4.70988	11.8418	2.62313	No_LogNSI
CG1	20110125.mgmt.asm2.subset1_00325	fig|6666666.37195.peg.492	CG1_ctg0325	CG1_peg0492	3.60685	7.94988	3.01658	No_LogNSI
CG1	20110125.mgmt.asm2.subset1_00326	fig|6666666.37195.peg.493	CG1_ctg0326	CG1_peg0493	6.82947	16.3934	7.2111	No_LogNSI
CG1	20110125.mgmt.asm2.subset1_00326	fig|6666666.37195.peg.494	CG1_ctg0326	CG1_peg0494	0	0	8.23977	No_LogNSI
CG1	20110125.mgmt.asm2.subset1_00327	fig|6666666.37195.peg.495	CG1_ctg0327	CG1_peg0495	5.8494	14.2101	6.95871	No_LogNSI
CG1	20110125.mgmt.asm2.subset1_00327	fig|6666666.37195.peg.496	CG1_ctg0327	CG1_peg0496	8.36726	18.9989	2.27756	No_LogNSI
CG1	20110125.mgmt.asm2.subset1_00328	fig|6666666.37195.peg.497	CG1_ctg0328	CG1_peg0497	6.2047	14.9374	2.55603	No_LogNSI
CG1	20110125.mgmt.asm2.subset1_00328	fig|6666666.37195.peg.498	CG1_ctg0328	CG1_peg0498	5.41337	13.0323	3.49226	No_LogNSI
CG1	20110125.mgmt.asm2.subset1_00329	fig|6666666.37195.peg.499	CG1_ctg0329	CG1_peg0499	5.19221	14.6213	3.04538	No_LogNSI
CG1	20110125.mgmt.asm2.subset1_00330	fig|6666666.37195.peg.500	CG1_ctg0330	CG1_peg0500	5.77719	13.4221	1.34944	No_LogNSI
CG1	20110125.mgmt.asm2.subset1_00330	fig|6666666.37195.peg.501	CG1_ctg0330	CG1_peg0501	6.17962	14.3546	1.32187	No_LogNSI
CG1	20110125.mgmt.asm2.subset1_00331	fig|6666666.37195.peg.502	CG1_ctg0331	CG1_peg0502	0	0	22.3662	No_LogNSI
CG1	20110125.mgmt.asm2.subset1_00331	fig|6666666.37195.peg.503	CG1_ctg0331	CG1_peg0503	0	0	0	No_LogNSI
CG1	20110125.mgmt.asm2.subset1_00331	fig|6666666.37195.peg.504	CG1_ctg0331	CG1_peg0504	8.85964	20.7781	1.62027	No_LogNSI
CG1	20110125.mgmt.asm2.subset1_00331	fig|6666666.37195.peg.505	CG1_ctg0331	CG1_peg0505	5.69808	13.4816	4.41599	No_LogNSI
CG1	20110125.mgmt.asm2.subset1_00332	fig|6666666.37195.peg.506	CG1_ctg0332	CG1_peg0506	7.21305	16.5746	5.04891	No_LogNSI
CG1	20110125.mgmt.asm2.subset1_00332	fig|6666666.37195.peg.507	CG1_ctg0332	CG1_peg0507	5.44814	12.2231	8.38987	No_LogNSI
CG1	20110125.mgmt.asm2.subset1_00332	fig|6666666.37195.peg.508	CG1_ctg0332	CG1_peg0508	6.43166	15.9664	5.11545	No_LogNSI
CG1	20110125.mgmt.asm2.subset1_00333	fig|6666666.37195.peg.509	CG1_ctg0333	CG1_peg0509	7.44752	18.7362	2.70134	No_LogNSI
CG1	20110125.mgmt.asm2.subset1_00333	fig|6666666.37195.peg.510	CG1_ctg0333	CG1_peg0510	1.52136	3.82738	2.14716	No_LogNSI
CG1	20110125.mgmt.asm2.subset1_00334	fig|6666666.37195.peg.511	CG1_ctg0334	CG1_peg0511	0	0	0	No_LogNSI
CG1	20110125.mgmt.asm2.subset1_00334	fig|6666666.37195.peg.512	CG1_ctg0334	CG1_peg0512	5.77808	13.5724	2.75186	No_LogNSI
CG1	20110125.mgmt.asm2.subset1_00335	fig|6666666.37195.peg.513	CG1_ctg0335	CG1_peg0513	6.79962	15.23	3.72724	No_LogNSI
CG1	20110125.mgmt.asm2.subset1_00335	fig|6666666.37195.peg.514	CG1_ctg0335	CG1_peg0514	2.12642	5.13149	6.07856	No_LogNSI
CG1	20110125.mgmt.asm2.subset1_00335	fig|6666666.37195.peg.515	CG1_ctg0335	CG1_peg0515	5.29173	12.77	2.34339	No_LogNSI
CG1	20110125.mgmt.asm2.subset1_00336	fig|6666666.37195.peg.516	CG1_ctg0336	CG1_peg0516	0	0	9.16292	No_LogNSI
CG1	20110125.mgmt.asm2.subset1_00336	fig|6666666.37195.peg.517	CG1_ctg0336	CG1_peg0517	6.52937	15.9305	3.59695	No_LogNSI
CG1	20110125.mgmt.asm2.subset1_00337	fig|6666666.37195.peg.518	CG1_ctg0337	CG1_peg0518	6.15855	14.7533	5.40363	No_LogNSI
CG1	20110125.mgmt.asm2.subset1_00338	fig|6666666.37195.peg.519	CG1_ctg0338	CG1_peg0519	2.55812	5.98104	6.91112	No_LogNSI
CG1	20110125.mgmt.asm2.subset1_00338	fig|6666666.37195.peg.520	CG1_ctg0338	CG1_peg0520	5.95523	14.6252	1.78683	No_LogNSI
CG1	20110125.mgmt.asm2.subset1_00338	fig|6666666.37195.peg.521	CG1_ctg0338	CG1_peg0521	10.7052	29.8327	3.74134	No_LogNSI
CG1	20110125.mgmt.asm2.subset1_00339	fig|6666666.37195.peg.522	CG1_ctg0339	CG1_peg0522	6.9628	39.8186	15.5746	No_LogNSI
CG1	20110125.mgmt.asm2.subset1_00339	fig|6666666.37195.peg.523	CG1_ctg0339	CG1_peg0523	6.361	15.1191	3.91951	No_LogNSI
CG1	20110125.mgmt.asm2.subset1_00340	fig|6666666.37195.peg.524	CG1_ctg0340	CG1_peg0524	6.49819	17.3682	3.76057	No_LogNSI
CG1	20110125.mgmt.asm2.subset1_00340	fig|6666666.37195.peg.525	CG1_ctg0340	CG1_peg0525	6.07946	15.2061	3.65446	No_LogNSI
CG1	20110125.mgmt.asm2.subset1_00340	fig|6666666.37195.peg.526	CG1_ctg0340	CG1_peg0526	32.1504	70.8629	9.14188	No_LogNSI
CG1	20110125.mgmt.asm2.subset1_00342	fig|6666666.37195.peg.527	CG1_ctg0342	CG1_peg0527	6.52253	15.7056	4.65363	No_LogNSI
CG1	20110125.mgmt.asm2.subset1_00342	fig|6666666.37195.peg.528	CG1_ctg0342	CG1_peg0528	3.11785	7.89294	1.7519	No_LogNSI
CG1	20110125.mgmt.asm2.subset1_00343	fig|6666666.37195.peg.529	CG1_ctg0343	CG1_peg0529	0	0	0	No_LogNSI
CG1	20110125.mgmt.asm2.subset1_00343	fig|6666666.37195.peg.530	CG1_ctg0343	CG1_peg0530	4.24837	11.7507	3.69111	No_LogNSI
CG1	20110125.mgmt.asm2.subset1_00343	fig|6666666.37195.peg.531	CG1_ctg0343	CG1_peg0531	4.63	11.5181	3.79257	No_LogNSI
CG1	20110125.mgmt.asm2.subset1_00344	fig|6666666.37195.peg.532	CG1_ctg0344	CG1_peg0532	6.23843	14.1462	2.71184	No_LogNSI
CG1	20110125.mgmt.asm2.subset1_00345	fig|6666666.37195.peg.533	CG1_ctg0345	CG1_peg0533	5.00312	11.9656	1.76324	No_LogNSI
CG1	20110125.mgmt.asm2.subset1_00346	fig|6666666.37195.peg.534	CG1_ctg0346	CG1_peg0534	4.37902	10.9756	3.21811	No_LogNSI
CG1	20110125.mgmt.asm2.subset1_00347	fig|6666666.37195.peg.535	CG1_ctg0347	CG1_peg0535	3.66747	9.94892	4.55267	No_LogNSI
CG1	20110125.mgmt.asm2.subset1_00347	fig|6666666.37195.peg.536	CG1_ctg0347	CG1_peg0536	2.91956	8.41925	1.35102	No_LogNSI
CG1	20110125.mgmt.asm2.subset1_00347	fig|6666666.37195.peg.537	CG1_ctg0347	CG1_peg0537	4.49987	11.8336	4.93497	No_LogNSI
CG1	20110125.mgmt.asm2.subset1_00347	fig|6666666.37195.peg.538	CG1_ctg0347	CG1_peg0538	237.039	623.354	0	No_LogNSI
CG1	20110125.mgmt.asm2.subset1_00347	fig|6666666.37195.peg.539	CG1_ctg0347	CG1_peg0539	7.12086	18.7261	0.885989	No_LogNSI
CG1	20110125.mgmt.asm2.subset1_00348	fig|6666666.37195.peg.540	CG1_ctg0348	CG1_peg0540	3.04873	8.65899	4.70743	No_LogNSI
CG1	20110125.mgmt.asm2.subset1_00349	fig|6666666.37195.peg.541	CG1_ctg0349	CG1_peg0541	7.76015	18.0651	2.96313	No_LogNSI
CG1	20110125.mgmt.asm2.subset1_00350	fig|6666666.37195.peg.542	CG1_ctg0350	CG1_peg0542	7.59726	18.3587	4.30406	No_LogNSI
CG1	20110125.mgmt.asm2.subset1_00350	fig|6666666.37195.peg.543	CG1_ctg0350	CG1_peg0543	7.86326	17.8845	7.30682	No_LogNSI
CG1	20110125.mgmt.asm2.subset1_00350	fig|6666666.37195.peg.544	CG1_ctg0350	CG1_peg0544	6.56257	15.72	5.73862	No_LogNSI
CG1	20110125.mgmt.asm2.subset1_00350	fig|6666666.37195.peg.545	CG1_ctg0350	CG1_peg0545	7.01534	17.2467	3.0841	No_LogNSI
CG1	20110125.mgmt.asm2.subset1_00350	fig|6666666.37195.peg.546	CG1_ctg0350	CG1_peg0546	0	0	0	No_LogNSI
CG1	20110125.mgmt.asm2.subset1_00351	fig|6666666.37195.peg.547	CG1_ctg0351	CG1_peg0547	5.37935	12.0449	0	No_LogNSI
CG1	20110125.mgmt.asm2.subset1_00351	fig|6666666.37195.peg.548	CG1_ctg0351	CG1_peg0548	6.25967	16.1148	1.11772	No_LogNSI
CG1	20110125.mgmt.asm2.subset1_00351	fig|6666666.37195.peg.549	CG1_ctg0351	CG1_peg0549	6.26484	16.1281	4.65111	No_LogNSI
CG1	20110125.mgmt.asm2.subset1_00351	fig|6666666.37195.peg.550	CG1_ctg0351	CG1_peg0550	5.8498	13.8016	4.76311	No_LogNSI
CG1	20110125.mgmt.asm2.subset1_00351	fig|6666666.37195.peg.551	CG1_ctg0351	CG1_peg0551	6.48601	15.7239	3.14956	No_LogNSI
CG1	20110125.mgmt.asm2.subset1_00351	fig|6666666.37195.peg.552	CG1_ctg0351	CG1_peg0552	3.90841	9.47508	4.29178	No_LogNSI
CG1	20110125.mgmt.asm2.subset1_00352	fig|6666666.37195.peg.553	CG1_ctg0352	CG1_peg0553	2.19502	6.6828	3.91385	No_LogNSI
CG1	20110125.mgmt.asm2.subset1_00352	fig|6666666.37195.peg.554	CG1_ctg0352	CG1_peg0554	5.64158	13.2086	4.35571	No_LogNSI
CG1	20110125.mgmt.asm2.subset1_00352	fig|6666666.37195.peg.555	CG1_ctg0352	CG1_peg0555	3.34321	7.82742	6.74899	No_LogNSI
CG1	20110125.mgmt.asm2.subset1_00353	fig|6666666.37195.peg.556	CG1_ctg0353	CG1_peg0556	5.82841	13.8677	5.3953	No_LogNSI
CG1	20110125.mgmt.asm2.subset1_00353	fig|6666666.37195.peg.557	CG1_ctg0353	CG1_peg0557	4.21733	9.51854	9.82448	No_LogNSI
CG1	20110125.mgmt.asm2.subset1_00355	fig|6666666.37195.peg.558	CG1_ctg0355	CG1_peg0558	6.0828	14.5197	3.66399	No_LogNSI
CG1	20110125.mgmt.asm2.subset1_00356	fig|6666666.37195.peg.559	CG1_ctg0356	CG1_peg0559	0.876584	6.86964	3.85611	No_LogNSI
CG1	20110125.mgmt.asm2.subset1_00358	fig|6666666.37195.peg.560	CG1_ctg0358	CG1_peg0560	0	0	4.71823	No_LogNSI
CG1	20110125.mgmt.asm2.subset1_00358	fig|6666666.37195.peg.561	CG1_ctg0358	CG1_peg0561	7.42895	19.0447	3.35317	No_LogNSI
CG1	20110125.mgmt.asm2.subset1_00358	fig|6666666.37195.peg.562	CG1_ctg0358	CG1_peg0562	6.23745	15.4003	5.21235	No_LogNSI
CG1	20110125.mgmt.asm2.subset1_00359	fig|6666666.37195.peg.563	CG1_ctg0359	CG1_peg0563	8.26187	21.6714	5.2117	No_LogNSI
CG1	20110125.mgmt.asm2.subset1_00359	fig|6666666.37195.peg.564	CG1_ctg0359	CG1_peg0564	58.9784	356.557	27.1715	No_LogNSI
CG1	20110125.mgmt.asm2.subset1_00359	fig|6666666.37195.peg.565	CG1_ctg0359	CG1_peg0565	378.699	1669.39	0	No_LogNSI
CG1	20110125.mgmt.asm2.subset1_00360	fig|6666666.37195.peg.566	CG1_ctg0360	CG1_peg0566	76.9358	493.309	0	No_LogNSI
CG1	20110125.mgmt.asm2.subset1_00360	fig|6666666.37195.peg.567	CG1_ctg0360	CG1_peg0567	3.64419	8.87905	12.0941	No_LogNSI
CG1	20110125.mgmt.asm2.subset1_00360	fig|6666666.37195.peg.568	CG1_ctg0360	CG1_peg0568	6.46625	14.986	6.21371	No_LogNSI
CG1	20110125.mgmt.asm2.subset1_00362	fig|6666666.37195.peg.569	CG1_ctg0362	CG1_peg0569	6.55907	15.7205	4.479	No_LogNSI
CG1	20110125.mgmt.asm2.subset1_00362	fig|6666666.37195.peg.570	CG1_ctg0362	CG1_peg0570	7.03006	17.732	1.75925	No_LogNSI
CG1	20110125.mgmt.asm2.subset1_00363	fig|6666666.37195.peg.571	CG1_ctg0363	CG1_peg0571	7.08156	16.6588	4.2217	No_LogNSI
CG1	20110125.mgmt.asm2.subset1_00363	fig|6666666.37195.peg.572	CG1_ctg0363	CG1_peg0572	8.3469	19.9284	3.34212	No_LogNSI
CG1	20110125.mgmt.asm2.subset1_00364	fig|6666666.37195.peg.573	CG1_ctg0364	CG1_peg0573	8.98174	23.3604	9.04485	No_LogNSI
CG1	20110125.mgmt.asm2.subset1_00364	fig|6666666.37195.peg.574	CG1_ctg0364	CG1_peg0574	0	0	10.4384	No_LogNSI
CG1	20110125.mgmt.asm2.subset1_00364	fig|6666666.37195.peg.575	CG1_ctg0364	CG1_peg0575	5.00572	13.7854	2.34973	No_LogNSI
CG1	20110125.mgmt.asm2.subset1_00365	fig|6666666.37195.peg.576	CG1_ctg0365	CG1_peg0576	4.37857	9.80875	2.19634	No_LogNSI
CG1	20110125.mgmt.asm2.subset1_00365	fig|6666666.37195.peg.577	CG1_ctg0365	CG1_peg0577	5.71165	13.4733	2.02678	No_LogNSI
CG1	20110125.mgmt.asm2.subset1_00366	fig|6666666.37195.peg.578	CG1_ctg0366	CG1_peg0578	6.428	19.4923	0	No_LogNSI
CG1	20110125.mgmt.asm2.subset1_00366	fig|6666666.37195.peg.579	CG1_ctg0366	CG1_peg0579	3.95266	12.6148	1.47399	No_LogNSI
CG1	20110125.mgmt.asm2.subset1_00366	fig|6666666.37195.peg.580	CG1_ctg0366	CG1_peg0580	3.85841	9.34693	2.60056	No_LogNSI
CG1	20110125.mgmt.asm2.subset1_00367	fig|6666666.37195.peg.581	CG1_ctg0367	CG1_peg0581	4.29009	10.6365	1.34013	No_LogNSI
CG1	20110125.mgmt.asm2.subset1_00368	fig|6666666.37195.peg.582	CG1_ctg0368	CG1_peg0582	7.8836	18.4731	2.56374	No_LogNSI
CG1	20110125.mgmt.asm2.subset1_00368	fig|6666666.37195.peg.583	CG1_ctg0368	CG1_peg0583	3.96665	9.29481	4.22746	No_LogNSI
CG1	20110125.mgmt.asm2.subset1_00368	fig|6666666.37195.peg.584	CG1_ctg0368	CG1_peg0584	3.62127	9.1903	0.939891	No_LogNSI
CG1	20110125.mgmt.asm2.subset1_00369	fig|6666666.37195.peg.585	CG1_ctg0369	CG1_peg0585	3.72635	8.47253	14.4351	No_LogNSI
CG1	20110125.mgmt.asm2.subset1_00369	fig|6666666.37195.peg.586	CG1_ctg0369	CG1_peg0586	4.42809	12.812	2.25692	No_LogNSI
CG1	20110125.mgmt.asm2.subset1_00369	fig|6666666.37195.peg.587	CG1_ctg0369	CG1_peg0587	93.0102	915.369	0	No_LogNSI
CG1	20110125.mgmt.asm2.subset1_00370	fig|6666666.37195.peg.588	CG1_ctg0370	CG1_peg0588	3.10546	7.85635	6.78174	No_LogNSI
CG1	20110125.mgmt.asm2.subset1_00370	fig|6666666.37195.peg.589	CG1_ctg0370	CG1_peg0589	7.18676	17.1413	8.39574	No_LogNSI
CG1	20110125.mgmt.asm2.subset1_00371	fig|6666666.37195.peg.590	CG1_ctg0371	CG1_peg0590	9.01066	20.4681	1.77665	No_LogNSI
CG1	20110125.mgmt.asm2.subset1_00371	fig|6666666.37195.peg.591	CG1_ctg0371	CG1_peg0591	0	0	1.53858	No_LogNSI
CG1	20110125.mgmt.asm2.subset1_00371	fig|6666666.37195.peg.592	CG1_ctg0371	CG1_peg0592	0	0	0	No_LogNSI
CG1	20110125.mgmt.asm2.subset1_00371	fig|6666666.37195.peg.593	CG1_ctg0371	CG1_peg0593	41.9662	184.996	13.0403	No_LogNSI
CG1	20110125.mgmt.asm2.subset1_00371	fig|6666666.37195.peg.594	CG1_ctg0371	CG1_peg0594	0	0	4.32462	No_LogNSI
CG1	20110125.mgmt.asm2.subset1_00371	fig|6666666.37195.peg.595	CG1_ctg0371	CG1_peg0595	6.15446	13.8907	6.82711	No_LogNSI
CG1	20110125.mgmt.asm2.subset1_00371	fig|6666666.37195.peg.596	CG1_ctg0371	CG1_peg0596	3.00493	8.25748	1.98883	No_LogNSI
CG1	20110125.mgmt.asm2.subset1_00371	fig|6666666.37195.peg.597	CG1_ctg0371	CG1_peg0597	3.87144	9.62321	4.3236	No_LogNSI
CG1	20110125.mgmt.asm2.subset1_00371	fig|6666666.37195.peg.598	CG1_ctg0371	CG1_peg0598	0	0	0	No_LogNSI
CG1	20110125.mgmt.asm2.subset1_00372	fig|6666666.37195.peg.599	CG1_ctg0372	CG1_peg0599	7.6826	17.9376	8.25933	No_LogNSI
CG1	20110125.mgmt.asm2.subset1_00372	fig|6666666.37195.peg.600	CG1_ctg0372	CG1_peg0600	7.94916	19.0878	2.78083	No_LogNSI
CG1	20110125.mgmt.asm2.subset1_00373	fig|6666666.37195.peg.601	CG1_ctg0373	CG1_peg0601	0	0	9.16292	No_LogNSI
CG1	20110125.mgmt.asm2.subset1_00374	fig|6666666.37195.peg.602	CG1_ctg0374	CG1_peg0602	4.56774	11.3558	3.45254	No_LogNSI
CG1	20110125.mgmt.asm2.subset1_00376	fig|6666666.37195.peg.603	CG1_ctg0376	CG1_peg0603	9.03891	22.1134	7.25089	No_LogNSI
CG1	20110125.mgmt.asm2.subset1_00377	fig|6666666.37195.peg.604	CG1_ctg0377	CG1_peg0604	6.05701	14.6379	5.3648	No_LogNSI
CG1	20110125.mgmt.asm2.subset1_00378	fig|6666666.37195.peg.605	CG1_ctg0378	CG1_peg0605	0	0	11.6858	No_LogNSI
CG1	20110125.mgmt.asm2.subset1_00378	fig|6666666.37195.peg.606	CG1_ctg0378	CG1_peg0606	0	0	11.2937	No_LogNSI
CG1	20110125.mgmt.asm2.subset1_00378	fig|6666666.37195.peg.607	CG1_ctg0378	CG1_peg0607	0	0	8.73842	0
CG1	20110125.mgmt.asm2.subset1_00378	fig|6666666.37195.peg.608	CG1_ctg0378	CG1_peg0608	5.10615	13.38	9.26448	-15.1594
CG1	20110125.mgmt.asm2.subset1_00379	fig|6666666.37195.peg.609	CG1_ctg0379	CG1_peg0609	1.55719	3.59121	9.55986	No_LogNSI
CG1	20110125.mgmt.asm2.subset1_00379	fig|6666666.37195.peg.610	CG1_ctg0379	CG1_peg0610	3.22622	7.22382	2.31631	No_LogNSI
CG1	20110125.mgmt.asm2.subset1_00379	fig|6666666.37195.peg.611	CG1_ctg0379	CG1_peg0611	4.52417	12.9949	7.30706	No_LogNSI
CG1	20110125.mgmt.asm2.subset1_00380	fig|6666666.37195.peg.612	CG1_ctg0380	CG1_peg0612	3.9758	9.351	11.6547	No_LogNSI
CG1	20110125.mgmt.asm2.subset1_00380	fig|6666666.37195.peg.613	CG1_ctg0380	CG1_peg0613	0	0	0	No_LogNSI
CG1	20110125.mgmt.asm2.subset1_00381	fig|6666666.37195.peg.614	CG1_ctg0381	CG1_peg0614	0	0	0	No_LogNSI
CG1	20110125.mgmt.asm2.subset1_00381	fig|6666666.37195.peg.615	CG1_ctg0381	CG1_peg0615	8.80427	20.1899	4.62407	No_LogNSI
CG1	20110125.mgmt.asm2.subset1_00381	fig|6666666.37195.peg.616	CG1_ctg0381	CG1_peg0616	5.35707	13.4776	5.11803	No_LogNSI
CG1	20110125.mgmt.asm2.subset1_00382	fig|6666666.37195.peg.617	CG1_ctg0382	CG1_peg0617	2.44946	5.52354	3.78948	No_LogNSI
CG1	20110125.mgmt.asm2.subset1_00382	fig|6666666.37195.peg.618	CG1_ctg0382	CG1_peg0618	0	0	0	No_LogNSI
CG1	20110125.mgmt.asm2.subset1_00383	fig|6666666.37195.peg.619	CG1_ctg0383	CG1_peg0619	0	0	8.1324	No_LogNSI
CG1	20110125.mgmt.asm2.subset1_00383	fig|6666666.37195.peg.620	CG1_ctg0383	CG1_peg0620	3.78695	8.90781	2.05668	No_LogNSI
CG1	20110125.mgmt.asm2.subset1_00383	fig|6666666.37195.peg.621	CG1_ctg0383	CG1_peg0621	7.55068	20.8574	4.94104	No_LogNSI
CG1	20110125.mgmt.asm2.subset1_00384	fig|6666666.37195.peg.622	CG1_ctg0384	CG1_peg0622	9.29537	22.6334	5.13217	No_LogNSI
CG1	20110125.mgmt.asm2.subset1_00385	fig|6666666.37195.peg.623	CG1_ctg0385	CG1_peg0623	8.1766	20.0778	2.68533	No_LogNSI
CG1	20110125.mgmt.asm2.subset1_00385	fig|6666666.37195.peg.624	CG1_ctg0385	CG1_peg0624	5.20229	12.7743	2.34244	No_LogNSI
CG1	20110125.mgmt.asm2.subset1_00386	fig|6666666.37195.peg.625	CG1_ctg0386	CG1_peg0625	0	0	7.71422	No_LogNSI
CG1	20110125.mgmt.asm2.subset1_00386	fig|6666666.37195.peg.626	CG1_ctg0386	CG1_peg0626	0	0	21.3832	0
CG1	20110125.mgmt.asm2.subset1_00386	fig|6666666.37195.peg.627	CG1_ctg0386	CG1_peg0627	6.9175	16.5546	12.6046	0
CG1	20110125.mgmt.asm2.subset1_00386	fig|6666666.37195.peg.628	CG1_ctg0386	CG1_peg0628	0	0	7.36291	No_LogNSI
CG1	20110125.mgmt.asm2.subset1_00386	fig|6666666.37195.peg.629	CG1_ctg0386	CG1_peg0629	4.45228	19.5587	15.822	No_LogNSI
CG1	20110125.mgmt.asm2.subset1_00387	fig|6666666.37195.peg.630	CG1_ctg0387	CG1_peg0630	4.56968	10.173	4.21169	No_LogNSI
CG1	20110125.mgmt.asm2.subset1_00387	fig|6666666.37195.peg.631	CG1_ctg0387	CG1_peg0631	4.51381	9.94892	2.7316	No_LogNSI
CG1	20110125.mgmt.asm2.subset1_00388	fig|6666666.37195.peg.632	CG1_ctg0388	CG1_peg0632	6.727	16.7271	3.74682	No_LogNSI
CG1	20110125.mgmt.asm2.subset1_00388	fig|6666666.37195.peg.633	CG1_ctg0388	CG1_peg0633	4.30418	10.6415	1.65198	No_LogNSI
CG1	20110125.mgmt.asm2.subset1_00389	fig|6666666.37195.peg.634	CG1_ctg0389	CG1_peg0634	4.38094	12.6335	11.9906	No_LogNSI
CG1	20110125.mgmt.asm2.subset1_00389	fig|6666666.37195.peg.635	CG1_ctg0389	CG1_peg0635	9.42908	22.4838	38.8217	No_LogNSI
CG1	20110125.mgmt.asm2.subset1_00390	fig|6666666.37195.peg.636	CG1_ctg0390	CG1_peg0636	8.87374	19.5587	3.01371	No_LogNSI
CG1	20110125.mgmt.asm2.subset1_00390	fig|6666666.37195.peg.637	CG1_ctg0390	CG1_peg0637	0	0	8.2981	No_LogNSI
CG1	20110125.mgmt.asm2.subset1_00391	fig|6666666.37195.peg.638	CG1_ctg0391	CG1_peg0638	0	0	7.71422	No_LogNSI
CG1	20110125.mgmt.asm2.subset1_00391	fig|6666666.37195.peg.639	CG1_ctg0391	CG1_peg0639	0.972614	5.34544	1.37934	No_LogNSI
CG1	20110125.mgmt.asm2.subset1_00391	fig|6666666.37195.peg.640	CG1_ctg0391	CG1_peg0640	6.34403	15.8105	10.2236	0
CG1	20110125.mgmt.asm2.subset1_00391	fig|6666666.37195.peg.641	CG1_ctg0391	CG1_peg0641	5.38973	13.5315	3.94896	No_LogNSI
CG1	20110125.mgmt.asm2.subset1_00392	fig|6666666.37195.peg.642	CG1_ctg0392	CG1_peg0642	4.52425	11.2254	4.26111	No_LogNSI
CG1	20110125.mgmt.asm2.subset1_00392	fig|6666666.37195.peg.643	CG1_ctg0392	CG1_peg0643	5.85536	14.5282	1.78892	No_LogNSI
CG1	20110125.mgmt.asm2.subset1_00393	fig|6666666.37195.peg.644	CG1_ctg0393	CG1_peg0644	0.966789	4.26181	4.3649	No_LogNSI
CG1	20110125.mgmt.asm2.subset1_00393	fig|6666666.37195.peg.645	CG1_ctg0393	CG1_peg0645	6.91715	16.1993	4.85622	No_LogNSI
CG1	20110125.mgmt.asm2.subset1_00393	fig|6666666.37195.peg.646	CG1_ctg0393	CG1_peg0646	0	0	3.27833	No_LogNSI
CG1	20110125.mgmt.asm2.subset1_00394	fig|6666666.37195.peg.647	CG1_ctg0394	CG1_peg0647	5.6809	13.3082	4.01756	No_LogNSI
CG1	20110125.mgmt.asm2.subset1_00394	fig|6666666.37195.peg.648	CG1_ctg0394	CG1_peg0648	5.92452	15.1472	10.2038	No_LogNSI
CG1	20110125.mgmt.asm2.subset1_00395	fig|6666666.37195.peg.649	CG1_ctg0395	CG1_peg0649	5.67518	13.582	3.75875	No_LogNSI
CG1	20110125.mgmt.asm2.subset1_00397	fig|6666666.37195.peg.650	CG1_ctg0397	CG1_peg0650	6.73794	16.1604	4.15646	No_LogNSI
CG1	20110125.mgmt.asm2.subset1_00398	fig|6666666.37195.peg.651	CG1_ctg0398	CG1_peg0651	5.3199	13.0963	4.47417	No_LogNSI
CG1	20110125.mgmt.asm2.subset1_00398	fig|6666666.37195.peg.652	CG1_ctg0398	CG1_peg0652	0	0	11.1831	No_LogNSI
CG1	20110125.mgmt.asm2.subset1_00398	fig|6666666.37195.peg.653	CG1_ctg0398	CG1_peg0653	0	0	0	No_LogNSI
CG1	20110125.mgmt.asm2.subset1_00399	fig|6666666.37195.peg.654	CG1_ctg0399	CG1_peg0654	5.86871	14.3203	8.01404	No_LogNSI
CG1	20110125.mgmt.asm2.subset1_00400	fig|6666666.37195.peg.655	CG1_ctg0400	CG1_peg0655	5.1284	12.4908	6.1745	No_LogNSI
CG1	20110125.mgmt.asm2.subset1_00401	fig|6666666.37195.peg.656	CG1_ctg0401	CG1_peg0656	5.09161	11.9045	7.65813	No_LogNSI
CG1	20110125.mgmt.asm2.subset1_00401	fig|6666666.37195.peg.657	CG1_ctg0401	CG1_peg0657	4.37244	11.3134	4.09371	No_LogNSI
CG1	20110125.mgmt.asm2.subset1_00402	fig|6666666.37195.peg.658	CG1_ctg0402	CG1_peg0658	5.37951	14.0181	3.37142	No_LogNSI
CG1	20110125.mgmt.asm2.subset1_00403	fig|6666666.37195.peg.659	CG1_ctg0403	CG1_peg0659	8.70192	28.2188	3.90217	No_LogNSI
CG1	20110125.mgmt.asm2.subset1_00403	fig|6666666.37195.peg.660	CG1_ctg0403	CG1_peg0660	6.31991	14.7559	5.77957	No_LogNSI
CG1	20110125.mgmt.asm2.subset1_00405	fig|6666666.37195.peg.661	CG1_ctg0405	CG1_peg0661	4.03088	10.7736	2.49388	No_LogNSI
CG1	20110125.mgmt.asm2.subset1_00405	fig|6666666.37195.peg.662	CG1_ctg0405	CG1_peg0662	0	0	11.1831	No_LogNSI
CG1	20110125.mgmt.asm2.subset1_00405	fig|6666666.37195.peg.663	CG1_ctg0405	CG1_peg0663	0	0	11.1831	No_LogNSI
CG1	20110125.mgmt.asm2.subset1_00405	fig|6666666.37195.peg.664	CG1_ctg0405	CG1_peg0664	8.36585	22.0044	8.42987	No_LogNSI
CG1	20110125.mgmt.asm2.subset1_00406	fig|6666666.37195.peg.665	CG1_ctg0406	CG1_peg0665	0	0	0	No_LogNSI
CG1	20110125.mgmt.asm2.subset1_00406	fig|6666666.37195.peg.666	CG1_ctg0406	CG1_peg0666	2.90196	10.5869	22.4745	No_LogNSI
CG1	20110125.mgmt.asm2.subset1_00407	fig|6666666.37195.peg.667	CG1_ctg0407	CG1_peg0667	5.50789	14.9697	4.08348	No_LogNSI
CG1	20110125.mgmt.asm2.subset1_00408	fig|6666666.37195.peg.668	CG1_ctg0408	CG1_peg0668	8.60668	21.9247	6.12824	No_LogNSI
CG1	20110125.mgmt.asm2.subset1_00408	fig|6666666.37195.peg.669	CG1_ctg0408	CG1_peg0669	0	0	4.94104	No_LogNSI
CG1	20110125.mgmt.asm2.subset1_00409	fig|6666666.37195.peg.670	CG1_ctg0409	CG1_peg0670	0	0	0	No_LogNSI
CG1	20110125.mgmt.asm2.subset1_00410	fig|6666666.37195.peg.671	CG1_ctg0410	CG1_peg0671	4.31807	11.2286	6.36602	No_LogNSI
CG1	20110125.mgmt.asm2.subset1_00410	fig|6666666.37195.peg.672	CG1_ctg0410	CG1_peg0672	5.27555	12.4364	3.35869	No_LogNSI
CG1	20110125.mgmt.asm2.subset1_00411	fig|6666666.37195.peg.673	CG1_ctg0411	CG1_peg0673	0	0	18.8729	No_LogNSI
CG1	20110125.mgmt.asm2.subset1_00411	fig|6666666.37195.peg.674	CG1_ctg0411	CG1_peg0674	6.90981	15.8179	1.89132	No_LogNSI
CG1	20110125.mgmt.asm2.subset1_00413	fig|6666666.37195.peg.675	CG1_ctg0413	CG1_peg0675	5.97515	14.7689	3.2952	No_LogNSI
CG1	20110125.mgmt.asm2.subset1_00414	fig|6666666.37195.peg.676	CG1_ctg0414	CG1_peg0676	0	0	2.88308	No_LogNSI
CG1	20110125.mgmt.asm2.subset1_00414	fig|6666666.37195.peg.677	CG1_ctg0414	CG1_peg0677	3.18404	7.0547	3.90217	No_LogNSI
CG1	20110125.mgmt.asm2.subset1_00414	fig|6666666.37195.peg.678	CG1_ctg0414	CG1_peg0678	2.6077	5.74764	2.84916	No_LogNSI
CG1	20110125.mgmt.asm2.subset1_00414	fig|6666666.37195.peg.679	CG1_ctg0414	CG1_peg0679	2.97108	11.7507	1.201	No_LogNSI
CG1	20110125.mgmt.asm2.subset1_00415	fig|6666666.37195.peg.680	CG1_ctg0415	CG1_peg0680	0	0	5.60567	No_LogNSI
CG1	20110125.mgmt.asm2.subset1_00415	fig|6666666.37195.peg.681	CG1_ctg0415	CG1_peg0681	6.42122	15.1433	2.42868	No_LogNSI
CG1	20110125.mgmt.asm2.subset1_00416	fig|6666666.37195.peg.682	CG1_ctg0416	CG1_peg0682	5.37498	12.4837	2.96887	No_LogNSI
CG1	20110125.mgmt.asm2.subset1_00416	fig|6666666.37195.peg.683	CG1_ctg0416	CG1_peg0683	5.6789	13.684	1.62095	No_LogNSI
CG1	20110125.mgmt.asm2.subset1_00417	fig|6666666.37195.peg.684	CG1_ctg0417	CG1_peg0684	3.65321	8.09423	48.1361	No_LogNSI
CG1	20110125.mgmt.asm2.subset1_00417	fig|6666666.37195.peg.685	CG1_ctg0417	CG1_peg0685	5.59888	12.8113	7.04098	No_LogNSI
CG1	20110125.mgmt.asm2.subset1_00418	fig|6666666.37195.peg.686	CG1_ctg0418	CG1_peg0686	7.58805	19.1369	9.87694	No_LogNSI
CG1	20110125.mgmt.asm2.subset1_00418	fig|6666666.37195.peg.687	CG1_ctg0418	CG1_peg0687	0	0	26.3468	0
CG1	20110125.mgmt.asm2.subset1_00418	fig|6666666.37195.peg.688	CG1_ctg0418	CG1_peg0688	6.26189	15.8998	12.0663	No_LogNSI
CG1	20110125.mgmt.asm2.subset1_00421	fig|6666666.37195.peg.689	CG1_ctg0421	CG1_peg0689	7.23339	17.9929	2.28931	No_LogNSI
CG1	20110125.mgmt.asm2.subset1_00421	fig|6666666.37195.peg.690	CG1_ctg0421	CG1_peg0690	4.55493	11.9975	4.24273	No_LogNSI
CG1	20110125.mgmt.asm2.subset1_00421	fig|6666666.37195.peg.691	CG1_ctg0421	CG1_peg0691	4.6078	12.1788	7.12335	No_LogNSI
CG1	20110125.mgmt.asm2.subset1_00421	fig|6666666.37195.peg.692	CG1_ctg0421	CG1_peg0692	1.98824	10.261	18.4662	No_LogNSI
CG1	20110125.mgmt.asm2.subset1_00421	fig|6666666.37195.peg.693	CG1_ctg0421	CG1_peg0693	4.94719	11.3167	8.39809	No_LogNSI
CG1	20110125.mgmt.asm2.subset1_00422	fig|6666666.37195.peg.694	CG1_ctg0422	CG1_peg0694	8.68708	32.782	0	No_LogNSI
CG1	20110125.mgmt.asm2.subset1_00422	fig|6666666.37195.peg.695	CG1_ctg0422	CG1_peg0695	3.11389	11.7507	3.16381	No_LogNSI
CG1	20110125.mgmt.asm2.subset1_00422	fig|6666666.37195.peg.696	CG1_ctg0422	CG1_peg0696	4.23449	11.7507	1.5819	No_LogNSI
CG1	20110125.mgmt.asm2.subset1_00422	fig|6666666.37195.peg.697	CG1_ctg0422	CG1_peg0697	0	0	9.66153	No_LogNSI
CG1	20110125.mgmt.asm2.subset1_00423	fig|6666666.37195.peg.698	CG1_ctg0423	CG1_peg0698	7.69597	18.2832	4.41796	No_LogNSI
CG1	20110125.mgmt.asm2.subset1_00424	fig|6666666.37195.peg.699	CG1_ctg0424	CG1_peg0699	2.63719	6.6828	3.91385	No_LogNSI
CG1	20110125.mgmt.asm2.subset1_00424	fig|6666666.37195.peg.700	CG1_ctg0424	CG1_peg0700	6.24275	15.0845	3.15443	No_LogNSI
CG1	20110125.mgmt.asm2.subset1_00426	fig|6666666.37195.peg.701	CG1_ctg0426	CG1_peg0701	2.72608	6.04003	6.55381	No_LogNSI
CG1	20110125.mgmt.asm2.subset1_00426	fig|6666666.37195.peg.702	CG1_ctg0426	CG1_peg0702	0	0	5.89033	No_LogNSI
CG1	20110125.mgmt.asm2.subset1_00426	fig|6666666.37195.peg.703	CG1_ctg0426	CG1_peg0703	5.55715	13.0651	4.40718	No_LogNSI
CG1	20110125.mgmt.asm2.subset1_00426	fig|6666666.37195.peg.704	CG1_ctg0426	CG1_peg0704	4.8572	12.6623	1.82093	No_LogNSI
CG1	20110125.mgmt.asm2.subset1_00427	fig|6666666.37195.peg.705	CG1_ctg0427	CG1_peg0705	2.69753	6.04003	9.46662	No_LogNSI
CG1	20110125.mgmt.asm2.subset1_00427	fig|6666666.37195.peg.706	CG1_ctg0427	CG1_peg0706	0.551046	2.64996	3.51935	No_LogNSI
CG1	20110125.mgmt.asm2.subset1_00427	fig|6666666.37195.peg.707	CG1_ctg0427	CG1_peg0707	0	0	0	No_LogNSI
CG1	20110125.mgmt.asm2.subset1_00427	fig|6666666.37195.peg.708	CG1_ctg0427	CG1_peg0708	0	0	0	No_LogNSI
CG1	20110125.mgmt.asm2.subset1_00428	fig|6666666.37195.peg.709	CG1_ctg0428	CG1_peg0709	8.08541	18.7862	3.99932	No_LogNSI
CG1	20110125.mgmt.asm2.subset1_00428	fig|6666666.37195.peg.710	CG1_ctg0428	CG1_peg0710	6.66895	15.7802	5.34552	No_LogNSI
CG1	20110125.mgmt.asm2.subset1_00428	fig|6666666.37195.peg.711	CG1_ctg0428	CG1_peg0711	10.1354	33.4568	3.04889	No_LogNSI
CG1	20110125.mgmt.asm2.subset1_00430	fig|6666666.37195.peg.712	CG1_ctg0430	CG1_peg0712	6.16942	14.0968	3.87122	No_LogNSI
CG1	20110125.mgmt.asm2.subset1_00430	fig|6666666.37195.peg.713	CG1_ctg0430	CG1_peg0713	0	0	0	No_LogNSI
CG1	20110125.mgmt.asm2.subset1_00431	fig|6666666.37195.peg.714	CG1_ctg0431	CG1_peg0714	4.83484	12.1608	4.32581	No_LogNSI
CG1	20110125.mgmt.asm2.subset1_00431	fig|6666666.37195.peg.715	CG1_ctg0431	CG1_peg0715	0	0	7.53427	No_LogNSI
CG1	20110125.mgmt.asm2.subset1_00432	fig|6666666.37195.peg.716	CG1_ctg0432	CG1_peg0716	5.68277	14.1777	5.74103	No_LogNSI
CG1	20110125.mgmt.asm2.subset1_00432	fig|6666666.37195.peg.717	CG1_ctg0432	CG1_peg0717	3.95431	9.28066	2.82463	No_LogNSI
CG1	20110125.mgmt.asm2.subset1_00433	fig|6666666.37195.peg.718	CG1_ctg0433	CG1_peg0718	6.44597	16.1844	5.21047	No_LogNSI
CG1	20110125.mgmt.asm2.subset1_00433	fig|6666666.37195.peg.719	CG1_ctg0433	CG1_peg0719	0	0	5.78292	No_LogNSI
CG1	20110125.mgmt.asm2.subset1_00434	fig|6666666.37195.peg.720	CG1_ctg0434	CG1_peg0720	0	0	0	No_LogNSI
CG1	20110125.mgmt.asm2.subset1_00434	fig|6666666.37195.peg.721	CG1_ctg0434	CG1_peg0721	7.43701	17.203	6.14793	No_LogNSI
CG1	20110125.mgmt.asm2.subset1_00435	fig|6666666.37195.peg.722	CG1_ctg0435	CG1_peg0722	6.76751	17.483	3.85484	No_LogNSI
CG1	20110125.mgmt.asm2.subset1_00436	fig|6666666.37195.peg.723	CG1_ctg0436	CG1_peg0723	7.38891	17.3989	5.42327	No_LogNSI
CG1	20110125.mgmt.asm2.subset1_00438	fig|6666666.37195.peg.724	CG1_ctg0438	CG1_peg0724	0	0	0	No_LogNSI
CG1	20110125.mgmt.asm2.subset1_00438	fig|6666666.37195.peg.725	CG1_ctg0438	CG1_peg0725	6.11382	14.0957	2.2992	No_LogNSI
CG1	20110125.mgmt.asm2.subset1_00438	fig|6666666.37195.peg.726	CG1_ctg0438	CG1_peg0726	6.48274	14.9463	2.00527	No_LogNSI
CG1	20110125.mgmt.asm2.subset1_00439	fig|6666666.37195.peg.727	CG1_ctg0439	CG1_peg0727	4.42413	11.2492	5.41896	No_LogNSI
CG1	20110125.mgmt.asm2.subset1_00439	fig|6666666.37195.peg.728	CG1_ctg0439	CG1_peg0728	6.01578	14.2816	3.87838	No_LogNSI
CG1	20110125.mgmt.asm2.subset1_00439	fig|6666666.37195.peg.729	CG1_ctg0439	CG1_peg0729	2.87714	8.35863	2.89719	No_LogNSI
CG1	20110125.mgmt.asm2.subset1_00439	fig|6666666.37195.peg.730	CG1_ctg0439	CG1_peg0730	0	0	6.91508	No_LogNSI
CG1	20110125.mgmt.asm2.subset1_00440	fig|6666666.37195.peg.731	CG1_ctg0440	CG1_peg0731	6.46998	16.0181	2.08292	No_LogNSI
CG1	20110125.mgmt.asm2.subset1_00441	fig|6666666.37195.peg.732	CG1_ctg0441	CG1_peg0732	6.12804	14.1355	6.65431	No_LogNSI
CG1	20110125.mgmt.asm2.subset1_00443	fig|6666666.37195.peg.733	CG1_ctg0443	CG1_peg0733	2.70018	6.65406	2.91556	No_LogNSI
CG1	20110125.mgmt.asm2.subset1_00443	fig|6666666.37195.peg.734	CG1_ctg0443	CG1_peg0734	4.39613	11.6002	1.11133	No_LogNSI
CG1	20110125.mgmt.asm2.subset1_00445	fig|6666666.37195.peg.735	CG1_ctg0445	CG1_peg0735	6.61861	15.3056	2.38285	No_LogNSI
CG1	20110125.mgmt.asm2.subset1_00445	fig|6666666.37195.peg.736	CG1_ctg0445	CG1_peg0736	0	0	9.10164	No_LogNSI
CG1	20110125.mgmt.asm2.subset1_00446	fig|6666666.37195.peg.737	CG1_ctg0446	CG1_peg0737	8.68468	20.6089	7.71223	No_LogNSI
CG1	20110125.mgmt.asm2.subset1_00446	fig|6666666.37195.peg.738	CG1_ctg0446	CG1_peg0738	5.2384	12.6054	1.799	No_LogNSI
CG1	20110125.mgmt.asm2.subset1_00447	fig|6666666.37195.peg.739	CG1_ctg0447	CG1_peg0739	6.1607	14.6606	4.38789	No_LogNSI
CG1	20110125.mgmt.asm2.subset1_00447	fig|6666666.37195.peg.740	CG1_ctg0447	CG1_peg0740	4.09174	11.1157	6.75164	No_LogNSI
CG1	20110125.mgmt.asm2.subset1_00448	fig|6666666.37195.peg.741	CG1_ctg0448	CG1_peg0741	4.94639	12.3021	12.0839	No_LogNSI
CG1	20110125.mgmt.asm2.subset1_00449	fig|6666666.37195.peg.742	CG1_ctg0449	CG1_peg0742	6.45691	16.3745	6.21826	No_LogNSI
CG1	20110125.mgmt.asm2.subset1_00449	fig|6666666.37195.peg.743	CG1_ctg0449	CG1_peg0743	3.1338	7.24693	1.57973	No_LogNSI
CG1	20110125.mgmt.asm2.subset1_00450	fig|6666666.37195.peg.744	CG1_ctg0450	CG1_peg0744	6.37148	14.8194	6.92625	No_LogNSI
CG1	20110125.mgmt.asm2.subset1_00450	fig|6666666.37195.peg.745	CG1_ctg0450	CG1_peg0745	0	0	9.16292	No_LogNSI
CG1	20110125.mgmt.asm2.subset1_00450	fig|6666666.37195.peg.746	CG1_ctg0450	CG1_peg0746	11.0812	29.4563	9.36207	No_LogNSI
CG1	20110125.mgmt.asm2.subset1_00450	fig|6666666.37195.peg.747	CG1_ctg0450	CG1_peg0747	6.45971	15.4445	3.06895	No_LogNSI
CG1	20110125.mgmt.asm2.subset1_00450	fig|6666666.37195.peg.748	CG1_ctg0450	CG1_peg0748	3.38086	9.4751	2.18011	No_LogNSI
CG1	20110125.mgmt.asm2.subset1_00450	fig|6666666.37195.peg.749	CG1_ctg0450	CG1_peg0749	6.97025	16.9579	3.80794	No_LogNSI
CG1	20110125.mgmt.asm2.subset1_00451	fig|6666666.37195.peg.750	CG1_ctg0451	CG1_peg0750	6.61712	16.5897	5.51539	No_LogNSI
CG1	20110125.mgmt.asm2.subset1_00452	fig|6666666.37195.peg.751	CG1_ctg0452	CG1_peg0751	6.81689	17.4047	4.0267	No_LogNSI
CG1	20110125.mgmt.asm2.subset1_00453	fig|6666666.37195.peg.752	CG1_ctg0453	CG1_peg0752	5.50882	13.0616	1.65604	No_LogNSI
CG1	20110125.mgmt.asm2.subset1_00453	fig|6666666.37195.peg.753	CG1_ctg0453	CG1_peg0753	2.41259	5.34544	6.89668	No_LogNSI
CG1	20110125.mgmt.asm2.subset1_00454	fig|6666666.37195.peg.754	CG1_ctg0454	CG1_peg0754	19.7983	53.4793	0	No_LogNSI
CG1	20110125.mgmt.asm2.subset1_00454	fig|6666666.37195.peg.755	CG1_ctg0454	CG1_peg0755	6.48186	15.5551	8.27033	No_LogNSI
CG1	20110125.mgmt.asm2.subset1_00455	fig|6666666.37195.peg.756	CG1_ctg0455	CG1_peg0756	5.19997	12.1325	2.54869	No_LogNSI
CG1	20110125.mgmt.asm2.subset1_00456	fig|6666666.37195.peg.757	CG1_ctg0456	CG1_peg0757	7.95012	18.7656	7.43856	No_LogNSI
CG1	20110125.mgmt.asm2.subset1_00457	fig|6666666.37195.peg.758	CG1_ctg0457	CG1_peg0758	0	0	0	No_LogNSI
CG1	20110125.mgmt.asm2.subset1_00458	fig|6666666.37195.peg.759	CG1_ctg0458	CG1_peg0759	4.40425	11.7304	4.18192	No_LogNSI
CG1	20110125.mgmt.asm2.subset1_00458	fig|6666666.37195.peg.760	CG1_ctg0458	CG1_peg0760	6.23661	14.6821	4.88795	No_LogNSI
CG1	20110125.mgmt.asm2.subset1_00459	fig|6666666.37195.peg.761	CG1_ctg0459	CG1_peg0761	3.25181	7.47897	4.52298	No_LogNSI
CG1	20110125.mgmt.asm2.subset1_00460	fig|6666666.37195.peg.762	CG1_ctg0460	CG1_peg0762	5.79789	14.6629	2.41994	No_LogNSI
CG1	20110125.mgmt.asm2.subset1_00460	fig|6666666.37195.peg.763	CG1_ctg0460	CG1_peg0763	4.37943	10.9295	2.70134	No_LogNSI
CG1	20110125.mgmt.asm2.subset1_00460	fig|6666666.37195.peg.764	CG1_ctg0460	CG1_peg0764	69.8492	441.185	0	No_LogNSI
CG1	20110125.mgmt.asm2.subset1_00461	fig|6666666.37195.peg.765	CG1_ctg0461	CG1_peg0765	0	0	13.7145	No_LogNSI
CG1	20110125.mgmt.asm2.subset1_00461	fig|6666666.37195.peg.766	CG1_ctg0461	CG1_peg0766	6.24401	34.3168	2.33444	No_LogNSI
CG1	20110125.mgmt.asm2.subset1_00462	fig|6666666.37195.peg.767	CG1_ctg0462	CG1_peg0767	6.47262	15.9587	5.45521	No_LogNSI
CG1	20110125.mgmt.asm2.subset1_00462	fig|6666666.37195.peg.768	CG1_ctg0462	CG1_peg0768	6.95918	18.8417	5.1829	No_LogNSI
CG1	20110125.mgmt.asm2.subset1_00463	fig|6666666.37195.peg.769	CG1_ctg0463	CG1_peg0769	7.75344	18.5615	10.5777	No_LogNSI
CG1	20110125.mgmt.asm2.subset1_00463	fig|6666666.37195.peg.770	CG1_ctg0463	CG1_peg0770	10.9414	24.3443	7.93952	No_LogNSI
CG1	20110125.mgmt.asm2.subset1_00464	fig|6666666.37195.peg.771	CG1_ctg0464	CG1_peg0771	6.13783	16.1835	3.38538	No_LogNSI
CG1	20110125.mgmt.asm2.subset1_00465	fig|6666666.37195.peg.772	CG1_ctg0465	CG1_peg0772	5.92933	13.7492	6.17993	No_LogNSI
CG1	20110125.mgmt.asm2.subset1_00466	fig|6666666.37195.peg.773	CG1_ctg0466	CG1_peg0773	6.38475	14.1094	7.0239	No_LogNSI
CG1	20110125.mgmt.asm2.subset1_00466	fig|6666666.37195.peg.774	CG1_ctg0466	CG1_peg0774	5.88146	15.3167	5.43969	No_LogNSI
CG1	20110125.mgmt.asm2.subset1_00466	fig|6666666.37195.peg.775	CG1_ctg0466	CG1_peg0775	0	0	0	No_LogNSI
CG1	20110125.mgmt.asm2.subset1_00467	fig|6666666.37195.peg.776	CG1_ctg0467	CG1_peg0776	9.38963	27.5943	0	No_LogNSI
CG1	20110125.mgmt.asm2.subset1_00467	fig|6666666.37195.peg.777	CG1_ctg0467	CG1_peg0777	6.88925	17.2512	2.8464	No_LogNSI
CG1	20110125.mgmt.asm2.subset1_00468	fig|6666666.37195.peg.778	CG1_ctg0468	CG1_peg0778	5.26049	23.3108	3.91241	No_LogNSI
CG1	20110125.mgmt.asm2.subset1_00468	fig|6666666.37195.peg.779	CG1_ctg0468	CG1_peg0779	14.839	51.3048	7.38648	No_LogNSI
CG1	20110125.mgmt.asm2.subset1_00468	fig|6666666.37195.peg.780	CG1_ctg0468	CG1_peg0780	6.36196	19.2997	3.5924	No_LogNSI
CG1	20110125.mgmt.asm2.subset1_00469	fig|6666666.37195.peg.781	CG1_ctg0469	CG1_peg0781	7.40085	27.5943	2.11227	No_LogNSI
CG1	20110125.mgmt.asm2.subset1_00470	fig|6666666.37195.peg.782	CG1_ctg0470	CG1_peg0782	3.6225	8.51667	8.22239	No_LogNSI
CG1	20110125.mgmt.asm2.subset1_00470	fig|6666666.37195.peg.783	CG1_ctg0470	CG1_peg0783	6.38026	15.1761	8.55198	No_LogNSI
CG1	20110125.mgmt.asm2.subset1_00471	fig|6666666.37195.peg.784	CG1_ctg0471	CG1_peg0784	0	0	19.0249	No_LogNSI
CG1	20110125.mgmt.asm2.subset1_00471	fig|6666666.37195.peg.785	CG1_ctg0471	CG1_peg0785	6.87367	18.9502	2.18011	No_LogNSI
CG1	20110125.mgmt.asm2.subset1_00472	fig|6666666.37195.peg.786	CG1_ctg0472	CG1_peg0786	8.33459	19.6054	3.57845	No_LogNSI
CG1	20110125.mgmt.asm2.subset1_00473	fig|6666666.37195.peg.787	CG1_ctg0473	CG1_peg0787	4.03724	9.98245	4.76349	-17.7666
CG1	20110125.mgmt.asm2.subset1_00474	fig|6666666.37195.peg.788	CG1_ctg0474	CG1_peg0788	6.491	15.1229	5.20636	No_LogNSI
CG1	20110125.mgmt.asm2.subset1_00474	fig|6666666.37195.peg.789	CG1_ctg0474	CG1_peg0789	3.02452	8.97156	1.59487	No_LogNSI
CG1	20110125.mgmt.asm2.subset1_00475	fig|6666666.37195.peg.790	CG1_ctg0475	CG1_peg0790	7.23376	16.3321	6.00015	No_LogNSI
CG1	20110125.mgmt.asm2.subset1_00475	fig|6666666.37195.peg.791	CG1_ctg0475	CG1_peg0791	6.97524	16.8128	4.59104	No_LogNSI
CG1	20110125.mgmt.asm2.subset1_00476	fig|6666666.37195.peg.792	CG1_ctg0476	CG1_peg0792	4.72793	11.0542	0	No_LogNSI
CG1	20110125.mgmt.asm2.subset1_00476	fig|6666666.37195.peg.793	CG1_ctg0476	CG1_peg0793	7.19743	16.2591	2.98996	No_LogNSI
CG1	20110125.mgmt.asm2.subset1_00477	fig|6666666.37195.peg.794	CG1_ctg0477	CG1_peg0794	5.96633	27.5943	2.11227	No_LogNSI
CG1	20110125.mgmt.asm2.subset1_00477	fig|6666666.37195.peg.795	CG1_ctg0477	CG1_peg0795	6.85714	16.6271	3.79527	No_LogNSI
CG1	20110125.mgmt.asm2.subset1_00477	fig|6666666.37195.peg.796	CG1_ctg0477	CG1_peg0796	7.64746	17.0183	7.78292	No_LogNSI
CG1	20110125.mgmt.asm2.subset1_00478	fig|6666666.37195.peg.797	CG1_ctg0478	CG1_peg0797	3.05985	8.97156	4.78462	No_LogNSI
CG1	20110125.mgmt.asm2.subset1_00478	fig|6666666.37195.peg.798	CG1_ctg0478	CG1_peg0798	5.30028	12.5948	3.86926	No_LogNSI
CG1	20110125.mgmt.asm2.subset1_00479	fig|6666666.37195.peg.799	CG1_ctg0479	CG1_peg0799	3.68648	8.16795	1.83544	No_LogNSI
CG1	20110125.mgmt.asm2.subset1_00479	fig|6666666.37195.peg.800	CG1_ctg0479	CG1_peg0800	9.92927	24.2141	4.32229	No_LogNSI
CG1	20110125.mgmt.asm2.subset1_00480	fig|6666666.37195.peg.801	CG1_ctg0480	CG1_peg0801	4.95869	41.9692	8.87181	No_LogNSI
CG1	20110125.mgmt.asm2.subset1_00481	fig|6666666.37195.peg.802	CG1_ctg0481	CG1_peg0802	5.54283	13.3276	5.1979	No_LogNSI
CG1	20110125.mgmt.asm2.subset1_00481	fig|6666666.37195.peg.803	CG1_ctg0481	CG1_peg0803	0	0	7.84545	No_LogNSI
CG1	20110125.mgmt.asm2.subset1_00481	fig|6666666.37195.peg.804	CG1_ctg0481	CG1_peg0804	11.261	29.8468	7.28428	No_LogNSI
CG1	20110125.mgmt.asm2.subset1_00481	fig|6666666.37195.peg.805	CG1_ctg0481	CG1_peg0805	5.15125	27.5943	3.16841	No_LogNSI
CG1	20110125.mgmt.asm2.subset1_00481	fig|6666666.37195.peg.806	CG1_ctg0481	CG1_peg0806	3.84994	11.0364	2.52093	No_LogNSI
CG1	20110125.mgmt.asm2.subset1_00481	fig|6666666.37195.peg.807	CG1_ctg0481	CG1_peg0807	5.23832	12.5503	2.18425	No_LogNSI
CG1	20110125.mgmt.asm2.subset1_00482	fig|6666666.37195.peg.808	CG1_ctg0482	CG1_peg0808	2.4868	5.48118	3.5748	No_LogNSI
CG1	20110125.mgmt.asm2.subset1_00483	fig|6666666.37195.peg.809	CG1_ctg0483	CG1_peg0809	6.44229	15.4904	2.02946	No_LogNSI
CG1	20110125.mgmt.asm2.subset1_00484	fig|6666666.37195.peg.810	CG1_ctg0484	CG1_peg0810	5.0235	12.5633	4.96283	No_LogNSI
CG1	20110125.mgmt.asm2.subset1_00485	fig|6666666.37195.peg.811	CG1_ctg0485	CG1_peg0811	5.48892	13.9	10.3577	No_LogNSI
CG1	20110125.mgmt.asm2.subset1_00487	fig|6666666.37195.peg.812	CG1_ctg0487	CG1_peg0812	5.34057	15.3485	1.19	No_LogNSI
CG1	20110125.mgmt.asm2.subset1_00487	fig|6666666.37195.peg.813	CG1_ctg0487	CG1_peg0813	0	0	4.57094	No_LogNSI
CG1	20110125.mgmt.asm2.subset1_00488	fig|6666666.37195.peg.814	CG1_ctg0488	CG1_peg0814	0	0	8.72622	No_LogNSI
CG1	20110125.mgmt.asm2.subset1_00488	fig|6666666.37195.peg.815	CG1_ctg0488	CG1_peg0815	5.20312	12.3471	2.94354	No_LogNSI
CG1	20110125.mgmt.asm2.subset1_00488	fig|6666666.37195.peg.816	CG1_ctg0488	CG1_peg0816	0	0	10.7501	No_LogNSI
CG1	20110125.mgmt.asm2.subset1_00489	fig|6666666.37195.peg.817	CG1_ctg0489	CG1_peg0817	14.1868	62.5383	2.15003	No_LogNSI
CG1	20110125.mgmt.asm2.subset1_00489	fig|6666666.37195.peg.818	CG1_ctg0489	CG1_peg0818	6.95047	17.8264	0	No_LogNSI
CG1	20110125.mgmt.asm2.subset1_00489	fig|6666666.37195.peg.819	CG1_ctg0489	CG1_peg0819	8.48297	20.5659	4.18739	No_LogNSI
CG1	20110125.mgmt.asm2.subset1_00490	fig|6666666.37195.peg.820	CG1_ctg0490	CG1_peg0820	3.96057	9.1526	7.25535	No_LogNSI
CG1	20110125.mgmt.asm2.subset1_00490	fig|6666666.37195.peg.821	CG1_ctg0490	CG1_peg0821	13.1179	38.5511	3.69483	No_LogNSI
CG1	20110125.mgmt.asm2.subset1_00490	fig|6666666.37195.peg.822	CG1_ctg0490	CG1_peg0822	5.33128	11.7507	6.60551	No_LogNSI
CG1	20110125.mgmt.asm2.subset1_00490	fig|6666666.37195.peg.823	CG1_ctg0490	CG1_peg0823	0	0	0	No_LogNSI
CG1	20110125.mgmt.asm2.subset1_00492	fig|6666666.37195.peg.824	CG1_ctg0492	CG1_peg0824	6.08987	14.7358	4.19644	No_LogNSI
CG1	20110125.mgmt.asm2.subset1_00493	fig|6666666.37195.peg.825	CG1_ctg0493	CG1_peg0825	5.92724	14.6018	4.9657	No_LogNSI
CG1	20110125.mgmt.asm2.subset1_00494	fig|6666666.37195.peg.826	CG1_ctg0494	CG1_peg0826	19.5886	86.3506	5.04003	No_LogNSI
CG1	20110125.mgmt.asm2.subset1_00495	fig|6666666.37195.peg.827	CG1_ctg0495	CG1_peg0827	4.93035	12.6623	8.74048	No_LogNSI
CG1	20110125.mgmt.asm2.subset1_00496	fig|6666666.37195.peg.828	CG1_ctg0496	CG1_peg0828	0	0	4.11988	No_LogNSI
CG1	20110125.mgmt.asm2.subset1_00496	fig|6666666.37195.peg.829	CG1_ctg0496	CG1_peg0829	0	0	14.1717	No_LogNSI
CG1	20110125.mgmt.asm2.subset1_00497	fig|6666666.37195.peg.830	CG1_ctg0497	CG1_peg0830	0	0	0	No_LogNSI
CG1	20110125.mgmt.asm2.subset1_00497	fig|6666666.37195.peg.831	CG1_ctg0497	CG1_peg0831	4.42496	11.1554	6.18467	0
CG1	20110125.mgmt.asm2.subset1_00497	fig|6666666.37195.peg.832	CG1_ctg0497	CG1_peg0832	238.045	553.505	0	No_LogNSI
CG1	20110125.mgmt.asm2.subset1_00498	fig|6666666.37195.peg.833	CG1_ctg0498	CG1_peg0833	0	0	0	No_LogNSI
CG1	20110125.mgmt.asm2.subset1_00499	fig|6666666.37195.peg.834	CG1_ctg0499	CG1_peg0834	7.0385	16.3194	2.41175	No_LogNSI
CG1	20110125.mgmt.asm2.subset1_00500	fig|6666666.37195.peg.835	CG1_ctg0500	CG1_peg0835	9.32905	22.9643	5.58262	No_LogNSI
CG1	20110125.mgmt.asm2.subset1_00500	fig|6666666.37195.peg.836	CG1_ctg0500	CG1_peg0836	0	0	13.1127	No_LogNSI
CG1	20110125.mgmt.asm2.subset1_00500	fig|6666666.37195.peg.837	CG1_ctg0500	CG1_peg0837	2.92439	8.07548	2.64681	No_LogNSI
CG1	20110125.mgmt.asm2.subset1_00500	fig|6666666.37195.peg.838	CG1_ctg0500	CG1_peg0838	0	0	0	No_LogNSI
CG1	20110125.mgmt.asm2.subset1_00500	fig|6666666.37195.peg.839	CG1_ctg0500	CG1_peg0839	2.34961	5.38931	1.52008	No_LogNSI
CG1	20110125.mgmt.asm2.subset1_00501	fig|6666666.37195.peg.840	CG1_ctg0501	CG1_peg0840	6.58511	21.8997	6.9705	No_LogNSI
CG1	20110125.mgmt.asm2.subset1_00503	fig|6666666.37195.peg.841	CG1_ctg0503	CG1_peg0841	1.537	3.75976	10.0231	No_LogNSI
CG1	20110125.mgmt.asm2.subset1_00503	fig|6666666.37195.peg.842	CG1_ctg0503	CG1_peg0842	6.06353	15.1403	3.34959	No_LogNSI
CG1	20110125.mgmt.asm2.subset1_00504	fig|6666666.37195.peg.843	CG1_ctg0504	CG1_peg0843	5.87682	14.3799	4.96471	No_LogNSI
CG1	20110125.mgmt.asm2.subset1_00504	fig|6666666.37195.peg.844	CG1_ctg0504	CG1_peg0844	3.24108	9.05338	7.93153	-17.7092
CG1	20110125.mgmt.asm2.subset1_00505	fig|6666666.37195.peg.845	CG1_ctg0505	CG1_peg0845	8.59567	20.1371	2.44731	No_LogNSI
CG1	20110125.mgmt.asm2.subset1_00505	fig|6666666.37195.peg.846	CG1_ctg0505	CG1_peg0846	5.60037	12.7079	3.72415	No_LogNSI
CG1	20110125.mgmt.asm2.subset1_00506	fig|6666666.37195.peg.847	CG1_ctg0506	CG1_peg0847	6.30696	15.4339	9.93446	No_LogNSI
CG1	20110125.mgmt.asm2.subset1_00506	fig|6666666.37195.peg.848	CG1_ctg0506	CG1_peg0848	3.57056	7.86989	13.1127	No_LogNSI
CG1	20110125.mgmt.asm2.subset1_00507	fig|6666666.37195.peg.849	CG1_ctg0507	CG1_peg0849	0	0	0	No_LogNSI
CG1	20110125.mgmt.asm2.subset1_00507	fig|6666666.37195.peg.850	CG1_ctg0507	CG1_peg0850	2.52925	5.81712	0.864599	No_LogNSI
CG1	20110125.mgmt.asm2.subset1_00507	fig|6666666.37195.peg.851	CG1_ctg0507	CG1_peg0851	0	0	0	No_LogNSI
CG1	20110125.mgmt.asm2.subset1_00508	fig|6666666.37195.peg.852	CG1_ctg0508	CG1_peg0852	10.9093	27.264	13.1129	No_LogNSI
CG1	20110125.mgmt.asm2.subset1_00508	fig|6666666.37195.peg.853	CG1_ctg0508	CG1_peg0853	0	0	0	No_LogNSI
CG1	20110125.mgmt.asm2.subset1_00508	fig|6666666.37195.peg.854	CG1_ctg0508	CG1_peg0854	6.35017	16.0826	3.70888	No_LogNSI
CG1	20110125.mgmt.asm2.subset1_00508	fig|6666666.37195.peg.855	CG1_ctg0508	CG1_peg0855	0	0	0	No_LogNSI
CG1	20110125.mgmt.asm2.subset1_00509	fig|6666666.37195.peg.856	CG1_ctg0509	CG1_peg0856	5.04587	12.3742	3.80943	No_LogNSI
CG1	20110125.mgmt.asm2.subset1_00510	fig|6666666.37195.peg.857	CG1_ctg0510	CG1_peg0857	6.67547	15.6127	6.22292	0
CG1	20110125.mgmt.asm2.subset1_00511	fig|6666666.37195.peg.858	CG1_ctg0511	CG1_peg0858	7.34118	18.9433	2.2517	No_LogNSI
CG1	20110125.mgmt.asm2.subset1_00511	fig|6666666.37195.peg.859	CG1_ctg0511	CG1_peg0859	6.61158	15.3172	3.54122	No_LogNSI
CG1	20110125.mgmt.asm2.subset1_00511	fig|6666666.37195.peg.860	CG1_ctg0511	CG1_peg0860	1.5481	5.57565	4.63267	No_LogNSI
CG1	20110125.mgmt.asm2.subset1_00511	fig|6666666.37195.peg.861	CG1_ctg0511	CG1_peg0861	0	0	0	No_LogNSI
CG1	20110125.mgmt.asm2.subset1_00511	fig|6666666.37195.peg.862	CG1_ctg0511	CG1_peg0862	7.92872	58.8657	8.35073	No_LogNSI
CG1	20110125.mgmt.asm2.subset1_00512	fig|6666666.37195.peg.863	CG1_ctg0512	CG1_peg0863	10.3593	75.5849	0	No_LogNSI
CG1	20110125.mgmt.asm2.subset1_00512	fig|6666666.37195.peg.864	CG1_ctg0512	CG1_peg0864	15.4726	35.6102	4.45029	No_LogNSI
CG1	20110125.mgmt.asm2.subset1_00513	fig|6666666.37195.peg.865	CG1_ctg0513	CG1_peg0865	6.65529	16.474	8.80336	No_LogNSI
CG1	20110125.mgmt.asm2.subset1_00514	fig|6666666.37195.peg.866	CG1_ctg0514	CG1_peg0866	5.85065	13.5086	1.73565	No_LogNSI
CG1	20110125.mgmt.asm2.subset1_00514	fig|6666666.37195.peg.867	CG1_ctg0514	CG1_peg0867	13.2336	32.5978	4.52056	No_LogNSI
CG1	20110125.mgmt.asm2.subset1_00515	fig|6666666.37195.peg.868	CG1_ctg0515	CG1_peg0868	3.24163	7.89309	2.32933	No_LogNSI
CG1	20110125.mgmt.asm2.subset1_00515	fig|6666666.37195.peg.869	CG1_ctg0515	CG1_peg0869	4.91782	13.1621	5.97992	No_LogNSI
CG1	20110125.mgmt.asm2.subset1_00515	fig|6666666.37195.peg.870	CG1_ctg0515	CG1_peg0870	137.977	1216.47	0	No_LogNSI
CG1	20110125.mgmt.asm2.subset1_00516	fig|6666666.37195.peg.871	CG1_ctg0516	CG1_peg0871	5.59637	13.5069	5.11754	No_LogNSI
CG1	20110125.mgmt.asm2.subset1_00517	fig|6666666.37195.peg.872	CG1_ctg0517	CG1_peg0872	3.42918	10.2341	2.22081	No_LogNSI
CG1	20110125.mgmt.asm2.subset1_00517	fig|6666666.37195.peg.873	CG1_ctg0517	CG1_peg0873	4.22606	11.8439	3.33805	No_LogNSI
CG1	20110125.mgmt.asm2.subset1_00518	fig|6666666.37195.peg.874	CG1_ctg0518	CG1_peg0874	6.01348	15.4354	4.27324	No_LogNSI
CG1	20110125.mgmt.asm2.subset1_00519	fig|6666666.37195.peg.875	CG1_ctg0519	CG1_peg0875	2.81028	6.19416	8.83708	No_LogNSI
CG1	20110125.mgmt.asm2.subset1_00520	fig|6666666.37195.peg.876	CG1_ctg0520	CG1_peg0876	128.291	705.079	8.38273	No_LogNSI
CG1	20110125.mgmt.asm2.subset1_00520	fig|6666666.37195.peg.877	CG1_ctg0520	CG1_peg0877	51.653	125.908	1.77436	No_LogNSI
CG1	20110125.mgmt.asm2.subset1_00520	fig|6666666.37195.peg.878	CG1_ctg0520	CG1_peg0878	6.02003	14.6742	5.83771	No_LogNSI
CG1	20110125.mgmt.asm2.subset1_00521	fig|6666666.37195.peg.879	CG1_ctg0521	CG1_peg0879	5.63965	13.3274	6.42074	No_LogNSI
CG1	20110125.mgmt.asm2.subset1_00521	fig|6666666.37195.peg.880	CG1_ctg0521	CG1_peg0880	5.10635	12.1504	4.59639	No_LogNSI
CG1	20110125.mgmt.asm2.subset1_00521	fig|6666666.37195.peg.881	CG1_ctg0521	CG1_peg0881	0	0	12.5174	No_LogNSI
CG1	20110125.mgmt.asm2.subset1_00522	fig|6666666.37195.peg.882	CG1_ctg0522	CG1_peg0882	7.51475	18.0225	8.55178	No_LogNSI
CG1	20110125.mgmt.asm2.subset1_00523	fig|6666666.37195.peg.883	CG1_ctg0523	CG1_peg0883	5.40227	13.2956	4.9138	No_LogNSI
CG1	20110125.mgmt.asm2.subset1_00523	fig|6666666.37195.peg.884	CG1_ctg0523	CG1_peg0884	8.07143	18.4236	2.33716	No_LogNSI
CG1	20110125.mgmt.asm2.subset1_00524	fig|6666666.37195.peg.885	CG1_ctg0524	CG1_peg0885	7.35445	18.3347	3.05086	No_LogNSI
CG1	20110125.mgmt.asm2.subset1_00524	fig|6666666.37195.peg.886	CG1_ctg0524	CG1_peg0886	0	0	5.60365	No_LogNSI
CG1	20110125.mgmt.asm2.subset1_00524	fig|6666666.37195.peg.887	CG1_ctg0524	CG1_peg0887	14.0901	31.0561	6.15434	No_LogNSI
CG1	20110125.mgmt.asm2.subset1_00525	fig|6666666.37195.peg.888	CG1_ctg0525	CG1_peg0888	0	0	0	No_LogNSI
CG1	20110125.mgmt.asm2.subset1_00526	fig|6666666.37195.peg.889	CG1_ctg0526	CG1_peg0889	11.3348	41.6386	0.840581	No_LogNSI
CG1	20110125.mgmt.asm2.subset1_00527	fig|6666666.37195.peg.890	CG1_ctg0527	CG1_peg0890	5.53543	14.0166	3.28301	No_LogNSI
CG1	20110125.mgmt.asm2.subset1_00527	fig|6666666.37195.peg.891	CG1_ctg0527	CG1_peg0891	7.10064	18.2808	1.97054	No_LogNSI
CG1	20110125.mgmt.asm2.subset1_00528	fig|6666666.37195.peg.892	CG1_ctg0528	CG1_peg0892	8.96325	22.8262	21.3222	0
CG1	20110125.mgmt.asm2.subset1_00529	fig|6666666.37195.peg.893	CG1_ctg0529	CG1_peg0893	2.44952	13.0391	6.02742	No_LogNSI
CG1	20110125.mgmt.asm2.subset1_00529	fig|6666666.37195.peg.894	CG1_ctg0529	CG1_peg0894	6.40684	16.707	2.97612	No_LogNSI
CG1	20110125.mgmt.asm2.subset1_00531	fig|6666666.37195.peg.895	CG1_ctg0531	CG1_peg0895	0	0	0	0
CG1	20110125.mgmt.asm2.subset1_00531	fig|6666666.37195.peg.896	CG1_ctg0531	CG1_peg0896	5.06587	13.2498	3.51935	No_LogNSI
CG1	20110125.mgmt.asm2.subset1_00531	fig|6666666.37195.peg.897	CG1_ctg0531	CG1_peg0897	6.52901	15.1522	2.94459	No_LogNSI
CG1	20110125.mgmt.asm2.subset1_00532	fig|6666666.37195.peg.898	CG1_ctg0532	CG1_peg0898	0	0	0	No_LogNSI
CG1	20110125.mgmt.asm2.subset1_00532	fig|6666666.37195.peg.899	CG1_ctg0532	CG1_peg0899	5.75629	14.0867	8.91751	No_LogNSI
CG1	20110125.mgmt.asm2.subset1_00533	fig|6666666.37195.peg.900	CG1_ctg0533	CG1_peg0900	5.8857	14.7344	4.34701	No_LogNSI
CG1	20110125.mgmt.asm2.subset1_00534	fig|6666666.37195.peg.901	CG1_ctg0534	CG1_peg0901	4.96242	11.9888	10.0603	No_LogNSI
CG1	20110125.mgmt.asm2.subset1_00534	fig|6666666.37195.peg.902	CG1_ctg0534	CG1_peg0902	0	0	14.1717	No_LogNSI
CG1	20110125.mgmt.asm2.subset1_00534	fig|6666666.37195.peg.903	CG1_ctg0534	CG1_peg0903	0	0	0	No_LogNSI
CG1	20110125.mgmt.asm2.subset1_00535	fig|6666666.37195.peg.904	CG1_ctg0535	CG1_peg0904	5.98685	14.0919	5.31773	No_LogNSI
CG1	20110125.mgmt.asm2.subset1_00536	fig|6666666.37195.peg.905	CG1_ctg0536	CG1_peg0905	3.50967	8.4242	4.45066	No_LogNSI
CG1	20110125.mgmt.asm2.subset1_00536	fig|6666666.37195.peg.906	CG1_ctg0536	CG1_peg0906	3.70895	8.90254	2.54302	No_LogNSI
CG1	20110125.mgmt.asm2.subset1_00537	fig|6666666.37195.peg.907	CG1_ctg0537	CG1_peg0907	5.30351	11.7507	1.8015	No_LogNSI
CG1	20110125.mgmt.asm2.subset1_00538	fig|6666666.37195.peg.908	CG1_ctg0538	CG1_peg0908	6.30998	15.5513	2.34495	No_LogNSI
CG1	20110125.mgmt.asm2.subset1_00539	fig|6666666.37195.peg.909	CG1_ctg0539	CG1_peg0909	7.20773	17.1747	5.48145	No_LogNSI
CG1	20110125.mgmt.asm2.subset1_00539	fig|6666666.37195.peg.910	CG1_ctg0539	CG1_peg0910	3.54618	8.11923	5.34251	No_LogNSI
CG1	20110125.mgmt.asm2.subset1_00540	fig|6666666.37195.peg.911	CG1_ctg0540	CG1_peg0911	12.1822	29.2414	8.47485	No_LogNSI
CG1	20110125.mgmt.asm2.subset1_00540	fig|6666666.37195.peg.912	CG1_ctg0540	CG1_peg0912	5.58436	12.5704	5.45828	No_LogNSI
CG1	20110125.mgmt.asm2.subset1_00541	fig|6666666.37195.peg.913	CG1_ctg0541	CG1_peg0913	5.22248	11.9335	7.93631	No_LogNSI
CG1	20110125.mgmt.asm2.subset1_00542	fig|6666666.37195.peg.914	CG1_ctg0542	CG1_peg0914	0	0	19.0249	No_LogNSI
CG1	20110125.mgmt.asm2.subset1_00542	fig|6666666.37195.peg.915	CG1_ctg0542	CG1_peg0915	4.96828	11.6782	3.60572	No_LogNSI
CG1	20110125.mgmt.asm2.subset1_00543	fig|6666666.37195.peg.916	CG1_ctg0543	CG1_peg0916	4.06757	10.2549	3.72575	No_LogNSI
CG1	20110125.mgmt.asm2.subset1_00543	fig|6666666.37195.peg.917	CG1_ctg0543	CG1_peg0917	2.81729	7.0547	0	No_LogNSI
CG1	20110125.mgmt.asm2.subset1_00544	fig|6666666.37195.peg.918	CG1_ctg0544	CG1_peg0918	3.84725	16.0881	3.29788	No_LogNSI
CG1	20110125.mgmt.asm2.subset1_00544	fig|6666666.37195.peg.919	CG1_ctg0544	CG1_peg0919	2.91666	9.12363	8.36384	No_LogNSI
CG1	20110125.mgmt.asm2.subset1_00546	fig|6666666.37195.peg.920	CG1_ctg0546	CG1_peg0920	6.02578	14.7435	4.49477	No_LogNSI
CG1	20110125.mgmt.asm2.subset1_00546	fig|6666666.37195.peg.921	CG1_ctg0546	CG1_peg0921	0	0	17.875	No_LogNSI
CG1	20110125.mgmt.asm2.subset1_00550	fig|6666666.37195.peg.922	CG1_ctg0550	CG1_peg0922	0	0	4.11988	No_LogNSI
CG1	20110125.mgmt.asm2.subset1_00550	fig|6666666.37195.peg.923	CG1_ctg0550	CG1_peg0923	0	0	0	No_LogNSI
CG1	20110125.mgmt.asm2.subset1_00550	fig|6666666.37195.peg.924	CG1_ctg0550	CG1_peg0924	0	0	0	No_LogNSI
CG1	20110125.mgmt.asm2.subset1_00550	fig|6666666.37195.peg.925	CG1_ctg0550	CG1_peg0925	21.6987	114.783	2.90874	No_LogNSI
CG1	20110125.mgmt.asm2.subset1_00551	fig|6666666.37195.peg.926	CG1_ctg0551	CG1_peg0926	6.71805	16.2519	2.80411	No_LogNSI
CG1	20110125.mgmt.asm2.subset1_00551	fig|6666666.37195.peg.927	CG1_ctg0551	CG1_peg0927	4.66116	10.8645	4.27327	No_LogNSI
CG1	20110125.mgmt.asm2.subset1_00551	fig|6666666.37195.peg.928	CG1_ctg0551	CG1_peg0928	6.43983	15.7717	4.52881	No_LogNSI
CG1	20110125.mgmt.asm2.subset1_00552	fig|6666666.37195.peg.929	CG1_ctg0552	CG1_peg0929	0	0	1.36488	No_LogNSI
CG1	20110125.mgmt.asm2.subset1_00552	fig|6666666.37195.peg.930	CG1_ctg0552	CG1_peg0930	8.85019	21.374	6.68321	No_LogNSI
CG1	20110125.mgmt.asm2.subset1_00553	fig|6666666.37195.peg.931	CG1_ctg0553	CG1_peg0931	4.21112	10.0705	8.34931	No_LogNSI
CG1	20110125.mgmt.asm2.subset1_00554	fig|6666666.37195.peg.932	CG1_ctg0554	CG1_peg0932	7.15124	16.1835	3.61107	No_LogNSI
CG1	20110125.mgmt.asm2.subset1_00555	fig|6666666.37195.peg.933	CG1_ctg0555	CG1_peg0933	14.4673	75.5849	0	No_LogNSI
CG1	20110125.mgmt.asm2.subset1_00555	fig|6666666.37195.peg.934	CG1_ctg0555	CG1_peg0934	5.41503	13.3474	5.91441	No_LogNSI
CG1	20110125.mgmt.asm2.subset1_00556	fig|6666666.37195.peg.935	CG1_ctg0556	CG1_peg0935	0	0	0	No_LogNSI
CG1	20110125.mgmt.asm2.subset1_00556	fig|6666666.37195.peg.936	CG1_ctg0556	CG1_peg0936	7.95551	18.5503	3.23734	No_LogNSI
CG1	20110125.mgmt.asm2.subset1_00559	fig|6666666.37195.peg.937	CG1_ctg0559	CG1_peg0937	6.89075	17.3934	4.75921	No_LogNSI
CG1	20110125.mgmt.asm2.subset1_00560	fig|6666666.37195.peg.938	CG1_ctg0560	CG1_peg0938	5.94037	13.4134	8.89526	No_LogNSI
CG1	20110125.mgmt.asm2.subset1_00560	fig|6666666.37195.peg.939	CG1_ctg0560	CG1_peg0939	1.61637	4.65326	2.59374	No_LogNSI
CG1	20110125.mgmt.asm2.subset1_00561	fig|6666666.37195.peg.940	CG1_ctg0561	CG1_peg0940	0	0	0	No_LogNSI
CG1	20110125.mgmt.asm2.subset1_00561	fig|6666666.37195.peg.941	CG1_ctg0561	CG1_peg0941	8.77108	20.2043	6.79961	No_LogNSI
CG1	20110125.mgmt.asm2.subset1_00562	fig|6666666.37195.peg.942	CG1_ctg0562	CG1_peg0942	6.6543	17.6738	7.20159	No_LogNSI
CG1	20110125.mgmt.asm2.subset1_00562	fig|6666666.37195.peg.943	CG1_ctg0562	CG1_peg0943	6.95941	16.8065	5.1732	No_LogNSI
CG1	20110125.mgmt.asm2.subset1_00562	fig|6666666.37195.peg.944	CG1_ctg0562	CG1_peg0944	6.00485	14.5013	7.56374	No_LogNSI
CG1	20110125.mgmt.asm2.subset1_00563	fig|6666666.37195.peg.945	CG1_ctg0563	CG1_peg0945	6.93716	17.4055	4.96352	No_LogNSI
CG1	20110125.mgmt.asm2.subset1_00564	fig|6666666.37195.peg.946	CG1_ctg0564	CG1_peg0946	4.58066	13.0391	1.50685	No_LogNSI
CG1	20110125.mgmt.asm2.subset1_00564	fig|6666666.37195.peg.947	CG1_ctg0564	CG1_peg0947	1.37601	3.9169	4.80401	No_LogNSI
CG1	20110125.mgmt.asm2.subset1_00565	fig|6666666.37195.peg.948	CG1_ctg0565	CG1_peg0948	6.95981	15.6388	0.997787	No_LogNSI
CG1	20110125.mgmt.asm2.subset1_00566	fig|6666666.37195.peg.949	CG1_ctg0566	CG1_peg0949	5.62604	14.088	3.4103	No_LogNSI
CG1	20110125.mgmt.asm2.subset1_00567	fig|6666666.37195.peg.950	CG1_ctg0567	CG1_peg0950	4.18363	10.7736	7.89727	No_LogNSI
CG1	20110125.mgmt.asm2.subset1_00568	fig|6666666.37195.peg.951	CG1_ctg0568	CG1_peg0951	3.63155	9.01127	2.07316	No_LogNSI
CG1	20110125.mgmt.asm2.subset1_00568	fig|6666666.37195.peg.952	CG1_ctg0568	CG1_peg0952	4.31662	13.3827	0	No_LogNSI
CG1	20110125.mgmt.asm2.subset1_00569	fig|6666666.37195.peg.953	CG1_ctg0569	CG1_peg0953	7.1502	19.0416	2.44674	No_LogNSI
CG1	20110125.mgmt.asm2.subset1_00569	fig|6666666.37195.peg.954	CG1_ctg0569	CG1_peg0954	4.35074	11.0471	3.36842	No_LogNSI
CG1	20110125.mgmt.asm2.subset1_00570	fig|6666666.37195.peg.955	CG1_ctg0570	CG1_peg0955	4.68728	12.3272	3.79825	No_LogNSI
CG1	20110125.mgmt.asm2.subset1_00571	fig|6666666.37195.peg.956	CG1_ctg0571	CG1_peg0956	6.43154	16.2209	5.29875	No_LogNSI
CG1	20110125.mgmt.asm2.subset1_00571	fig|6666666.37195.peg.957	CG1_ctg0571	CG1_peg0957	6.07637	14.4012	2.46496	No_LogNSI
CG1	20110125.mgmt.asm2.subset1_00572	fig|6666666.37195.peg.958	CG1_ctg0572	CG1_peg0958	5.47687	14.6925	5.03744	No_LogNSI
CG1	20110125.mgmt.asm2.subset1_00572	fig|6666666.37195.peg.959	CG1_ctg0572	CG1_peg0959	3.89587	10.1502	1.48177	No_LogNSI
CG1	20110125.mgmt.asm2.subset1_00573	fig|6666666.37195.peg.960	CG1_ctg0573	CG1_peg0960	4.6424	11.5114	2.975	No_LogNSI
CG1	20110125.mgmt.asm2.subset1_00573	fig|6666666.37195.peg.961	CG1_ctg0573	CG1_peg0961	4.61982	11.0988	4.29147	No_LogNSI
CG1	20110125.mgmt.asm2.subset1_00574	fig|6666666.37195.peg.962	CG1_ctg0574	CG1_peg0962	5.58959	14.1538	3.26893	No_LogNSI
CG1	20110125.mgmt.asm2.subset1_00575	fig|6666666.37195.peg.963	CG1_ctg0575	CG1_peg0963	0	0	20.467	No_LogNSI
CG1	20110125.mgmt.asm2.subset1_00575	fig|6666666.37195.peg.964	CG1_ctg0575	CG1_peg0964	0	0	0	No_LogNSI
CG1	20110125.mgmt.asm2.subset1_00577	fig|6666666.37195.peg.965	CG1_ctg0577	CG1_peg0965	0	0	2.82343	No_LogNSI
CG1	20110125.mgmt.asm2.subset1_00577	fig|6666666.37195.peg.966	CG1_ctg0577	CG1_peg0966	1.22905	5.47493	1.3941	No_LogNSI
CG1	20110125.mgmt.asm2.subset1_00577	fig|6666666.37195.peg.967	CG1_ctg0577	CG1_peg0967	5.54732	12.3556	3.06895	No_LogNSI
CG1	20110125.mgmt.asm2.subset1_00577	fig|6666666.37195.peg.968	CG1_ctg0577	CG1_peg0968	0	0	8.11434	No_LogNSI
CG1	20110125.mgmt.asm2.subset1_00578	fig|6666666.37195.peg.969	CG1_ctg0578	CG1_peg0969	0	0	22.3662	No_LogNSI
CG1	20110125.mgmt.asm2.subset1_00579	fig|6666666.37195.peg.970	CG1_ctg0579	CG1_peg0970	4.85214	12.2956	4.12994	No_LogNSI
CG1	20110125.mgmt.asm2.subset1_00579	fig|6666666.37195.peg.971	CG1_ctg0579	CG1_peg0971	6.95965	15.7687	0	No_LogNSI
CG1	20110125.mgmt.asm2.subset1_00580	fig|6666666.37195.peg.972	CG1_ctg0580	CG1_peg0972	3.05181	6.86964	0	No_LogNSI
CG1	20110125.mgmt.asm2.subset1_00580	fig|6666666.37195.peg.973	CG1_ctg0580	CG1_peg0973	4.0992	12.0934	3.79124	No_LogNSI
CG1	20110125.mgmt.asm2.subset1_00580	fig|6666666.37195.peg.974	CG1_ctg0580	CG1_peg0974	0.99576	2.93768	2.63651	No_LogNSI
CG1	20110125.mgmt.asm2.subset1_00581	fig|6666666.37195.peg.975	CG1_ctg0581	CG1_peg0975	8.93591	21.2949	6.95181	No_LogNSI
CG1	20110125.mgmt.asm2.subset1_00581	fig|6666666.37195.peg.976	CG1_ctg0581	CG1_peg0976	5.17494	12.9616	4.77585	No_LogNSI
CG1	20110125.mgmt.asm2.subset1_00581	fig|6666666.37195.peg.977	CG1_ctg0581	CG1_peg0977	0	0	8.17055	No_LogNSI
CG1	20110125.mgmt.asm2.subset1_00582	fig|6666666.37195.peg.978	CG1_ctg0582	CG1_peg0978	8.29074	18.5497	1.50829	No_LogNSI
CG1	20110125.mgmt.asm2.subset1_00582	fig|6666666.37195.peg.979	CG1_ctg0582	CG1_peg0979	6.03507	17.7359	4.95593	No_LogNSI
CG1	20110125.mgmt.asm2.subset1_00583	fig|6666666.37195.peg.980	CG1_ctg0583	CG1_peg0980	5.3467	14.1819	6.7452	No_LogNSI
CG1	20110125.mgmt.asm2.subset1_00583	fig|6666666.37195.peg.981	CG1_ctg0583	CG1_peg0981	6.41604	17.0183	8.30178	No_LogNSI
CG1	20110125.mgmt.asm2.subset1_00585	fig|6666666.37195.peg.982	CG1_ctg0585	CG1_peg0982	4.80909	10.6953	1.90679	No_LogNSI
CG1	20110125.mgmt.asm2.subset1_00585	fig|6666666.37195.peg.983	CG1_ctg0585	CG1_peg0983	3.14894	9.51854	16.3741	No_LogNSI
CG1	20110125.mgmt.asm2.subset1_00586	fig|6666666.37195.peg.984	CG1_ctg0586	CG1_peg0984	2.88277	6.35393	3.72415	No_LogNSI
CG1	20110125.mgmt.asm2.subset1_00586	fig|6666666.37195.peg.985	CG1_ctg0586	CG1_peg0985	6.49544	15.1982	1.37819	No_LogNSI
CG1	20110125.mgmt.asm2.subset1_00587	fig|6666666.37195.peg.986	CG1_ctg0587	CG1_peg0986	5.34911	12.9161	7.4802	No_LogNSI
CG1	20110125.mgmt.asm2.subset1_00589	fig|6666666.37195.peg.987	CG1_ctg0589	CG1_peg0987	1.8808	4.89805	6.72071	No_LogNSI
CG1	20110125.mgmt.asm2.subset1_00589	fig|6666666.37195.peg.988	CG1_ctg0589	CG1_peg0988	2.9348	7.6429	3.13075	No_LogNSI
CG1	20110125.mgmt.asm2.subset1_00590	fig|6666666.37195.peg.989	CG1_ctg0590	CG1_peg0989	4.40266	10.7127	0	No_LogNSI
CG1	20110125.mgmt.asm2.subset1_00590	fig|6666666.37195.peg.990	CG1_ctg0590	CG1_peg0990	0	0	9.66153	No_LogNSI
CG1	20110125.mgmt.asm2.subset1_00591	fig|6666666.37195.peg.991	CG1_ctg0591	CG1_peg0991	4.72533	10.9273	10.4493	No_LogNSI
CG1	20110125.mgmt.asm2.subset1_00591	fig|6666666.37195.peg.992	CG1_ctg0591	CG1_peg0992	0	0	20.1816	No_LogNSI
CG1	20110125.mgmt.asm2.subset1_00591	fig|6666666.37195.peg.993	CG1_ctg0591	CG1_peg0993	6.64667	17.0473	6.23557	No_LogNSI
CG1	20110125.mgmt.asm2.subset1_00591	fig|6666666.37195.peg.994	CG1_ctg0591	CG1_peg0994	6.01674	15.0072	2.88527	No_LogNSI
CG1	20110125.mgmt.asm2.subset1_00591	fig|6666666.37195.peg.995	CG1_ctg0591	CG1_peg0995	5.60881	12.812	2.70831	No_LogNSI
CG1	20110125.mgmt.asm2.subset1_00592	fig|6666666.37195.peg.996	CG1_ctg0592	CG1_peg0996	3.69585	8.97156	3.18975	No_LogNSI
CG1	20110125.mgmt.asm2.subset1_00592	fig|6666666.37195.peg.997	CG1_ctg0592	CG1_peg0997	0	0	0	No_LogNSI
CG1	20110125.mgmt.asm2.subset1_00593	fig|6666666.37195.peg.998	CG1_ctg0593	CG1_peg0998	5.19227	11.9272	7.0892	No_LogNSI
CG1	20110125.mgmt.asm2.subset1_00594	fig|6666666.37195.peg.999	CG1_ctg0594	CG1_peg0999	0	0	0	No_LogNSI
CG1	20110125.mgmt.asm2.subset1_00594	fig|6666666.37195.peg.1000	CG1_ctg0594	CG1_peg1000	5.73589	15.8998	5.02764	-15.9598
CG1	20110125.mgmt.asm2.subset1_00594	fig|6666666.37195.peg.1001	CG1_ctg0594	CG1_peg1001	0	0	19.0249	No_LogNSI
CG1	20110125.mgmt.asm2.subset1_00594	fig|6666666.37195.peg.1002	CG1_ctg0594	CG1_peg1002	2.49947	8.16795	8.56539	0
CG1	20110125.mgmt.asm2.subset1_00595	fig|6666666.37195.peg.1003	CG1_ctg0595	CG1_peg1003	13.2444	29.8926	3.34212	No_LogNSI
CG1	20110125.mgmt.asm2.subset1_00595	fig|6666666.37195.peg.1004	CG1_ctg0595	CG1_peg1004	0	0	3.11874	No_LogNSI
CG1	20110125.mgmt.asm2.subset1_00596	fig|6666666.37195.peg.1005	CG1_ctg0596	CG1_peg1005	38.3917	117.731	43.8413	No_LogNSI
CG1	20110125.mgmt.asm2.subset1_00596	fig|6666666.37195.peg.1006	CG1_ctg0596	CG1_peg1006	0	0	16.3786	No_LogNSI
CG1	20110125.mgmt.asm2.subset1_00596	fig|6666666.37195.peg.1007	CG1_ctg0596	CG1_peg1007	34.2928	75.5849	0	No_LogNSI
CG1	20110125.mgmt.asm2.subset1_00596	fig|6666666.37195.peg.1008	CG1_ctg0596	CG1_peg1008	12.8357	28.2913	44.1775	-16.7074
CG1	20110125.mgmt.asm2.subset1_00596	fig|6666666.37195.peg.1009	CG1_ctg0596	CG1_peg1009	5.20248	16.1885	10.7891	No_LogNSI
CG1	20110125.mgmt.asm2.subset1_00597	fig|6666666.37195.peg.1010	CG1_ctg0597	CG1_peg1010	3.77885	9.08616	1.6042	No_LogNSI
CG1	20110125.mgmt.asm2.subset1_00600	fig|6666666.37195.peg.1011	CG1_ctg0600	CG1_peg1011	7.66708	18.1283	6.36976	No_LogNSI
CG1	20110125.mgmt.asm2.subset1_00600	fig|6666666.37195.peg.1012	CG1_ctg0600	CG1_peg1012	4.91476	14.4939	18.1669	No_LogNSI
CG1	20110125.mgmt.asm2.subset1_00600	fig|6666666.37195.peg.1013	CG1_ctg0600	CG1_peg1013	1.92136	4.86885	5.29302	No_LogNSI
CG1	20110125.mgmt.asm2.subset1_00600	fig|6666666.37195.peg.1014	CG1_ctg0600	CG1_peg1014	0	0	7.69292	No_LogNSI
CG1	20110125.mgmt.asm2.subset1_00601	fig|6666666.37195.peg.1015	CG1_ctg0601	CG1_peg1015	5.73669	13.212	6.76202	No_LogNSI
CG1	20110125.mgmt.asm2.subset1_00601	fig|6666666.37195.peg.1016	CG1_ctg0601	CG1_peg1016	2.03889	5.2135	6.96986	No_LogNSI
CG1	20110125.mgmt.asm2.subset1_00602	fig|6666666.37195.peg.1017	CG1_ctg0602	CG1_peg1017	6.23196	14.5429	5.29875	No_LogNSI
CG1	20110125.mgmt.asm2.subset1_00602	fig|6666666.37195.peg.1018	CG1_ctg0602	CG1_peg1018	0	0	0	No_LogNSI
CG1	20110125.mgmt.asm2.subset1_00603	fig|6666666.37195.peg.1019	CG1_ctg0603	CG1_peg1019	5.34917	12.4039	5.3311	No_LogNSI
CG1	20110125.mgmt.asm2.subset1_00603	fig|6666666.37195.peg.1020	CG1_ctg0603	CG1_peg1020	0	0	0	No_LogNSI
CG1	20110125.mgmt.asm2.subset1_00604	fig|6666666.37195.peg.1021	CG1_ctg0604	CG1_peg1021	0	0	4.01054	No_LogNSI
CG1	20110125.mgmt.asm2.subset1_00605	fig|6666666.37195.peg.1022	CG1_ctg0605	CG1_peg1022	2.58494	5.77266	2.61524	No_LogNSI
CG1	20110125.mgmt.asm2.subset1_00605	fig|6666666.37195.peg.1023	CG1_ctg0605	CG1_peg1023	3.46392	8.08396	10.6406	0
CG1	20110125.mgmt.asm2.subset1_00607	fig|6666666.37195.peg.1024	CG1_ctg0607	CG1_peg1024	5.93442	14.3436	3.19583	No_LogNSI
CG1	20110125.mgmt.asm2.subset1_00607	fig|6666666.37195.peg.1025	CG1_ctg0607	CG1_peg1025	1.98991	6.99812	4.26042	No_LogNSI
CG1	20110125.mgmt.asm2.subset1_00608	fig|6666666.37195.peg.1026	CG1_ctg0608	CG1_peg1026	5.26763	12.6208	4.27923	No_LogNSI
CG1	20110125.mgmt.asm2.subset1_00609	fig|6666666.37195.peg.1027	CG1_ctg0609	CG1_peg1027	0	0	17.3644	No_LogNSI
CG1	20110125.mgmt.asm2.subset1_00609	fig|6666666.37195.peg.1028	CG1_ctg0609	CG1_peg1028	6.06223	16.686	5.55867	No_LogNSI
CG1	20110125.mgmt.asm2.subset1_00610	fig|6666666.37195.peg.1029	CG1_ctg0610	CG1_peg1029	4.97172	11.0542	3.50574	No_LogNSI
CG1	20110125.mgmt.asm2.subset1_00611	fig|6666666.37195.peg.1030	CG1_ctg0611	CG1_peg1030	0	0	0	No_LogNSI
CG1	20110125.mgmt.asm2.subset1_00611	fig|6666666.37195.peg.1031	CG1_ctg0611	CG1_peg1031	4.44451	11.0016	5.03921	No_LogNSI
CG1	20110125.mgmt.asm2.subset1_00612	fig|6666666.37195.peg.1032	CG1_ctg0612	CG1_peg1032	8.56782	20.9019	3.9342	No_LogNSI
CG1	20110125.mgmt.asm2.subset1_00612	fig|6666666.37195.peg.1033	CG1_ctg0612	CG1_peg1033	0	0	0	No_LogNSI
CG1	20110125.mgmt.asm2.subset1_00613	fig|6666666.37195.peg.1034	CG1_ctg0613	CG1_peg1034	0	0	0	No_LogNSI
CG1	20110125.mgmt.asm2.subset1_00613	fig|6666666.37195.peg.1035	CG1_ctg0613	CG1_peg1035	8.98885	20.3967	2.70144	No_LogNSI
CG1	20110125.mgmt.asm2.subset1_00613	fig|6666666.37195.peg.1036	CG1_ctg0613	CG1_peg1036	3.27897	9.7377	3.96976	No_LogNSI
CG1	20110125.mgmt.asm2.subset1_00614	fig|6666666.37195.peg.1037	CG1_ctg0614	CG1_peg1037	6.41465	15.1965	5.59875	No_LogNSI
CG1	20110125.mgmt.asm2.subset1_00618	fig|6666666.37195.peg.1038	CG1_ctg0618	CG1_peg1038	15.5289	34.3168	4.66888	No_LogNSI
CG1	20110125.mgmt.asm2.subset1_00620	fig|6666666.37195.peg.1039	CG1_ctg0620	CG1_peg1039	5.5912	12.506	6.55743	No_LogNSI
CG1	20110125.mgmt.asm2.subset1_00621	fig|6666666.37195.peg.1040	CG1_ctg0621	CG1_peg1040	3.32569	8.57087	8.515	No_LogNSI
CG1	20110125.mgmt.asm2.subset1_00621	fig|6666666.37195.peg.1041	CG1_ctg0621	CG1_peg1041	5.431	13.9966	5.03661	No_LogNSI
CG1	20110125.mgmt.asm2.subset1_00623	fig|6666666.37195.peg.1042	CG1_ctg0623	CG1_peg1042	5.43874	12.3743	2.51775	No_LogNSI
CG1	20110125.mgmt.asm2.subset1_00624	fig|6666666.37195.peg.1043	CG1_ctg0624	CG1_peg1043	0	0	0	No_LogNSI
CG1	20110125.mgmt.asm2.subset1_00624	fig|6666666.37195.peg.1044	CG1_ctg0624	CG1_peg1044	4.60483	15.7918	8.17543	No_LogNSI
CG1	20110125.mgmt.asm2.subset1_00624	fig|6666666.37195.peg.1045	CG1_ctg0624	CG1_peg1045	7.48651	17.4878	1.45287	No_LogNSI
CG1	20110125.mgmt.asm2.subset1_00625	fig|6666666.37195.peg.1046	CG1_ctg0625	CG1_peg1046	6.82203	15.4761	2.91349	No_LogNSI
CG1	20110125.mgmt.asm2.subset1_00625	fig|6666666.37195.peg.1047	CG1_ctg0625	CG1_peg1047	0	0	0	No_LogNSI
CG1	20110125.mgmt.asm2.subset1_00628	fig|6666666.37195.peg.1048	CG1_ctg0628	CG1_peg1048	3.95329	11.5114	4.75999	No_LogNSI
CG1	20110125.mgmt.asm2.subset1_00628	fig|6666666.37195.peg.1049	CG1_ctg0628	CG1_peg1049	10.8285	28.0447	4.93212	No_LogNSI
CG1	20110125.mgmt.asm2.subset1_00628	fig|6666666.37195.peg.1050	CG1_ctg0628	CG1_peg1050	6.36196	19.2997	0	No_LogNSI
CG1	20110125.mgmt.asm2.subset1_00630	fig|6666666.37195.peg.1051	CG1_ctg0630	CG1_peg1051	4.16644	10.6953	4.19494	No_LogNSI
CG1	20110125.mgmt.asm2.subset1_00630	fig|6666666.37195.peg.1052	CG1_ctg0630	CG1_peg1052	7.45621	18.1104	1.81074	No_LogNSI
CG1	20110125.mgmt.asm2.subset1_00631	fig|6666666.37195.peg.1053	CG1_ctg0631	CG1_peg1053	6.03279	14.1501	4.41989	No_LogNSI
CG1	20110125.mgmt.asm2.subset1_00631	fig|6666666.37195.peg.1054	CG1_ctg0631	CG1_peg1054	0	0	0	No_LogNSI
CG1	20110125.mgmt.asm2.subset1_00632	fig|6666666.37195.peg.1055	CG1_ctg0632	CG1_peg1055	6.00371	15.886	3.37842	No_LogNSI
CG1	20110125.mgmt.asm2.subset1_00632	fig|6666666.37195.peg.1056	CG1_ctg0632	CG1_peg1056	4.17563	10.2629	3.67833	No_LogNSI
CG1	20110125.mgmt.asm2.subset1_00632	fig|6666666.37195.peg.1057	CG1_ctg0632	CG1_peg1057	5.79661	13.835	8.72986	No_LogNSI
CG1	20110125.mgmt.asm2.subset1_00633	fig|6666666.37195.peg.1058	CG1_ctg0633	CG1_peg1058	4.74721	12.8095	5.89541	No_LogNSI
CG1	20110125.mgmt.asm2.subset1_00634	fig|6666666.37195.peg.1059	CG1_ctg0634	CG1_peg1059	5.95563	15.0193	2.41358	No_LogNSI
CG1	20110125.mgmt.asm2.subset1_00636	fig|6666666.37195.peg.1060	CG1_ctg0636	CG1_peg1060	4.88763	11.2793	0	No_LogNSI
CG1	20110125.mgmt.asm2.subset1_00636	fig|6666666.37195.peg.1061	CG1_ctg0636	CG1_peg1061	6.64433	15.3333	3.67754	No_LogNSI
CG1	20110125.mgmt.asm2.subset1_00638	fig|6666666.37195.peg.1062	CG1_ctg0638	CG1_peg1062	5.75299	13.3586	2.91367	No_LogNSI
CG1	20110125.mgmt.asm2.subset1_00638	fig|6666666.37195.peg.1063	CG1_ctg0638	CG1_peg1063	0	0	7.71422	No_LogNSI
CG1	20110125.mgmt.asm2.subset1_00639	fig|6666666.37195.peg.1064	CG1_ctg0639	CG1_peg1064	6.53564	15.8434	2.79936	No_LogNSI
CG1	20110125.mgmt.asm2.subset1_00639	fig|6666666.37195.peg.1065	CG1_ctg0639	CG1_peg1065	8.89854	20.0484	5.03209	No_LogNSI
CG1	20110125.mgmt.asm2.subset1_00640	fig|6666666.37195.peg.1066	CG1_ctg0640	CG1_peg1066	4.12619	9.1903	2.34973	No_LogNSI
CG1	20110125.mgmt.asm2.subset1_00640	fig|6666666.37195.peg.1067	CG1_ctg0640	CG1_peg1067	3.92093	9.30693	7.59405	No_LogNSI
CG1	20110125.mgmt.asm2.subset1_00641	fig|6666666.37195.peg.1068	CG1_ctg0641	CG1_peg1068	0	0	6.43926	No_LogNSI
CG1	20110125.mgmt.asm2.subset1_00641	fig|6666666.37195.peg.1069	CG1_ctg0641	CG1_peg1069	7.64056	19.0351	2.20766	No_LogNSI
CG1	20110125.mgmt.asm2.subset1_00643	fig|6666666.37195.peg.1070	CG1_ctg0643	CG1_peg1070	0	0	3.00981	No_LogNSI
CG1	20110125.mgmt.asm2.subset1_00644	fig|6666666.37195.peg.1071	CG1_ctg0644	CG1_peg1071	5.32529	12.2569	1.76091	No_LogNSI
CG1	20110125.mgmt.asm2.subset1_00646	fig|6666666.37195.peg.1072	CG1_ctg0646	CG1_peg1072	0	0	0	No_LogNSI
CG1	20110125.mgmt.asm2.subset1_00647	fig|6666666.37195.peg.1073	CG1_ctg0647	CG1_peg1073	0	0	0	No_LogNSI
CG1	20110125.mgmt.asm2.subset1_00648	fig|6666666.37195.peg.1074	CG1_ctg0648	CG1_peg1074	5.77699	13.8907	2.2757	No_LogNSI
CG1	20110125.mgmt.asm2.subset1_00648	fig|6666666.37195.peg.1075	CG1_ctg0648	CG1_peg1075	0	0	3.27833	No_LogNSI
CG1	20110125.mgmt.asm2.subset1_00649	fig|6666666.37195.peg.1076	CG1_ctg0649	CG1_peg1076	251.124	553.505	0	No_LogNSI
CG1	20110125.mgmt.asm2.subset1_00651	fig|6666666.37195.peg.1077	CG1_ctg0651	CG1_peg1077	5.3744	12.4528	13.4535	No_LogNSI
CG1	20110125.mgmt.asm2.subset1_00652	fig|6666666.37195.peg.1078	CG1_ctg0652	CG1_peg1078	0	0	3.92273	No_LogNSI
CG1	20110125.mgmt.asm2.subset1_00652	fig|6666666.37195.peg.1079	CG1_ctg0652	CG1_peg1079	2.86775	6.35393	1.48966	No_LogNSI
CG1	20110125.mgmt.asm2.subset1_00652	fig|6666666.37195.peg.1080	CG1_ctg0652	CG1_peg1080	4.38484	10.6238	10.9052	No_LogNSI
CG1	20110125.mgmt.asm2.subset1_00652	fig|6666666.37195.peg.1081	CG1_ctg0652	CG1_peg1081	4.90467	12.3401	4.39128	No_LogNSI
CG1	20110125.mgmt.asm2.subset1_00652	fig|6666666.37195.peg.1082	CG1_ctg0652	CG1_peg1082	6.11985	14.5134	8.32224	-17.9088
CG1	20110125.mgmt.asm2.subset1_00653	fig|6666666.37195.peg.1083	CG1_ctg0653	CG1_peg1083	0	0	0	No_LogNSI
CG1	20110125.mgmt.asm2.subset1_00653	fig|6666666.37195.peg.1084	CG1_ctg0653	CG1_peg1084	8.09431	18.504	5.57291	No_LogNSI
CG1	20110125.mgmt.asm2.subset1_00653	fig|6666666.37195.peg.1085	CG1_ctg0653	CG1_peg1085	5.35356	13.0893	4.12643	No_LogNSI
CG1	20110125.mgmt.asm2.subset1_00654	fig|6666666.37195.peg.1086	CG1_ctg0654	CG1_peg1086	4.68975	11.0207	4.54105	No_LogNSI
CG1	20110125.mgmt.asm2.subset1_00656	fig|6666666.37195.peg.1087	CG1_ctg0656	CG1_peg1087	0	0	8.40548	No_LogNSI
CG1	20110125.mgmt.asm2.subset1_00657	fig|6666666.37195.peg.1088	CG1_ctg0657	CG1_peg1088	3.88256	11.8418	5.62099	No_LogNSI
CG1	20110125.mgmt.asm2.subset1_00657	fig|6666666.37195.peg.1089	CG1_ctg0657	CG1_peg1089	8.05361	19.4754	3.30813	No_LogNSI
CG1	20110125.mgmt.asm2.subset1_00658	fig|6666666.37195.peg.1090	CG1_ctg0658	CG1_peg1090	8.66142	21.9749	5.97915	No_LogNSI
CG1	20110125.mgmt.asm2.subset1_00658	fig|6666666.37195.peg.1091	CG1_ctg0658	CG1_peg1091	2.70606	5.97483	5.25781	No_LogNSI
CG1	20110125.mgmt.asm2.subset1_00658	fig|6666666.37195.peg.1092	CG1_ctg0658	CG1_peg1092	0	0	0	No_LogNSI
CG1	20110125.mgmt.asm2.subset1_00659	fig|6666666.37195.peg.1093	CG1_ctg0659	CG1_peg1093	0	0	6.7546	No_LogNSI
CG1	20110125.mgmt.asm2.subset1_00660	fig|6666666.37195.peg.1094	CG1_ctg0660	CG1_peg1094	6.55344	18.613	1.94531	No_LogNSI
CG1	20110125.mgmt.asm2.subset1_00661	fig|6666666.37195.peg.1095	CG1_ctg0661	CG1_peg1095	6.82023	15.5383	3.31613	No_LogNSI
CG1	20110125.mgmt.asm2.subset1_00662	fig|6666666.37195.peg.1096	CG1_ctg0662	CG1_peg1096	4.05849	10.6238	0	No_LogNSI
CG1	20110125.mgmt.asm2.subset1_00663	fig|6666666.37195.peg.1097	CG1_ctg0663	CG1_peg1097	6.25564	14.6303	6.45339	No_LogNSI
CG1	20110125.mgmt.asm2.subset1_00664	fig|6666666.37195.peg.1098	CG1_ctg0664	CG1_peg1098	0	0	3.3773	No_LogNSI
CG1	20110125.mgmt.asm2.subset1_00664	fig|6666666.37195.peg.1099	CG1_ctg0664	CG1_peg1099	6.2952	14.7457	4.66461	No_LogNSI
CG1	20110125.mgmt.asm2.subset1_00665	fig|6666666.37195.peg.1100	CG1_ctg0665	CG1_peg1100	6.25124	15.2916	5.0345	No_LogNSI
CG1	20110125.mgmt.asm2.subset1_00666	fig|6666666.37195.peg.1101	CG1_ctg0666	CG1_peg1101	3.29093	7.27251	2.50999	No_LogNSI
CG1	20110125.mgmt.asm2.subset1_00667	fig|6666666.37195.peg.1102	CG1_ctg0667	CG1_peg1102	0	0	8.19313	No_LogNSI
CG1	20110125.mgmt.asm2.subset1_00668	fig|6666666.37195.peg.1103	CG1_ctg0668	CG1_peg1103	6.76618	17.105	8.50998	No_LogNSI
CG1	20110125.mgmt.asm2.subset1_00668	fig|6666666.37195.peg.1104	CG1_ctg0668	CG1_peg1104	7.89625	18.5497	4.52487	No_LogNSI
CG1	20110125.mgmt.asm2.subset1_00669	fig|6666666.37195.peg.1105	CG1_ctg0669	CG1_peg1105	1.99126	9.36307	0.885989	No_LogNSI
CG1	20110125.mgmt.asm2.subset1_00669	fig|6666666.37195.peg.1106	CG1_ctg0669	CG1_peg1106	5.89182	14.3663	3.51508	No_LogNSI
CG1	20110125.mgmt.asm2.subset1_00670	fig|6666666.37195.peg.1107	CG1_ctg0670	CG1_peg1107	6.85265	16.056	2.36307	No_LogNSI
CG1	20110125.mgmt.asm2.subset1_00671	fig|6666666.37195.peg.1108	CG1_ctg0671	CG1_peg1108	4.11822	10.0918	3.93063	No_LogNSI
CG1	20110125.mgmt.asm2.subset1_00671	fig|6666666.37195.peg.1109	CG1_ctg0671	CG1_peg1109	6.67738	16.3631	4.60165	No_LogNSI
CG1	20110125.mgmt.asm2.subset1_00672	fig|6666666.37195.peg.1110	CG1_ctg0672	CG1_peg1110	5.19948	11.7353	4.25533	No_LogNSI
CG1	20110125.mgmt.asm2.subset1_00672	fig|6666666.37195.peg.1111	CG1_ctg0672	CG1_peg1111	0	0	0	No_LogNSI
CG1	20110125.mgmt.asm2.subset1_00673	fig|6666666.37195.peg.1112	CG1_ctg0673	CG1_peg1112	6.44832	14.7165	3.05678	No_LogNSI
CG1	20110125.mgmt.asm2.subset1_00674	fig|6666666.37195.peg.1113	CG1_ctg0674	CG1_peg1113	68.3009	395.947	23.1526	No_LogNSI
CG1	20110125.mgmt.asm2.subset1_00674	fig|6666666.37195.peg.1114	CG1_ctg0674	CG1_peg1114	0	0	5.46304	No_LogNSI
CG1	20110125.mgmt.asm2.subset1_00674	fig|6666666.37195.peg.1115	CG1_ctg0674	CG1_peg1115	4.28038	10.4706	9.7998	No_LogNSI
CG1	20110125.mgmt.asm2.subset1_00674	fig|6666666.37195.peg.1116	CG1_ctg0674	CG1_peg1116	5.26176	13.419	6.84749	No_LogNSI
CG1	20110125.mgmt.asm2.subset1_00675	fig|6666666.37195.peg.1117	CG1_ctg0675	CG1_peg1117	7.63097	17.6903	3.58691	No_LogNSI
CG1	20110125.mgmt.asm2.subset1_00676	fig|6666666.37195.peg.1118	CG1_ctg0676	CG1_peg1118	5.14358	25.7598	4.09408	No_LogNSI
CG1	20110125.mgmt.asm2.subset1_00676	fig|6666666.37195.peg.1119	CG1_ctg0676	CG1_peg1119	0	0	0	No_LogNSI
CG1	20110125.mgmt.asm2.subset1_00676	fig|6666666.37195.peg.1120	CG1_ctg0676	CG1_peg1120	8.33362	19.9967	1.6685	No_LogNSI
CG1	20110125.mgmt.asm2.subset1_00677	fig|6666666.37195.peg.1121	CG1_ctg0677	CG1_peg1121	0	0	11.1831	No_LogNSI
CG1	20110125.mgmt.asm2.subset1_00677	fig|6666666.37195.peg.1122	CG1_ctg0677	CG1_peg1122	7.12559	17.0215	3.77608	No_LogNSI
CG1	20110125.mgmt.asm2.subset1_00678	fig|6666666.37195.peg.1123	CG1_ctg0678	CG1_peg1123	3.35507	7.44664	7.9952	No_LogNSI
CG1	20110125.mgmt.asm2.subset1_00678	fig|6666666.37195.peg.1124	CG1_ctg0678	CG1_peg1124	4.83131	10.7232	3.18796	No_LogNSI
CG1	20110125.mgmt.asm2.subset1_00681	fig|6666666.37195.peg.1125	CG1_ctg0681	CG1_peg1125	0	0	32.5463	No_LogNSI
CG1	20110125.mgmt.asm2.subset1_00681	fig|6666666.37195.peg.1126	CG1_ctg0681	CG1_peg1126	2.48882	5.89501	6.09287	No_LogNSI
CG1	20110125.mgmt.asm2.subset1_00682	fig|6666666.37195.peg.1127	CG1_ctg0682	CG1_peg1127	0	0	0	No_LogNSI
CG1	20110125.mgmt.asm2.subset1_00682	fig|6666666.37195.peg.1128	CG1_ctg0682	CG1_peg1128	2.95791	6.51956	1.50685	No_LogNSI
CG1	20110125.mgmt.asm2.subset1_00682	fig|6666666.37195.peg.1129	CG1_ctg0682	CG1_peg1129	4.34092	11.7507	6.00501	No_LogNSI
CG1	20110125.mgmt.asm2.subset1_00682	fig|6666666.37195.peg.1130	CG1_ctg0682	CG1_peg1130	4.46139	12.0492	1.6903	No_LogNSI
CG1	20110125.mgmt.asm2.subset1_00682	fig|6666666.37195.peg.1131	CG1_ctg0682	CG1_peg1131	6.71815	14.8075	11.9991	No_LogNSI
CG1	20110125.mgmt.asm2.subset1_00683	fig|6666666.37195.peg.1132	CG1_ctg0683	CG1_peg1132	4.02332	10.6599	5.12388	No_LogNSI
CG1	20110125.mgmt.asm2.subset1_00685	fig|6666666.37195.peg.1133	CG1_ctg0685	CG1_peg1133	0.72231	3.21761	5.49647	No_LogNSI
CG1	20110125.mgmt.asm2.subset1_00686	fig|6666666.37195.peg.1134	CG1_ctg0686	CG1_peg1134	5.26396	13.2664	4.47304	No_LogNSI
CG1	20110125.mgmt.asm2.subset1_00688	fig|6666666.37195.peg.1135	CG1_ctg0688	CG1_peg1135	0	0	0	No_LogNSI
CG1	20110125.mgmt.asm2.subset1_00688	fig|6666666.37195.peg.1136	CG1_ctg0688	CG1_peg1136	6.66914	15.1279	18.554	-15.2767
CG1	20110125.mgmt.asm2.subset1_00689	fig|6666666.37195.peg.1137	CG1_ctg0689	CG1_peg1137	0	0	0	No_LogNSI
CG1	20110125.mgmt.asm2.subset1_00689	fig|6666666.37195.peg.1138	CG1_ctg0689	CG1_peg1138	3.54188	7.82025	3.83343	No_LogNSI
CG1	20110125.mgmt.asm2.subset1_00690	fig|6666666.37195.peg.1139	CG1_ctg0690	CG1_peg1139	1.50692	4.98211	3.34212	No_LogNSI
CG1	20110125.mgmt.asm2.subset1_00690	fig|6666666.37195.peg.1140	CG1_ctg0690	CG1_peg1140	1.54887	3.77789	3.41282	No_LogNSI
CG1	20110125.mgmt.asm2.subset1_00690	fig|6666666.37195.peg.1141	CG1_ctg0690	CG1_peg1141	1.9443	8.57087	4.2575	No_LogNSI
CG1	20110125.mgmt.asm2.subset1_00691	fig|6666666.37195.peg.1142	CG1_ctg0691	CG1_peg1142	0	0	0	No_LogNSI
CG1	20110125.mgmt.asm2.subset1_00691	fig|6666666.37195.peg.1143	CG1_ctg0691	CG1_peg1143	0	0	21.232	No_LogNSI
CG1	20110125.mgmt.asm2.subset1_00694	fig|6666666.37195.peg.1144	CG1_ctg0694	CG1_peg1144	0	0	0	No_LogNSI
CG1	20110125.mgmt.asm2.subset1_00694	fig|6666666.37195.peg.1145	CG1_ctg0694	CG1_peg1145	3.80634	10.4259	2.49447	No_LogNSI
CG1	20110125.mgmt.asm2.subset1_00694	fig|6666666.37195.peg.1146	CG1_ctg0694	CG1_peg1146	0	0	4.15832	No_LogNSI
CG1	20110125.mgmt.asm2.subset1_00695	fig|6666666.37195.peg.1147	CG1_ctg0695	CG1_peg1147	3.50369	8.86796	2.06497	No_LogNSI
CG1	20110125.mgmt.asm2.subset1_00696	fig|6666666.37195.peg.1148	CG1_ctg0696	CG1_peg1148	4.3166	10.5031	14.7081	No_LogNSI
CG1	20110125.mgmt.asm2.subset1_00697	fig|6666666.37195.peg.1149	CG1_ctg0697	CG1_peg1149	0	0	3.7417	No_LogNSI
CG1	20110125.mgmt.asm2.subset1_00699	fig|6666666.37195.peg.1150	CG1_ctg0699	CG1_peg1150	4.98243	12.2096	2.84192	No_LogNSI
CG1	20110125.mgmt.asm2.subset1_00700	fig|6666666.37195.peg.1151	CG1_ctg0700	CG1_peg1151	1.88274	4.17149	1.23526	No_LogNSI
CG1	20110125.mgmt.asm2.subset1_00700	fig|6666666.37195.peg.1152	CG1_ctg0700	CG1_peg1152	3.99004	10.8317	6.64757	No_LogNSI
CG1	20110125.mgmt.asm2.subset1_00701	fig|6666666.37195.peg.1153	CG1_ctg0701	CG1_peg1153	8.67833	31.7696	25.3242	No_LogNSI
CG1	20110125.mgmt.asm2.subset1_00701	fig|6666666.37195.peg.1154	CG1_ctg0701	CG1_peg1154	9.66354	23.9327	1.88458	No_LogNSI
CG1	20110125.mgmt.asm2.subset1_00702	fig|6666666.37195.peg.1155	CG1_ctg0702	CG1_peg1155	6.34216	15.668	4.60847	No_LogNSI
CG1	20110125.mgmt.asm2.subset1_00702	fig|6666666.37195.peg.1156	CG1_ctg0702	CG1_peg1156	5.15046	12.5426	9.15098	No_LogNSI
CG1	20110125.mgmt.asm2.subset1_00702	fig|6666666.37195.peg.1157	CG1_ctg0702	CG1_peg1157	2.0696	12.8799	2.04704	No_LogNSI
CG1	20110125.mgmt.asm2.subset1_00703	fig|6666666.37195.peg.1158	CG1_ctg0703	CG1_peg1158	5.23139	12.6203	8.59038	No_LogNSI
CG1	20110125.mgmt.asm2.subset1_00703	fig|6666666.37195.peg.1159	CG1_ctg0703	CG1_peg1159	4.32415	12.7079	2.23449	No_LogNSI
CG1	20110125.mgmt.asm2.subset1_00704	fig|6666666.37195.peg.1160	CG1_ctg0704	CG1_peg1160	4.89939	10.9125	2.0618	No_LogNSI
CG1	20110125.mgmt.asm2.subset1_00704	fig|6666666.37195.peg.1161	CG1_ctg0704	CG1_peg1161	0	0	0	No_LogNSI
CG1	20110125.mgmt.asm2.subset1_00705	fig|6666666.37195.peg.1162	CG1_ctg0705	CG1_peg1162	3.11674	6.86964	3.85611	No_LogNSI
CG1	20110125.mgmt.asm2.subset1_00707	fig|6666666.37195.peg.1163	CG1_ctg0707	CG1_peg1163	9.23218	21.7212	4.14254	No_LogNSI
CG1	20110125.mgmt.asm2.subset1_00708	fig|6666666.37195.peg.1164	CG1_ctg0708	CG1_peg1164	6.82103	16.8579	5.41661	No_LogNSI
CG1	20110125.mgmt.asm2.subset1_00708	fig|6666666.37195.peg.1165	CG1_ctg0708	CG1_peg1165	0	0	3.0238	No_LogNSI
CG1	20110125.mgmt.asm2.subset1_00710	fig|6666666.37195.peg.1166	CG1_ctg0710	CG1_peg1166	2.2569	9.94892	9.10535	No_LogNSI
CG1	20110125.mgmt.asm2.subset1_00711	fig|6666666.37195.peg.1167	CG1_ctg0711	CG1_peg1167	7.80012	19.59	4.02996	No_LogNSI
CG1	20110125.mgmt.asm2.subset1_00711	fig|6666666.37195.peg.1168	CG1_ctg0711	CG1_peg1168	4.84998	11.7507	1.201	No_LogNSI
CG1	20110125.mgmt.asm2.subset1_00712	fig|6666666.37195.peg.1169	CG1_ctg0712	CG1_peg1169	5.16911	12.1039	3.46057	No_LogNSI
CG1	20110125.mgmt.asm2.subset1_00713	fig|6666666.37195.peg.1170	CG1_ctg0713	CG1_peg1170	5.21673	12.8077	1.39642	No_LogNSI
CG1	20110125.mgmt.asm2.subset1_00713	fig|6666666.37195.peg.1171	CG1_ctg0713	CG1_peg1171	8.66473	21.273	4.9138	0
CG1	20110125.mgmt.asm2.subset1_00713	fig|6666666.37195.peg.1172	CG1_ctg0713	CG1_peg1172	6.72788	16.2315	6.50202	No_LogNSI
CG1	20110125.mgmt.asm2.subset1_00713	fig|6666666.37195.peg.1173	CG1_ctg0713	CG1_peg1173	0	0	2.70182	No_LogNSI
CG1	20110125.mgmt.asm2.subset1_00715	fig|6666666.37195.peg.1174	CG1_ctg0715	CG1_peg1174	0	0	14.1717	No_LogNSI
CG1	20110125.mgmt.asm2.subset1_00716	fig|6666666.37195.peg.1175	CG1_ctg0716	CG1_peg1175	9.45008	22.4357	2.81835	No_LogNSI
CG1	20110125.mgmt.asm2.subset1_00717	fig|6666666.37195.peg.1176	CG1_ctg0717	CG1_peg1176	1.8926	4.17149	11.1173	No_LogNSI
CG1	20110125.mgmt.asm2.subset1_00717	fig|6666666.37195.peg.1177	CG1_ctg0717	CG1_peg1177	5.81179	13.1103	4.64235	No_LogNSI
CG1	20110125.mgmt.asm2.subset1_00718	fig|6666666.37195.peg.1178	CG1_ctg0718	CG1_peg1178	0	0	0	No_LogNSI
CG1	20110125.mgmt.asm2.subset1_00718	fig|6666666.37195.peg.1179	CG1_ctg0718	CG1_peg1179	3.53126	11.4953	2.13687	No_LogNSI
CG1	20110125.mgmt.asm2.subset1_00718	fig|6666666.37195.peg.1180	CG1_ctg0718	CG1_peg1180	2.10015	4.66541	1.89352	No_LogNSI
CG1	20110125.mgmt.asm2.subset1_00721	fig|6666666.37195.peg.1181	CG1_ctg0721	CG1_peg1181	7.47773	18.0041	3.68555	No_LogNSI
CG1	20110125.mgmt.asm2.subset1_00721	fig|6666666.37195.peg.1182	CG1_ctg0721	CG1_peg1182	0	0	1.109	No_LogNSI
CG1	20110125.mgmt.asm2.subset1_00723	fig|6666666.37195.peg.1183	CG1_ctg0723	CG1_peg1183	5.51651	13.1122	2.50564	No_LogNSI
CG1	20110125.mgmt.asm2.subset1_00723	fig|6666666.37195.peg.1184	CG1_ctg0723	CG1_peg1184	157.901	915.369	0	No_LogNSI
CG1	20110125.mgmt.asm2.subset1_00724	fig|6666666.37195.peg.1185	CG1_ctg0724	CG1_peg1185	5.616	12.6148	11.7919	No_LogNSI
CG1	20110125.mgmt.asm2.subset1_00724	fig|6666666.37195.peg.1186	CG1_ctg0724	CG1_peg1186	5.65842	13.6653	3.97382	No_LogNSI
CG1	20110125.mgmt.asm2.subset1_00724	fig|6666666.37195.peg.1187	CG1_ctg0724	CG1_peg1187	7.76818	19.1758	4.45905	No_LogNSI
CG1	20110125.mgmt.asm2.subset1_00725	fig|6666666.37195.peg.1188	CG1_ctg0725	CG1_peg1188	4.00535	10.2304	3.37724	No_LogNSI
CG1	20110125.mgmt.asm2.subset1_00726	fig|6666666.37195.peg.1189	CG1_ctg0726	CG1_peg1189	0	0	8.05179	No_LogNSI
CG1	20110125.mgmt.asm2.subset1_00726	fig|6666666.37195.peg.1190	CG1_ctg0726	CG1_peg1190	1.81405	4.89751	2.68664	No_LogNSI
CG1	20110125.mgmt.asm2.subset1_00727	fig|6666666.37195.peg.1191	CG1_ctg0727	CG1_peg1191	5.36977	17.9245	2.6289	No_LogNSI
CG1	20110125.mgmt.asm2.subset1_00728	fig|6666666.37195.peg.1192	CG1_ctg0728	CG1_peg1192	0	0	5.79078	No_LogNSI
CG1	20110125.mgmt.asm2.subset1_00728	fig|6666666.37195.peg.1193	CG1_ctg0728	CG1_peg1193	11.2515	33.8495	8.67438	No_LogNSI
CG1	20110125.mgmt.asm2.subset1_00728	fig|6666666.37195.peg.1194	CG1_ctg0728	CG1_peg1194	2.89725	15.9232	1.12778	No_LogNSI
CG1	20110125.mgmt.asm2.subset1_00729	fig|6666666.37195.peg.1195	CG1_ctg0729	CG1_peg1195	3.75399	9.62817	9.3066	No_LogNSI
CG1	20110125.mgmt.asm2.subset1_00732	fig|6666666.37195.peg.1196	CG1_ctg0732	CG1_peg1196	2.06829	4.96573	3.90105	No_LogNSI
CG1	20110125.mgmt.asm2.subset1_00732	fig|6666666.37195.peg.1197	CG1_ctg0732	CG1_peg1197	5.54303	13.3082	3.01317	No_LogNSI
CG1	20110125.mgmt.asm2.subset1_00733	fig|6666666.37195.peg.1198	CG1_ctg0733	CG1_peg1198	5.94807	15.3485	2.38	No_LogNSI
CG1	20110125.mgmt.asm2.subset1_00734	fig|6666666.37195.peg.1199	CG1_ctg0734	CG1_peg1199	9.53544	21.1641	1.56087	No_LogNSI
CG1	20110125.mgmt.asm2.subset1_00735	fig|6666666.37195.peg.1200	CG1_ctg0735	CG1_peg1200	0	0	0	No_LogNSI
CG1	20110125.mgmt.asm2.subset1_00735	fig|6666666.37195.peg.1201	CG1_ctg0735	CG1_peg1201	6.56944	16.8065	2.6824	No_LogNSI
CG1	20110125.mgmt.asm2.subset1_00735	fig|6666666.37195.peg.1202	CG1_ctg0735	CG1_peg1202	5.12362	12.2602	3.58903	No_LogNSI
CG1	20110125.mgmt.asm2.subset1_00735	fig|6666666.37195.peg.1203	CG1_ctg0735	CG1_peg1203	2.11118	4.65326	1.94531	No_LogNSI
CG1	20110125.mgmt.asm2.subset1_00736	fig|6666666.37195.peg.1204	CG1_ctg0736	CG1_peg1204	4.33097	14.4316	3.66133	No_LogNSI
CG1	20110125.mgmt.asm2.subset1_00737	fig|6666666.37195.peg.1205	CG1_ctg0737	CG1_peg1205	0	0	0	No_LogNSI
CG1	20110125.mgmt.asm2.subset1_00738	fig|6666666.37195.peg.1206	CG1_ctg0738	CG1_peg1206	137.466	1418.87	0	No_LogNSI
CG1	20110125.mgmt.asm2.subset1_00738	fig|6666666.37195.peg.1207	CG1_ctg0738	CG1_peg1207	4.35352	11.0542	0	No_LogNSI
CG1	20110125.mgmt.asm2.subset1_00738	fig|6666666.37195.peg.1208	CG1_ctg0738	CG1_peg1208	0	0	0	No_LogNSI
CG1	20110125.mgmt.asm2.subset1_00740	fig|6666666.37195.peg.1209	CG1_ctg0740	CG1_peg1209	1.60666	3.54125	3.44375	No_LogNSI
CG1	20110125.mgmt.asm2.subset1_00741	fig|6666666.37195.peg.1210	CG1_ctg0741	CG1_peg1210	5.85355	14.1321	0	No_LogNSI
CG1	20110125.mgmt.asm2.subset1_00742	fig|6666666.37195.peg.1211	CG1_ctg0742	CG1_peg1211	6.20633	15.2789	4.95765	No_LogNSI
CG1	20110125.mgmt.asm2.subset1_00743	fig|6666666.37195.peg.1212	CG1_ctg0743	CG1_peg1212	7.12798	18.336	2.74866	No_LogNSI
CG1	20110125.mgmt.asm2.subset1_00744	fig|6666666.37195.peg.1213	CG1_ctg0744	CG1_peg1213	9.16582	21.4358	5.40014	No_LogNSI
CG1	20110125.mgmt.asm2.subset1_00744	fig|6666666.37195.peg.1214	CG1_ctg0744	CG1_peg1214	7.87334	26.6552	1.03958	No_LogNSI
CG1	20110125.mgmt.asm2.subset1_00745	fig|6666666.37195.peg.1215	CG1_ctg0745	CG1_peg1215	3.58751	8.86796	4.54293	No_LogNSI
CG1	20110125.mgmt.asm2.subset1_00745	fig|6666666.37195.peg.1216	CG1_ctg0745	CG1_peg1216	2.00692	5.98104	2.65812	No_LogNSI
CG1	20110125.mgmt.asm2.subset1_00746	fig|6666666.37195.peg.1217	CG1_ctg0746	CG1_peg1217	7.05485	16.8252	2.99077	No_LogNSI
CG1	20110125.mgmt.asm2.subset1_00746	fig|6666666.37195.peg.1218	CG1_ctg0746	CG1_peg1218	6.24775	15.0193	2.41358	No_LogNSI
CG1	20110125.mgmt.asm2.subset1_00747	fig|6666666.37195.peg.1219	CG1_ctg0747	CG1_peg1219	1.51923	3.61191	4.63263	No_LogNSI
CG1	20110125.mgmt.asm2.subset1_00747	fig|6666666.37195.peg.1220	CG1_ctg0747	CG1_peg1220	1.88274	4.17149	0	No_LogNSI
CG1	20110125.mgmt.asm2.subset1_00748	fig|6666666.37195.peg.1221	CG1_ctg0748	CG1_peg1221	5.92029	13.6627	6.1323	No_LogNSI
CG1	20110125.mgmt.asm2.subset1_00749	fig|6666666.37195.peg.1222	CG1_ctg0749	CG1_peg1222	6.21318	14.4735	5.49622	No_LogNSI
CG1	20110125.mgmt.asm2.subset1_00753	fig|6666666.37195.peg.1223	CG1_ctg0753	CG1_peg1223	5.1465	14.3371	4.18192	No_LogNSI
CG1	20110125.mgmt.asm2.subset1_00754	fig|6666666.37195.peg.1224	CG1_ctg0754	CG1_peg1224	0	0	0	No_LogNSI
CG1	20110125.mgmt.asm2.subset1_00755	fig|6666666.37195.peg.1225	CG1_ctg0755	CG1_peg1225	0	0	8.58569	No_LogNSI
CG1	20110125.mgmt.asm2.subset1_00755	fig|6666666.37195.peg.1226	CG1_ctg0755	CG1_peg1226	5.60037	12.7079	2.23449	No_LogNSI
CG1	20110125.mgmt.asm2.subset1_00756	fig|6666666.37195.peg.1227	CG1_ctg0756	CG1_peg1227	3.34137	10.0643	5.00394	No_LogNSI
CG1	20110125.mgmt.asm2.subset1_00756	fig|6666666.37195.peg.1228	CG1_ctg0756	CG1_peg1228	0	0	0	No_LogNSI
CG1	20110125.mgmt.asm2.subset1_00757	fig|6666666.37195.peg.1229	CG1_ctg0757	CG1_peg1229	7.59448	18.6082	1.91368	No_LogNSI
CG1	20110125.mgmt.asm2.subset1_00757	fig|6666666.37195.peg.1230	CG1_ctg0757	CG1_peg1230	7.795	18.2343	1.30619	No_LogNSI
CG1	20110125.mgmt.asm2.subset1_00757	fig|6666666.37195.peg.1231	CG1_ctg0757	CG1_peg1231	4.58092	12.8763	3.29776	No_LogNSI
CG1	20110125.mgmt.asm2.subset1_00757	fig|6666666.37195.peg.1232	CG1_ctg0757	CG1_peg1232	3.86146	9.07007	3.03299	No_LogNSI
CG1	20110125.mgmt.asm2.subset1_00757	fig|6666666.37195.peg.1233	CG1_ctg0757	CG1_peg1233	7.70584	18.8348	3.95215	No_LogNSI
CG1	20110125.mgmt.asm2.subset1_00757	fig|6666666.37195.peg.1234	CG1_ctg0757	CG1_peg1234	0	0	18.8769	No_LogNSI
CG1	20110125.mgmt.asm2.subset1_00758	fig|6666666.37195.peg.1235	CG1_ctg0758	CG1_peg1235	5.33426	12.7761	5.85678	No_LogNSI
CG1	20110125.mgmt.asm2.subset1_00758	fig|6666666.37195.peg.1236	CG1_ctg0758	CG1_peg1236	7.39847	16.7073	4.40248	No_LogNSI
CG1	20110125.mgmt.asm2.subset1_00758	fig|6666666.37195.peg.1237	CG1_ctg0758	CG1_peg1237	0	0	4.14905	No_LogNSI
CG1	20110125.mgmt.asm2.subset1_00758	fig|6666666.37195.peg.1238	CG1_ctg0758	CG1_peg1238	6.72276	17.2033	2.79066	No_LogNSI
CG1	20110125.mgmt.asm2.subset1_00759	fig|6666666.37195.peg.1239	CG1_ctg0759	CG1_peg1239	5.74903	13.38	2.31612	No_LogNSI
CG1	20110125.mgmt.asm2.subset1_00760	fig|6666666.37195.peg.1240	CG1_ctg0760	CG1_peg1240	3.94126	8.78996	4.59934	No_LogNSI
CG1	20110125.mgmt.asm2.subset1_00760	fig|6666666.37195.peg.1241	CG1_ctg0760	CG1_peg1241	4.68426	12.9142	1.96468	No_LogNSI
CG1	20110125.mgmt.asm2.subset1_00761	fig|6666666.37195.peg.1242	CG1_ctg0761	CG1_peg1242	12.086	28.2188	2.3413	No_LogNSI
CG1	20110125.mgmt.asm2.subset1_00761	fig|6666666.37195.peg.1243	CG1_ctg0761	CG1_peg1243	6.53279	15.4761	3.27768	No_LogNSI
CG1	20110125.mgmt.asm2.subset1_00762	fig|6666666.37195.peg.1244	CG1_ctg0762	CG1_peg1244	5.75397	13.7961	5.43571	No_LogNSI
CG1	20110125.mgmt.asm2.subset1_00763	fig|6666666.37195.peg.1245	CG1_ctg0763	CG1_peg1245	7.51216	17.5986	6.48171	No_LogNSI
CG1	20110125.mgmt.asm2.subset1_00763	fig|6666666.37195.peg.1246	CG1_ctg0763	CG1_peg1246	5.45763	12.6832	3.77246	No_LogNSI
CG1	20110125.mgmt.asm2.subset1_00764	fig|6666666.37195.peg.1247	CG1_ctg0764	CG1_peg1247	0	0	9.06977	No_LogNSI
CG1	20110125.mgmt.asm2.subset1_00764	fig|6666666.37195.peg.1248	CG1_ctg0764	CG1_peg1248	0	0	9.66153	No_LogNSI
CG1	20110125.mgmt.asm2.subset1_00764	fig|6666666.37195.peg.1249	CG1_ctg0764	CG1_peg1249	5.03856	11.5184	5.20909	No_LogNSI
CG1	20110125.mgmt.asm2.subset1_00765	fig|6666666.37195.peg.1250	CG1_ctg0765	CG1_peg1250	7.41888	19.962	3.79362	No_LogNSI
CG1	20110125.mgmt.asm2.subset1_00765	fig|6666666.37195.peg.1251	CG1_ctg0765	CG1_peg1251	6.25975	13.7972	13.7298	No_LogNSI
CG1	20110125.mgmt.asm2.subset1_00766	fig|6666666.37195.peg.1252	CG1_ctg0766	CG1_peg1252	4.54241	11.5453	4.70743	No_LogNSI
CG1	20110125.mgmt.asm2.subset1_00766	fig|6666666.37195.peg.1253	CG1_ctg0766	CG1_peg1253	0	0	0	No_LogNSI
CG1	20110125.mgmt.asm2.subset1_00767	fig|6666666.37195.peg.1254	CG1_ctg0767	CG1_peg1254	0	0	0	No_LogNSI
CG1	20110125.mgmt.asm2.subset1_00768	fig|6666666.37195.peg.1255	CG1_ctg0768	CG1_peg1255	6.76353	15.9098	2.69921	No_LogNSI
CG1	20110125.mgmt.asm2.subset1_00769	fig|6666666.37195.peg.1256	CG1_ctg0769	CG1_peg1256	0	0	2.39856	No_LogNSI
CG1	20110125.mgmt.asm2.subset1_00769	fig|6666666.37195.peg.1257	CG1_ctg0769	CG1_peg1257	4.91928	11.7394	3.50263	No_LogNSI
CG1	20110125.mgmt.asm2.subset1_00770	fig|6666666.37195.peg.1258	CG1_ctg0770	CG1_peg1258	4.22175	13.3827	3.04889	No_LogNSI
CG1	20110125.mgmt.asm2.subset1_00770	fig|6666666.37195.peg.1259	CG1_ctg0770	CG1_peg1259	5.81725	13.7666	4.88462	No_LogNSI
CG1	20110125.mgmt.asm2.subset1_00773	fig|6666666.37195.peg.1260	CG1_ctg0773	CG1_peg1260	5.47153	13.4621	2.26149	No_LogNSI
CG1	20110125.mgmt.asm2.subset1_00775	fig|6666666.37195.peg.1261	CG1_ctg0775	CG1_peg1261	3.72357	12.7079	0	No_LogNSI
CG1	20110125.mgmt.asm2.subset1_00777	fig|6666666.37195.peg.1262	CG1_ctg0777	CG1_peg1262	0	0	0	No_LogNSI
CG1	20110125.mgmt.asm2.subset1_00778	fig|6666666.37195.peg.1263	CG1_ctg0778	CG1_peg1263	6.40706	14.7513	6.74596	No_LogNSI
CG1	20110125.mgmt.asm2.subset1_00778	fig|6666666.37195.peg.1264	CG1_ctg0778	CG1_peg1264	5.84196	13.4502	4.76179	No_LogNSI
CG1	20110125.mgmt.asm2.subset1_00779	fig|6666666.37195.peg.1265	CG1_ctg0779	CG1_peg1265	0	0	0	No_LogNSI
CG1	20110125.mgmt.asm2.subset1_00779	fig|6666666.37195.peg.1266	CG1_ctg0779	CG1_peg1266	6.87918	17.4555	3.0635	No_LogNSI
CG1	20110125.mgmt.asm2.subset1_00780	fig|6666666.37195.peg.1267	CG1_ctg0780	CG1_peg1267	0	0	0	No_LogNSI
CG1	20110125.mgmt.asm2.subset1_00780	fig|6666666.37195.peg.1268	CG1_ctg0780	CG1_peg1268	3.49375	8.69714	2.15968	No_LogNSI
CG1	20110125.mgmt.asm2.subset1_00781	fig|6666666.37195.peg.1269	CG1_ctg0781	CG1_peg1269	0	0	6.29228	No_LogNSI
CG1	20110125.mgmt.asm2.subset1_00782	fig|6666666.37195.peg.1270	CG1_ctg0782	CG1_peg1270	3.78132	8.36347	5.14741	No_LogNSI
CG1	20110125.mgmt.asm2.subset1_00783	fig|6666666.37195.peg.1271	CG1_ctg0783	CG1_peg1271	6.31633	14.6066	0	No_LogNSI
CG1	20110125.mgmt.asm2.subset1_00783	fig|6666666.37195.peg.1272	CG1_ctg0783	CG1_peg1272	6.74282	15.6558	5.46393	No_LogNSI
CG1	20110125.mgmt.asm2.subset1_00784	fig|6666666.37195.peg.1273	CG1_ctg0784	CG1_peg1273	3.2694	9.65284	6.59576	No_LogNSI
CG1	20110125.mgmt.asm2.subset1_00785	fig|6666666.37195.peg.1274	CG1_ctg0785	CG1_peg1274	7.1864	16.9693	5.53875	No_LogNSI
CG1	20110125.mgmt.asm2.subset1_00789	fig|6666666.37195.peg.1275	CG1_ctg0789	CG1_peg1275	3.62655	9.32391	3.81429	No_LogNSI
CG1	20110125.mgmt.asm2.subset1_00792	fig|6666666.37195.peg.1276	CG1_ctg0792	CG1_peg1276	5.49523	13.2838	7.15893	No_LogNSI
CG1	20110125.mgmt.asm2.subset1_00793	fig|6666666.37195.peg.1277	CG1_ctg0793	CG1_peg1277	3.69187	8.95847	1.44384	No_LogNSI
CG1	20110125.mgmt.asm2.subset1_00796	fig|6666666.37195.peg.1278	CG1_ctg0796	CG1_peg1278	3.93886	10.418	7.39604	No_LogNSI
CG1	20110125.mgmt.asm2.subset1_00796	fig|6666666.37195.peg.1279	CG1_ctg0796	CG1_peg1279	7.13797	16.1679	0	No_LogNSI
CG1	20110125.mgmt.asm2.subset1_00796	fig|6666666.37195.peg.1280	CG1_ctg0796	CG1_peg1280	2.8295	15.3514	0	No_LogNSI
CG1	20110125.mgmt.asm2.subset1_00797	fig|6666666.37195.peg.1281	CG1_ctg0797	CG1_peg1281	4.8885	11.3764	3.52418	No_LogNSI
CG1	20110125.mgmt.asm2.subset1_00798	fig|6666666.37195.peg.1282	CG1_ctg0798	CG1_peg1282	0	0	6.04651	No_LogNSI
CG1	20110125.mgmt.asm2.subset1_00799	fig|6666666.37195.peg.1283	CG1_ctg0799	CG1_peg1283	6.26976	17.7359	2.47796	No_LogNSI
CG1	20110125.mgmt.asm2.subset1_00800	fig|6666666.37195.peg.1284	CG1_ctg0800	CG1_peg1284	0	0	3.00981	No_LogNSI
CG1	20110125.mgmt.asm2.subset1_00800	fig|6666666.37195.peg.1285	CG1_ctg0800	CG1_peg1285	5.50426	14.223	3.50114	No_LogNSI
CG1	20110125.mgmt.asm2.subset1_00801	fig|6666666.37195.peg.1286	CG1_ctg0801	CG1_peg1286	8.40837	20.2976	1.54363	No_LogNSI
CG1	20110125.mgmt.asm2.subset1_00802	fig|6666666.37195.peg.1287	CG1_ctg0802	CG1_peg1287	4.24783	10.4384	1.45573	No_LogNSI
CG1	20110125.mgmt.asm2.subset1_00805	fig|6666666.37195.peg.1288	CG1_ctg0805	CG1_peg1288	2.16313	12.0449	0	No_LogNSI
CG1	20110125.mgmt.asm2.subset1_00805	fig|6666666.37195.peg.1289	CG1_ctg0805	CG1_peg1289	1.06807	3.22855	1.96468	No_LogNSI
CG1	20110125.mgmt.asm2.subset1_00805	fig|6666666.37195.peg.1290	CG1_ctg0805	CG1_peg1290	6.0541	14.8081	5.47876	No_LogNSI
CG1	20110125.mgmt.asm2.subset1_00806	fig|6666666.37195.peg.1291	CG1_ctg0806	CG1_peg1291	4.51234	11.4689	3.62803	No_LogNSI
CG1	20110125.mgmt.asm2.subset1_00807	fig|6666666.37195.peg.1292	CG1_ctg0807	CG1_peg1292	0	0	0	No_LogNSI
CG1	20110125.mgmt.asm2.subset1_00808	fig|6666666.37195.peg.1293	CG1_ctg0808	CG1_peg1293	0	0	0	No_LogNSI
CG1	20110125.mgmt.asm2.subset1_00809	fig|6666666.37195.peg.1294	CG1_ctg0809	CG1_peg1294	7.41465	17.297	2.60821	No_LogNSI
CG1	20110125.mgmt.asm2.subset1_00810	fig|6666666.37195.peg.1295	CG1_ctg0810	CG1_peg1295	6.14669	16.7309	5.44464	No_LogNSI
CG1	20110125.mgmt.asm2.subset1_00810	fig|6666666.37195.peg.1296	CG1_ctg0810	CG1_peg1296	408.089	1985.04	38.0499	No_LogNSI
CG1	20110125.mgmt.asm2.subset1_00811	fig|6666666.37195.peg.1297	CG1_ctg0811	CG1_peg1297	8.20976	20.3004	2.96353	No_LogNSI
CG1	20110125.mgmt.asm2.subset1_00811	fig|6666666.37195.peg.1298	CG1_ctg0811	CG1_peg1298	4.68349	16.6555	2.52174	No_LogNSI
CG1	20110125.mgmt.asm2.subset1_00813	fig|6666666.37195.peg.1299	CG1_ctg0813	CG1_peg1299	5.62501	14.3277	4.44162	No_LogNSI
CG1	20110125.mgmt.asm2.subset1_00813	fig|6666666.37195.peg.1300	CG1_ctg0813	CG1_peg1300	0	0	27.1715	No_LogNSI
CG1	20110125.mgmt.asm2.subset1_00814	fig|6666666.37195.peg.1301	CG1_ctg0814	CG1_peg1301	6.36574	14.8972	2.43816	No_LogNSI
CG1	20110125.mgmt.asm2.subset1_00816	fig|6666666.37195.peg.1302	CG1_ctg0816	CG1_peg1302	0	0	0	No_LogNSI
CG1	20110125.mgmt.asm2.subset1_00816	fig|6666666.37195.peg.1303	CG1_ctg0816	CG1_peg1303	0	0	0	No_LogNSI
CG1	20110125.mgmt.asm2.subset1_00816	fig|6666666.37195.peg.1304	CG1_ctg0816	CG1_peg1304	12.1128	29.623	8.51136	No_LogNSI
CG1	20110125.mgmt.asm2.subset1_00818	fig|6666666.37195.peg.1305	CG1_ctg0818	CG1_peg1305	5.10475	12.5426	5.53875	No_LogNSI
CG1	20110125.mgmt.asm2.subset1_00820	fig|6666666.37195.peg.1306	CG1_ctg0820	CG1_peg1306	0	0	20.1664	No_LogNSI
CG1	20110125.mgmt.asm2.subset1_00820	fig|6666666.37195.peg.1307	CG1_ctg0820	CG1_peg1307	3.58033	8.16795	9.78901	No_LogNSI
CG1	20110125.mgmt.asm2.subset1_00821	fig|6666666.37195.peg.1308	CG1_ctg0821	CG1_peg1308	5.33458	12.489	14.1869	-17.6627
CG1	20110125.mgmt.asm2.subset1_00822	fig|6666666.37195.peg.1309	CG1_ctg0822	CG1_peg1309	8.95709	22.2888	2.36415	No_LogNSI
CG1	20110125.mgmt.asm2.subset1_00822	fig|6666666.37195.peg.1310	CG1_ctg0822	CG1_peg1310	0	0	7.07735	No_LogNSI
CG1	20110125.mgmt.asm2.subset1_00823	fig|6666666.37195.peg.1311	CG1_ctg0823	CG1_peg1311	3.85857	8.85696	2.30461	No_LogNSI
CG1	20110125.mgmt.asm2.subset1_00824	fig|6666666.37195.peg.1312	CG1_ctg0824	CG1_peg1312	7.13459	19.5845	6.00501	No_LogNSI
CG1	20110125.mgmt.asm2.subset1_00824	fig|6666666.37195.peg.1313	CG1_ctg0824	CG1_peg1313	80.3421	220.54	8.23977	No_LogNSI
CG1	20110125.mgmt.asm2.subset1_00824	fig|6666666.37195.peg.1314	CG1_ctg0824	CG1_peg1314	5.46928	12.3508	3.7134	No_LogNSI
CG1	20110125.mgmt.asm2.subset1_00825	fig|6666666.37195.peg.1315	CG1_ctg0825	CG1_peg1315	6.59788	18.2692	4.82417	No_LogNSI
CG1	20110125.mgmt.asm2.subset1_00826	fig|6666666.37195.peg.1316	CG1_ctg0826	CG1_peg1316	5.68182	13.4168	1.15195	No_LogNSI
CG1	20110125.mgmt.asm2.subset1_00826	fig|6666666.37195.peg.1317	CG1_ctg0826	CG1_peg1317	6.51601	15.6676	1.201	No_LogNSI
CG1	20110125.mgmt.asm2.subset1_00827	fig|6666666.37195.peg.1318	CG1_ctg0827	CG1_peg1318	6.11548	15.3836	5.59296	No_LogNSI
CG1	20110125.mgmt.asm2.subset1_00827	fig|6666666.37195.peg.1319	CG1_ctg0827	CG1_peg1319	0	0	0	No_LogNSI
CG1	20110125.mgmt.asm2.subset1_00828	fig|6666666.37195.peg.1320	CG1_ctg0828	CG1_peg1320	0	0	0	No_LogNSI
CG1	20110125.mgmt.asm2.subset1_00830	fig|6666666.37195.peg.1321	CG1_ctg0830	CG1_peg1321	4.37395	11.2085	3.57081	No_LogNSI
CG1	20110125.mgmt.asm2.subset1_00833	fig|6666666.37195.peg.1322	CG1_ctg0833	CG1_peg1322	8.26465	22.5108	4.72135	No_LogNSI
CG1	20110125.mgmt.asm2.subset1_00834	fig|6666666.37195.peg.1323	CG1_ctg0834	CG1_peg1323	3.06467	13.7972	7.39296	No_LogNSI
CG1	20110125.mgmt.asm2.subset1_00834	fig|6666666.37195.peg.1324	CG1_ctg0834	CG1_peg1324	0	0	2.65761	No_LogNSI
CG1	20110125.mgmt.asm2.subset1_00835	fig|6666666.37195.peg.1325	CG1_ctg0835	CG1_peg1325	12.1964	34.4859	4.98603	No_LogNSI
CG1	20110125.mgmt.asm2.subset1_00835	fig|6666666.37195.peg.1326	CG1_ctg0835	CG1_peg1326	0	0	4.3353	No_LogNSI
CG1	20110125.mgmt.asm2.subset1_00835	fig|6666666.37195.peg.1327	CG1_ctg0835	CG1_peg1327	8.05608	20.2072	2.96718	No_LogNSI
CG1	20110125.mgmt.asm2.subset1_00837	fig|6666666.37195.peg.1328	CG1_ctg0837	CG1_peg1328	11.2563	52.3466	1.9725	No_LogNSI
CG1	20110125.mgmt.asm2.subset1_00837	fig|6666666.37195.peg.1329	CG1_ctg0837	CG1_peg1329	4.43352	10.5169	3.94693	No_LogNSI
CG1	20110125.mgmt.asm2.subset1_00840	fig|6666666.37195.peg.1330	CG1_ctg0840	CG1_peg1330	0	0	10.725	No_LogNSI
CG1	20110125.mgmt.asm2.subset1_00840	fig|6666666.37195.peg.1331	CG1_ctg0840	CG1_peg1331	4.0305	9.8879	1.04075	No_LogNSI
CG1	20110125.mgmt.asm2.subset1_00841	fig|6666666.37195.peg.1332	CG1_ctg0841	CG1_peg1332	1.93919	8.82411	23.2929	0
CG1	20110125.mgmt.asm2.subset1_00841	fig|6666666.37195.peg.1333	CG1_ctg0841	CG1_peg1333	2.7288	6.17539	3.7134	No_LogNSI
CG1	20110125.mgmt.asm2.subset1_00842	fig|6666666.37195.peg.1334	CG1_ctg0842	CG1_peg1334	0	0	12.9064	No_LogNSI
CG1	20110125.mgmt.asm2.subset1_00843	fig|6666666.37195.peg.1335	CG1_ctg0843	CG1_peg1335	0.774777	6.69137	4.57334	No_LogNSI
CG1	20110125.mgmt.asm2.subset1_00844	fig|6666666.37195.peg.1336	CG1_ctg0844	CG1_peg1336	4.29542	20.8939	1.27845	No_LogNSI
CG1	20110125.mgmt.asm2.subset1_00844	fig|6666666.37195.peg.1337	CG1_ctg0844	CG1_peg1337	5.30766	12.812	2.48261	No_LogNSI
CG1	20110125.mgmt.asm2.subset1_00845	fig|6666666.37195.peg.1338	CG1_ctg0845	CG1_peg1338	0	0	0	No_LogNSI
CG1	20110125.mgmt.asm2.subset1_00845	fig|6666666.37195.peg.1339	CG1_ctg0845	CG1_peg1339	4.8252	12.7374	2.03245	No_LogNSI
CG1	20110125.mgmt.asm2.subset1_00846	fig|6666666.37195.peg.1340	CG1_ctg0846	CG1_peg1340	72.3061	322.096	0	No_LogNSI
CG1	20110125.mgmt.asm2.subset1_00847	fig|6666666.37195.peg.1341	CG1_ctg0847	CG1_peg1341	7.41192	18.6844	5.75292	No_LogNSI
CG1	20110125.mgmt.asm2.subset1_00847	fig|6666666.37195.peg.1342	CG1_ctg0847	CG1_peg1342	6.71815	14.8075	1.09082	No_LogNSI
CG1	20110125.mgmt.asm2.subset1_00848	fig|6666666.37195.peg.1343	CG1_ctg0848	CG1_peg1343	5.66143	12.6832	6.51607	No_LogNSI
CG1	20110125.mgmt.asm2.subset1_00848	fig|6666666.37195.peg.1344	CG1_ctg0848	CG1_peg1344	0	0	18.2859	No_LogNSI
CG1	20110125.mgmt.asm2.subset1_00848	fig|6666666.37195.peg.1345	CG1_ctg0848	CG1_peg1345	0	0	0	No_LogNSI
CG1	20110125.mgmt.asm2.subset1_00849	fig|6666666.37195.peg.1346	CG1_ctg0849	CG1_peg1346	5.85572	13.6627	3.7327	No_LogNSI
CG1	20110125.mgmt.asm2.subset1_00849	fig|6666666.37195.peg.1347	CG1_ctg0849	CG1_peg1347	0	0	0	No_LogNSI
CG1	20110125.mgmt.asm2.subset1_00850	fig|6666666.37195.peg.1348	CG1_ctg0850	CG1_peg1348	0	0	2.76993	No_LogNSI
CG1	20110125.mgmt.asm2.subset1_00850	fig|6666666.37195.peg.1349	CG1_ctg0850	CG1_peg1349	6.11215	14.9391	4.01173	No_LogNSI
CG1	20110125.mgmt.asm2.subset1_00852	fig|6666666.37195.peg.1350	CG1_ctg0852	CG1_peg1350	5.82813	13.7225	3.07212	No_LogNSI
CG1	20110125.mgmt.asm2.subset1_00852	fig|6666666.37195.peg.1351	CG1_ctg0852	CG1_peg1351	5.1745	12.4729	3.98788	No_LogNSI
CG1	20110125.mgmt.asm2.subset1_00852	fig|6666666.37195.peg.1352	CG1_ctg0852	CG1_peg1352	3.77552	10.7232	3.54217	No_LogNSI
CG1	20110125.mgmt.asm2.subset1_00852	fig|6666666.37195.peg.1353	CG1_ctg0852	CG1_peg1353	6.01901	13.6051	3.41211	No_LogNSI
CG1	20110125.mgmt.asm2.subset1_00853	fig|6666666.37195.peg.1354	CG1_ctg0853	CG1_peg1354	3.38888	9.13462	3.75213	No_LogNSI
CG1	20110125.mgmt.asm2.subset1_00853	fig|6666666.37195.peg.1355	CG1_ctg0853	CG1_peg1355	6.17098	14.3691	5.07612	No_LogNSI
CG1	20110125.mgmt.asm2.subset1_00853	fig|6666666.37195.peg.1356	CG1_ctg0853	CG1_peg1356	0	0	19.0249	No_LogNSI
CG1	20110125.mgmt.asm2.subset1_00856	fig|6666666.37195.peg.1357	CG1_ctg0856	CG1_peg1357	5.92322	15.4445	11.8922	No_LogNSI
CG1	20110125.mgmt.asm2.subset1_00857	fig|6666666.37195.peg.1358	CG1_ctg0857	CG1_peg1358	0	0	4.23515	No_LogNSI
CG1	20110125.mgmt.asm2.subset1_00857	fig|6666666.37195.peg.1359	CG1_ctg0857	CG1_peg1359	5.22334	14.6066	5.29302	No_LogNSI
CG1	20110125.mgmt.asm2.subset1_00858	fig|6666666.37195.peg.1360	CG1_ctg0858	CG1_peg1360	2.69609	6.55721	5.54344	No_LogNSI
CG1	20110125.mgmt.asm2.subset1_00860	fig|6666666.37195.peg.1361	CG1_ctg0860	CG1_peg1361	15.3712	106.638	0	No_LogNSI
CG1	20110125.mgmt.asm2.subset1_00862	fig|6666666.37195.peg.1362	CG1_ctg0862	CG1_peg1362	6.00069	14.6213	5.07564	No_LogNSI
CG1	20110125.mgmt.asm2.subset1_00863	fig|6666666.37195.peg.1363	CG1_ctg0863	CG1_peg1363	4.82465	11.2777	4.79653	No_LogNSI
CG1	20110125.mgmt.asm2.subset1_00863	fig|6666666.37195.peg.1364	CG1_ctg0863	CG1_peg1364	3.76363	9.10128	3.8522	No_LogNSI
CG1	20110125.mgmt.asm2.subset1_00865	fig|6666666.37195.peg.1365	CG1_ctg0865	CG1_peg1365	4.42092	9.99347	3.7433	No_LogNSI
CG1	20110125.mgmt.asm2.subset1_00866	fig|6666666.37195.peg.1366	CG1_ctg0866	CG1_peg1366	477.102	1051.58	0	No_LogNSI
CG1	20110125.mgmt.asm2.subset1_00867	fig|6666666.37195.peg.1367	CG1_ctg0867	CG1_peg1367	0	0	0	No_LogNSI
CG1	20110125.mgmt.asm2.subset1_00868	fig|6666666.37195.peg.1368	CG1_ctg0868	CG1_peg1368	0	0	3.8522	No_LogNSI
CG1	20110125.mgmt.asm2.subset1_00868	fig|6666666.37195.peg.1369	CG1_ctg0868	CG1_peg1369	0	0	0	No_LogNSI
CG1	20110125.mgmt.asm2.subset1_00869	fig|6666666.37195.peg.1370	CG1_ctg0869	CG1_peg1370	0	0	9.66153	No_LogNSI
CG1	20110125.mgmt.asm2.subset1_00870	fig|6666666.37195.peg.1371	CG1_ctg0870	CG1_peg1371	5.01454	13.4233	3.56327	No_LogNSI
CG1	20110125.mgmt.asm2.subset1_00873	fig|6666666.37195.peg.1372	CG1_ctg0873	CG1_peg1372	4.04149	12.5145	1.85289	No_LogNSI
CG1	20110125.mgmt.asm2.subset1_00874	fig|6666666.37195.peg.1373	CG1_ctg0874	CG1_peg1373	6.45997	15.9891	4.12448	No_LogNSI
CG1	20110125.mgmt.asm2.subset1_00875	fig|6666666.37195.peg.1374	CG1_ctg0875	CG1_peg1374	0	0	0	No_LogNSI
CG1	20110125.mgmt.asm2.subset1_00875	fig|6666666.37195.peg.1375	CG1_ctg0875	CG1_peg1375	1.78398	4.43052	18.59	-16.3086
CG1	20110125.mgmt.asm2.subset1_00876	fig|6666666.37195.peg.1376	CG1_ctg0876	CG1_peg1376	0	0	23.1569	No_LogNSI
CG1	20110125.mgmt.asm2.subset1_00876	fig|6666666.37195.peg.1377	CG1_ctg0876	CG1_peg1377	6.1236	14.2126	0.953728	No_LogNSI
CG1	20110125.mgmt.asm2.subset1_00877	fig|6666666.37195.peg.1378	CG1_ctg0877	CG1_peg1378	2.47427	5.81712	3.0261	No_LogNSI
CG1	20110125.mgmt.asm2.subset1_00877	fig|6666666.37195.peg.1379	CG1_ctg0877	CG1_peg1379	1.89098	14.29	6.43926	No_LogNSI
CG1	20110125.mgmt.asm2.subset1_00878	fig|6666666.37195.peg.1380	CG1_ctg0878	CG1_peg1380	7.40182	17.0817	2.34699	No_LogNSI
CG1	20110125.mgmt.asm2.subset1_00879	fig|6666666.37195.peg.1381	CG1_ctg0879	CG1_peg1381	4.88201	10.8357	5.2117	No_LogNSI
CG1	20110125.mgmt.asm2.subset1_00881	fig|6666666.37195.peg.1382	CG1_ctg0881	CG1_peg1382	0	0	0	No_LogNSI
CG1	20110125.mgmt.asm2.subset1_00881	fig|6666666.37195.peg.1383	CG1_ctg0881	CG1_peg1383	3.00392	8.11577	4.57549	No_LogNSI
CG1	20110125.mgmt.asm2.subset1_00882	fig|6666666.37195.peg.1384	CG1_ctg0882	CG1_peg1384	16.402	144.607	13.1133	No_LogNSI
CG1	20110125.mgmt.asm2.subset1_00882	fig|6666666.37195.peg.1385	CG1_ctg0882	CG1_peg1385	4.64126	10.6746	5.44192	No_LogNSI
CG1	20110125.mgmt.asm2.subset1_00882	fig|6666666.37195.peg.1386	CG1_ctg0882	CG1_peg1386	2.33739	6.20161	7.02632	No_LogNSI
CG1	20110125.mgmt.asm2.subset1_00882	fig|6666666.37195.peg.1387	CG1_ctg0882	CG1_peg1387	9.09347	22.4187	8.15356	No_LogNSI
CG1	20110125.mgmt.asm2.subset1_00882	fig|6666666.37195.peg.1388	CG1_ctg0882	CG1_peg1388	0	0	1.92764	No_LogNSI
CG1	20110125.mgmt.asm2.subset1_00883	fig|6666666.37195.peg.1389	CG1_ctg0883	CG1_peg1389	5.01036	12.9949	5.0236	No_LogNSI
CG1	20110125.mgmt.asm2.subset1_00883	fig|6666666.37195.peg.1390	CG1_ctg0883	CG1_peg1390	5.11916	11.2832	3.85528	No_LogNSI
CG1	20110125.mgmt.asm2.subset1_00886	fig|6666666.37195.peg.1391	CG1_ctg0886	CG1_peg1391	6.05591	13.3827	3.04889	No_LogNSI
CG1	20110125.mgmt.asm2.subset1_00887	fig|6666666.37195.peg.1392	CG1_ctg0887	CG1_peg1392	6.89513	17.7221	5.74103	No_LogNSI
CG1	20110125.mgmt.asm2.subset1_00887	fig|6666666.37195.peg.1393	CG1_ctg0887	CG1_peg1393	0	0	0	No_LogNSI
CG1	20110125.mgmt.asm2.subset1_00888	fig|6666666.37195.peg.1394	CG1_ctg0888	CG1_peg1394	0	0	4.66888	No_LogNSI
CG1	20110125.mgmt.asm2.subset1_00891	fig|6666666.37195.peg.1395	CG1_ctg0891	CG1_peg1395	1.43451	8.09423	2.4898	No_LogNSI
CG1	20110125.mgmt.asm2.subset1_00892	fig|6666666.37195.peg.1396	CG1_ctg0892	CG1_peg1396	5.09473	12.0449	1.9856	No_LogNSI
CG1	20110125.mgmt.asm2.subset1_00892	fig|6666666.37195.peg.1397	CG1_ctg0892	CG1_peg1397	7.72914	17.6125	3.95048	No_LogNSI
CG1	20110125.mgmt.asm2.subset1_00892	fig|6666666.37195.peg.1398	CG1_ctg0892	CG1_peg1398	9.36588	22.4945	3.23782	No_LogNSI
CG1	20110125.mgmt.asm2.subset1_00897	fig|6666666.37195.peg.1399	CG1_ctg0897	CG1_peg1399	9.51986	24.1601	3.64101	No_LogNSI
CG1	20110125.mgmt.asm2.subset1_00898	fig|6666666.37195.peg.1400	CG1_ctg0898	CG1_peg1400	5.86444	13.8603	3.4749	No_LogNSI
CG1	20110125.mgmt.asm2.subset1_00899	fig|6666666.37195.peg.1401	CG1_ctg0899	CG1_peg1401	5.67798	14.2906	2.70007	No_LogNSI
CG1	20110125.mgmt.asm2.subset1_00901	fig|6666666.37195.peg.1402	CG1_ctg0901	CG1_peg1402	5.91786	13.9029	3.3806	No_LogNSI
CG1	20110125.mgmt.asm2.subset1_00902	fig|6666666.37195.peg.1403	CG1_ctg0902	CG1_peg1403	5.64699	13.5205	4.46958	No_LogNSI
CG1	20110125.mgmt.asm2.subset1_00903	fig|6666666.37195.peg.1404	CG1_ctg0903	CG1_peg1404	4.27143	11.9975	1.81831	No_LogNSI
CG1	20110125.mgmt.asm2.subset1_00907	fig|6666666.37195.peg.1405	CG1_ctg0907	CG1_peg1405	3.01878	8.90254	0	No_LogNSI
CG1	20110125.mgmt.asm2.subset1_00907	fig|6666666.37195.peg.1406	CG1_ctg0907	CG1_peg1406	3.63307	8.22177	5.10686	No_LogNSI
CG1	20110125.mgmt.asm2.subset1_00909	fig|6666666.37195.peg.1407	CG1_ctg0909	CG1_peg1407	0	0	10.0832	No_LogNSI
CG1	20110125.mgmt.asm2.subset1_00912	fig|6666666.37195.peg.1408	CG1_ctg0912	CG1_peg1408	0	0	0	No_LogNSI
CG1	20110125.mgmt.asm2.subset1_00912	fig|6666666.37195.peg.1409	CG1_ctg0912	CG1_peg1409	9.06715	21.9378	3.35032	No_LogNSI
CG1	20110125.mgmt.asm2.subset1_00913	fig|6666666.37195.peg.1410	CG1_ctg0913	CG1_peg1410	6.07318	13.7955	1.0804	No_LogNSI
CG1	20110125.mgmt.asm2.subset1_00913	fig|6666666.37195.peg.1411	CG1_ctg0913	CG1_peg1411	0	0	7.14999	No_LogNSI
CG1	20110125.mgmt.asm2.subset1_00913	fig|6666666.37195.peg.1412	CG1_ctg0913	CG1_peg1412	2.59176	5.77266	2.61524	No_LogNSI
CG1	20110125.mgmt.asm2.subset1_00913	fig|6666666.37195.peg.1413	CG1_ctg0913	CG1_peg1413	6.82719	16.5246	2.96956	No_LogNSI
CG1	20110125.mgmt.asm2.subset1_00913	fig|6666666.37195.peg.1414	CG1_ctg0913	CG1_peg1414	7.12988	18.1665	1.1933	No_LogNSI
CG1	20110125.mgmt.asm2.subset1_00916	fig|6666666.37195.peg.1415	CG1_ctg0916	CG1_peg1415	0	0	0	No_LogNSI
CG1	20110125.mgmt.asm2.subset1_00917	fig|6666666.37195.peg.1416	CG1_ctg0917	CG1_peg1416	0	0	0	No_LogNSI
CG1	20110125.mgmt.asm2.subset1_00918	fig|6666666.37195.peg.1417	CG1_ctg0918	CG1_peg1417	5.56589	13.6625	1.07442	No_LogNSI
CG1	20110125.mgmt.asm2.subset1_00918	fig|6666666.37195.peg.1418	CG1_ctg0918	CG1_peg1418	0	0	0	No_LogNSI
CG1	20110125.mgmt.asm2.subset1_00919	fig|6666666.37195.peg.1419	CG1_ctg0919	CG1_peg1419	4.89529	11.2793	1.76879	No_LogNSI
CG1	20110125.mgmt.asm2.subset1_00920	fig|6666666.37195.peg.1420	CG1_ctg0920	CG1_peg1420	6.72849	17.4012	4.64046	No_LogNSI
CG1	20110125.mgmt.asm2.subset1_00921	fig|6666666.37195.peg.1421	CG1_ctg0921	CG1_peg1421	4.99345	11.1513	0	No_LogNSI
CG1	20110125.mgmt.asm2.subset1_00922	fig|6666666.37195.peg.1422	CG1_ctg0922	CG1_peg1422	4.67347	11.802	12.8982	No_LogNSI
CG1	20110125.mgmt.asm2.subset1_00922	fig|6666666.37195.peg.1423	CG1_ctg0922	CG1_peg1423	7.29016	18.613	5.83592	No_LogNSI
CG1	20110125.mgmt.asm2.subset1_00923	fig|6666666.37195.peg.1424	CG1_ctg0923	CG1_peg1424	6.52643	15.7258	5.26215	No_LogNSI
CG1	20110125.mgmt.asm2.subset1_00924	fig|6666666.37195.peg.1425	CG1_ctg0924	CG1_peg1425	4.91118	11.15	3.24257	No_LogNSI
CG1	20110125.mgmt.asm2.subset1_00926	fig|6666666.37195.peg.1426	CG1_ctg0926	CG1_peg1426	5.61156	13.6627	1.86635	No_LogNSI
CG1	20110125.mgmt.asm2.subset1_00927	fig|6666666.37195.peg.1427	CG1_ctg0927	CG1_peg1427	6.11921	15.5136	3.63747	No_LogNSI
CG1	20110125.mgmt.asm2.subset1_00928	fig|6666666.37195.peg.1428	CG1_ctg0928	CG1_peg1428	4.49011	10.4405	1.36488	No_LogNSI
CG1	20110125.mgmt.asm2.subset1_00928	fig|6666666.37195.peg.1429	CG1_ctg0928	CG1_peg1429	3.8399	8.65899	1.56914	No_LogNSI
CG1	20110125.mgmt.asm2.subset1_00929	fig|6666666.37195.peg.1430	CG1_ctg0929	CG1_peg1430	4.75409	11.3764	2.71091	No_LogNSI
CG1	20110125.mgmt.asm2.subset1_00929	fig|6666666.37195.peg.1431	CG1_ctg0929	CG1_peg1431	36.4796	220.54	0	No_LogNSI
CG1	20110125.mgmt.asm2.subset1_00930	fig|6666666.37195.peg.1432	CG1_ctg0930	CG1_peg1432	5.14999	12.6833	1.39805	No_LogNSI
CG1	20110125.mgmt.asm2.subset1_00932	fig|6666666.37195.peg.1433	CG1_ctg0932	CG1_peg1433	2.56152	6.40477	2.26747	No_LogNSI
CG1	20110125.mgmt.asm2.subset1_00932	fig|6666666.37195.peg.1434	CG1_ctg0932	CG1_peg1434	5.01442	12.5379	1.81074	No_LogNSI
CG1	20110125.mgmt.asm2.subset1_00933	fig|6666666.37195.peg.1435	CG1_ctg0933	CG1_peg1435	4.76081	10.6599	2.04955	No_LogNSI
CG1	20110125.mgmt.asm2.subset1_00935	fig|6666666.37195.peg.1436	CG1_ctg0935	CG1_peg1436	1.53972	3.54125	5.16562	No_LogNSI
CG1	20110125.mgmt.asm2.subset1_00935	fig|6666666.37195.peg.1437	CG1_ctg0935	CG1_peg1437	3.28792	7.24693	7.10877	No_LogNSI
CG1	20110125.mgmt.asm2.subset1_00936	fig|6666666.37195.peg.1438	CG1_ctg0936	CG1_peg1438	4.59238	14.29	10.7321	No_LogNSI
CG1	20110125.mgmt.asm2.subset1_00937	fig|6666666.37195.peg.1439	CG1_ctg0937	CG1_peg1439	0	0	0	No_LogNSI
CG1	20110125.mgmt.asm2.subset1_00938	fig|6666666.37195.peg.1440	CG1_ctg0938	CG1_peg1440	5.06846	11.7406	4.98407	No_LogNSI
CG1	20110125.mgmt.asm2.subset1_00939	fig|6666666.37195.peg.1441	CG1_ctg0939	CG1_peg1441	5.58636	16.7073	1.6009	No_LogNSI
CG1	20110125.mgmt.asm2.subset1_00940	fig|6666666.37195.peg.1442	CG1_ctg0940	CG1_peg1442	6.25769	14.46	5.13134	No_LogNSI
CG1	20110125.mgmt.asm2.subset1_00940	fig|6666666.37195.peg.1443	CG1_ctg0940	CG1_peg1443	7.95897	18.6805	1.98053	No_LogNSI
CG1	20110125.mgmt.asm2.subset1_00940	fig|6666666.37195.peg.1444	CG1_ctg0940	CG1_peg1444	5.37834	12.2809	3.55329	No_LogNSI
CG1	20110125.mgmt.asm2.subset1_00941	fig|6666666.37195.peg.1445	CG1_ctg0941	CG1_peg1445	8.20238	18.2692	5.36019	No_LogNSI
CG1	20110125.mgmt.asm2.subset1_00941	fig|6666666.37195.peg.1446	CG1_ctg0941	CG1_peg1446	0	0	5.59664	No_LogNSI
CG1	20110125.mgmt.asm2.subset1_00942	fig|6666666.37195.peg.1447	CG1_ctg0942	CG1_peg1447	5.3029	13.9283	1.3696	No_LogNSI
CG1	20110125.mgmt.asm2.subset1_00943	fig|6666666.37195.peg.1448	CG1_ctg0943	CG1_peg1448	0	0	2.00527	No_LogNSI
CG1	20110125.mgmt.asm2.subset1_00943	fig|6666666.37195.peg.1449	CG1_ctg0943	CG1_peg1449	0	0	0	No_LogNSI
CG1	20110125.mgmt.asm2.subset1_00944	fig|6666666.37195.peg.1450	CG1_ctg0944	CG1_peg1450	7.87155	20.1171	0	No_LogNSI
CG1	20110125.mgmt.asm2.subset1_00944	fig|6666666.37195.peg.1451	CG1_ctg0944	CG1_peg1451	7.28923	20.0741	2.28667	No_LogNSI
CG1	20110125.mgmt.asm2.subset1_00946	fig|6666666.37195.peg.1452	CG1_ctg0946	CG1_peg1452	8.59092	21.3141	8.04028	No_LogNSI
CG1	20110125.mgmt.asm2.subset1_00948	fig|6666666.37195.peg.1453	CG1_ctg0948	CG1_peg1453	0	0	0	No_LogNSI
CG1	20110125.mgmt.asm2.subset1_00949	fig|6666666.37195.peg.1454	CG1_ctg0949	CG1_peg1454	5.67545	12.7079	0	No_LogNSI
CG1	20110125.mgmt.asm2.subset1_00949	fig|6666666.37195.peg.1455	CG1_ctg0949	CG1_peg1455	0	0	0	No_LogNSI
CG1	20110125.mgmt.asm2.subset1_00950	fig|6666666.37195.peg.1456	CG1_ctg0950	CG1_peg1456	14.9928	42.8701	8.58569	No_LogNSI
CG1	20110125.mgmt.asm2.subset1_00950	fig|6666666.37195.peg.1457	CG1_ctg0950	CG1_peg1457	6.60474	31.0561	4.61575	No_LogNSI
CG1	20110125.mgmt.asm2.subset1_00950	fig|6666666.37195.peg.1458	CG1_ctg0950	CG1_peg1458	6.25345	14.5754	3.34197	No_LogNSI
CG1	20110125.mgmt.asm2.subset1_00952	fig|6666666.37195.peg.1459	CG1_ctg0952	CG1_peg1459	4.94165	11.6868	6.86659	No_LogNSI
CG1	20110125.mgmt.asm2.subset1_00953	fig|6666666.37195.peg.1460	CG1_ctg0953	CG1_peg1460	7.57862	17.2429	1.42458	No_LogNSI
CG1	20110125.mgmt.asm2.subset1_00954	fig|6666666.37195.peg.1461	CG1_ctg0954	CG1_peg1461	6.47616	16.056	3.37582	No_LogNSI
CG1	20110125.mgmt.asm2.subset1_00955	fig|6666666.37195.peg.1462	CG1_ctg0955	CG1_peg1462	8.54169	19.9117	4.94517	No_LogNSI
CG1	20110125.mgmt.asm2.subset1_00956	fig|6666666.37195.peg.1463	CG1_ctg0956	CG1_peg1463	5.63016	12.4527	4.47229	No_LogNSI
CG1	20110125.mgmt.asm2.subset1_00956	fig|6666666.37195.peg.1464	CG1_ctg0956	CG1_peg1464	0	0	0	No_LogNSI
CG1	20110125.mgmt.asm2.subset1_00957	fig|6666666.37195.peg.1465	CG1_ctg0957	CG1_peg1465	0	0	0	No_LogNSI
CG1	20110125.mgmt.asm2.subset1_00958	fig|6666666.37195.peg.1466	CG1_ctg0958	CG1_peg1466	0	0	0	No_LogNSI
CG1	20110125.mgmt.asm2.subset1_00958	fig|6666666.37195.peg.1467	CG1_ctg0958	CG1_peg1467	7.02339	19.0416	2.03895	No_LogNSI
CG1	20110125.mgmt.asm2.subset1_00959	fig|6666666.37195.peg.1468	CG1_ctg0959	CG1_peg1468	0	0	1.109	No_LogNSI
CG1	20110125.mgmt.asm2.subset1_00960	fig|6666666.37195.peg.1469	CG1_ctg0960	CG1_peg1469	5.32061	12.6141	5.50221	No_LogNSI
CG1	20110125.mgmt.asm2.subset1_00961	fig|6666666.37195.peg.1470	CG1_ctg0961	CG1_peg1470	2.70501	6.30706	4.89085	No_LogNSI
CG1	20110125.mgmt.asm2.subset1_00961	fig|6666666.37195.peg.1471	CG1_ctg0961	CG1_peg1471	0	0	0	No_LogNSI
CG1	20110125.mgmt.asm2.subset1_00961	fig|6666666.37195.peg.1472	CG1_ctg0961	CG1_peg1472	0	0	0	No_LogNSI
CG1	20110125.mgmt.asm2.subset1_00962	fig|6666666.37195.peg.1473	CG1_ctg0962	CG1_peg1473	2.45809	5.47493	2.09115	No_LogNSI
CG1	20110125.mgmt.asm2.subset1_00962	fig|6666666.37195.peg.1474	CG1_ctg0962	CG1_peg1474	0	0	4.61655	No_LogNSI
CG1	20110125.mgmt.asm2.subset1_00963	fig|6666666.37195.peg.1475	CG1_ctg0963	CG1_peg1475	0	0	0	No_LogNSI
CG1	20110125.mgmt.asm2.subset1_00964	fig|6666666.37195.peg.1476	CG1_ctg0964	CG1_peg1476	3.24042	7.21741	1.4412	No_LogNSI
CG1	20110125.mgmt.asm2.subset1_00965	fig|6666666.37195.peg.1477	CG1_ctg0965	CG1_peg1477	6.53418	15.2537	4.61128	No_LogNSI
CG1	20110125.mgmt.asm2.subset1_00968	fig|6666666.37195.peg.1478	CG1_ctg0968	CG1_peg1478	0	0	0	No_LogNSI
CG1	20110125.mgmt.asm2.subset1_00968	fig|6666666.37195.peg.1479	CG1_ctg0968	CG1_peg1479	4.14589	10.8111	4.60342	No_LogNSI
CG1	20110125.mgmt.asm2.subset1_00969	fig|6666666.37195.peg.1480	CG1_ctg0969	CG1_peg1480	0	0	0	No_LogNSI
CG1	20110125.mgmt.asm2.subset1_00969	fig|6666666.37195.peg.1481	CG1_ctg0969	CG1_peg1481	6.02274	16.1703	5.95698	No_LogNSI
CG1	20110125.mgmt.asm2.subset1_00969	fig|6666666.37195.peg.1482	CG1_ctg0969	CG1_peg1482	6.29301	14.8407	1.62229	No_LogNSI
CG1	20110125.mgmt.asm2.subset1_00969	fig|6666666.37195.peg.1483	CG1_ctg0969	CG1_peg1483	2.47176	12.4526	2.01587	No_LogNSI
CG1	20110125.mgmt.asm2.subset1_00970	fig|6666666.37195.peg.1484	CG1_ctg0970	CG1_peg1484	3.84485	9.34219	1.75089	No_LogNSI
CG1	20110125.mgmt.asm2.subset1_00970	fig|6666666.37195.peg.1485	CG1_ctg0970	CG1_peg1485	0	0	0	No_LogNSI
CG1	20110125.mgmt.asm2.subset1_00971	fig|6666666.37195.peg.1486	CG1_ctg0971	CG1_peg1486	0	0	0	No_LogNSI
CG1	20110125.mgmt.asm2.subset1_00971	fig|6666666.37195.peg.1487	CG1_ctg0971	CG1_peg1487	0	0	0	No_LogNSI
CG1	20110125.mgmt.asm2.subset1_00973	fig|6666666.37195.peg.1488	CG1_ctg0973	CG1_peg1488	1.60355	3.9169	2.402	No_LogNSI
CG1	20110125.mgmt.asm2.subset1_00973	fig|6666666.37195.peg.1489	CG1_ctg0973	CG1_peg1489	6.03623	14.7444	1.41687	No_LogNSI
CG1	20110125.mgmt.asm2.subset1_00974	fig|6666666.37195.peg.1490	CG1_ctg0974	CG1_peg1490	1.51793	6.69137	0	No_LogNSI
CG1	20110125.mgmt.asm2.subset1_00974	fig|6666666.37195.peg.1491	CG1_ctg0974	CG1_peg1491	2.52316	7.51953	2.94798	No_LogNSI
CG1	20110125.mgmt.asm2.subset1_00975	fig|6666666.37195.peg.1492	CG1_ctg0975	CG1_peg1492	4.74504	12.4289	2.42253	No_LogNSI
CG1	20110125.mgmt.asm2.subset1_00975	fig|6666666.37195.peg.1493	CG1_ctg0975	CG1_peg1493	9.956	26.0782	2.26028	No_LogNSI
CG1	20110125.mgmt.asm2.subset1_00978	fig|6666666.37195.peg.1494	CG1_ctg0978	CG1_peg1494	6.67071	19.5587	3.01371	No_LogNSI
CG1	20110125.mgmt.asm2.subset1_00978	fig|6666666.37195.peg.1495	CG1_ctg0978	CG1_peg1495	4.92174	16.3359	0	No_LogNSI
CG1	20110125.mgmt.asm2.subset1_00980	fig|6666666.37195.peg.1496	CG1_ctg0980	CG1_peg1496	6.40793	16.994	3.00686	No_LogNSI
CG1	20110125.mgmt.asm2.subset1_00980	fig|6666666.37195.peg.1497	CG1_ctg0980	CG1_peg1497	0	0	8.87204	0
CG1	20110125.mgmt.asm2.subset1_00980	fig|6666666.37195.peg.1498	CG1_ctg0980	CG1_peg1498	0	0	17.2985	No_LogNSI
CG1	20110125.mgmt.asm2.subset1_00980	fig|6666666.37195.peg.1499	CG1_ctg0980	CG1_peg1499	5.16598	12.4039	4.14641	No_LogNSI
CG1	20110125.mgmt.asm2.subset1_00980	fig|6666666.37195.peg.1500	CG1_ctg0980	CG1_peg1500	25.8685	62.1122	1.53858	No_LogNSI
CG1	20110125.mgmt.asm2.subset1_00981	fig|6666666.37195.peg.1501	CG1_ctg0981	CG1_peg1501	0	0	13.0675	No_LogNSI
CG1	20110125.mgmt.asm2.subset1_00981	fig|6666666.37195.peg.1502	CG1_ctg0981	CG1_peg1502	4.15328	10.5669	5.71687	No_LogNSI
CG1	20110125.mgmt.asm2.subset1_00982	fig|6666666.37195.peg.1503	CG1_ctg0982	CG1_peg1503	0	0	12.4471	No_LogNSI
CG1	20110125.mgmt.asm2.subset1_00982	fig|6666666.37195.peg.1504	CG1_ctg0982	CG1_peg1504	0	0	0	No_LogNSI
CG1	20110125.mgmt.asm2.subset1_00983	fig|6666666.37195.peg.1505	CG1_ctg0983	CG1_peg1505	7.46365	17.9171	8.27469	No_LogNSI
CG1	20110125.mgmt.asm2.subset1_00983	fig|6666666.37195.peg.1506	CG1_ctg0983	CG1_peg1506	7.04505	31.0561	1.53858	No_LogNSI
CG1	20110125.mgmt.asm2.subset1_00986	fig|6666666.37195.peg.1507	CG1_ctg0986	CG1_peg1507	4.15578	9.82502	7.8337	No_LogNSI
CG1	20110125.mgmt.asm2.subset1_00986	fig|6666666.37195.peg.1508	CG1_ctg0986	CG1_peg1508	2.79564	6.19416	4.41854	No_LogNSI
CG1	20110125.mgmt.asm2.subset1_00986	fig|6666666.37195.peg.1509	CG1_ctg0986	CG1_peg1509	0	0	0	No_LogNSI
CG1	20110125.mgmt.asm2.subset1_00987	fig|6666666.37195.peg.1510	CG1_ctg0987	CG1_peg1510	9.22223	24.1724	1.3798	No_LogNSI
CG1	20110125.mgmt.asm2.subset1_00988	fig|6666666.37195.peg.1511	CG1_ctg0988	CG1_peg1511	0	0	4.14905	No_LogNSI
CG1	20110125.mgmt.asm2.subset1_00990	fig|6666666.37195.peg.1512	CG1_ctg0990	CG1_peg1512	0	0	3.4508	No_LogNSI
CG1	20110125.mgmt.asm2.subset1_00990	fig|6666666.37195.peg.1513	CG1_ctg0990	CG1_peg1513	5.84594	14.0166	2.46225	No_LogNSI
CG1	20110125.mgmt.asm2.subset1_00990	fig|6666666.37195.peg.1514	CG1_ctg0990	CG1_peg1514	6.20949	14.938	3.51302	No_LogNSI
CG1	20110125.mgmt.asm2.subset1_00990	fig|6666666.37195.peg.1515	CG1_ctg0990	CG1_peg1515	10.4875	55.4774	4.05717	No_LogNSI
CG1	20110125.mgmt.asm2.subset1_00991	fig|6666666.37195.peg.1516	CG1_ctg0991	CG1_peg1516	6.91509	18.6791	4.02506	No_LogNSI
CG1	20110125.mgmt.asm2.subset1_00992	fig|6666666.37195.peg.1517	CG1_ctg0992	CG1_peg1517	1.60666	3.54125	3.44375	No_LogNSI
CG1	20110125.mgmt.asm2.subset1_00992	fig|6666666.37195.peg.1518	CG1_ctg0992	CG1_peg1518	0	0	0	No_LogNSI
CG1	20110125.mgmt.asm2.subset1_00992	fig|6666666.37195.peg.1519	CG1_ctg0992	CG1_peg1519	0	0	4.83076	No_LogNSI
CG1	20110125.mgmt.asm2.subset1_00993	fig|6666666.37195.peg.1520	CG1_ctg0993	CG1_peg1520	3.39094	8.10737	1.49311	No_LogNSI
CG1	20110125.mgmt.asm2.subset1_00996	fig|6666666.37195.peg.1521	CG1_ctg0996	CG1_peg1521	4.2505	11.0209	4.53737	No_LogNSI
CG1	20110125.mgmt.asm2.subset1_00997	fig|6666666.37195.peg.1522	CG1_ctg0997	CG1_peg1522	3.92111	10.1854	2.38975	No_LogNSI
CG1	20110125.mgmt.asm2.subset1_00997	fig|6666666.37195.peg.1523	CG1_ctg0997	CG1_peg1523	0	0	0	No_LogNSI
CG1	20110125.mgmt.asm2.subset1_00998	fig|6666666.37195.peg.1524	CG1_ctg0998	CG1_peg1524	0	0	0	No_LogNSI
CG1	20110125.mgmt.asm2.subset1_00998	fig|6666666.37195.peg.1525	CG1_ctg0998	CG1_peg1525	6.62451	17.0784	10.9315	No_LogNSI
CG1	20110125.mgmt.asm2.subset1_00999	fig|6666666.37195.peg.1526	CG1_ctg0999	CG1_peg1526	0	0	7.88998	No_LogNSI
CG1	20110125.mgmt.asm2.subset1_00999	fig|6666666.37195.peg.1527	CG1_ctg0999	CG1_peg1527	6.25828	13.9391	4.11793	No_LogNSI
CG1	20110125.mgmt.asm2.subset1_01000	fig|6666666.37195.peg.1528	CG1_ctg1000	CG1_peg1528	7.6864	17.7543	3.42849	No_LogNSI
CG1	20110125.mgmt.asm2.subset1_01002	fig|6666666.37195.peg.1529	CG1_ctg1002	CG1_peg1529	6.15573	16.0991	4.75601	No_LogNSI
CG1	20110125.mgmt.asm2.subset1_01004	fig|6666666.37195.peg.1530	CG1_ctg1004	CG1_peg1530	6.39348	15.4977	5.19939	No_LogNSI
CG1	20110125.mgmt.asm2.subset1_01005	fig|6666666.37195.peg.1531	CG1_ctg1005	CG1_peg1531	8.55002	20.1239	2.378	No_LogNSI
CG1	20110125.mgmt.asm2.subset1_01006	fig|6666666.37195.peg.1532	CG1_ctg1006	CG1_peg1532	6.27376	16.1608	3.24053	No_LogNSI
CG1	20110125.mgmt.asm2.subset1_01007	fig|6666666.37195.peg.1533	CG1_ctg1007	CG1_peg1533	0	0	11.2915	No_LogNSI
CG1	20110125.mgmt.asm2.subset1_01008	fig|6666666.37195.peg.1534	CG1_ctg1008	CG1_peg1534	4.3132	9.99067	3.2548	No_LogNSI
CG1	20110125.mgmt.asm2.subset1_01009	fig|6666666.37195.peg.1535	CG1_ctg1009	CG1_peg1535	4.06472	9.05338	2.3328	No_LogNSI
CG1	20110125.mgmt.asm2.subset1_01009	fig|6666666.37195.peg.1536	CG1_ctg1009	CG1_peg1536	3.62648	10.4706	2.26149	No_LogNSI
CG1	20110125.mgmt.asm2.subset1_01009	fig|6666666.37195.peg.1537	CG1_ctg1009	CG1_peg1537	6.21431	14.7918	12.0061	0
CG1	20110125.mgmt.asm2.subset1_01009	fig|6666666.37195.peg.1538	CG1_ctg1009	CG1_peg1538	2.62379	9.10128	6.42033	No_LogNSI
CG1	20110125.mgmt.asm2.subset1_01010	fig|6666666.37195.peg.1539	CG1_ctg1010	CG1_peg1539	3.0756	7.93633	3.23998	No_LogNSI
CG1	20110125.mgmt.asm2.subset1_01011	fig|6666666.37195.peg.1540	CG1_ctg1011	CG1_peg1540	4.87392	12.2191	2.90393	No_LogNSI
CG1	20110125.mgmt.asm2.subset1_01012	fig|6666666.37195.peg.1541	CG1_ctg1012	CG1_peg1541	5.95909	13.7955	1.80066	No_LogNSI
CG1	20110125.mgmt.asm2.subset1_01012	fig|6666666.37195.peg.1542	CG1_ctg1012	CG1_peg1542	21.5231	52.3466	3.94499	No_LogNSI
CG1	20110125.mgmt.asm2.subset1_01013	fig|6666666.37195.peg.1543	CG1_ctg1013	CG1_peg1543	6.00356	14.0867	2.08075	No_LogNSI
CG1	20110125.mgmt.asm2.subset1_01014	fig|6666666.37195.peg.1544	CG1_ctg1014	CG1_peg1544	5.77873	16.8268	0	No_LogNSI
CG1	20110125.mgmt.asm2.subset1_01014	fig|6666666.37195.peg.1545	CG1_ctg1014	CG1_peg1545	2.66142	8.36347	13.3833	No_LogNSI
CG1	20110125.mgmt.asm2.subset1_01015	fig|6666666.37195.peg.1546	CG1_ctg1015	CG1_peg1546	6.43145	16.5814	4.76864	No_LogNSI
CG1	20110125.mgmt.asm2.subset1_01016	fig|6666666.37195.peg.1547	CG1_ctg1016	CG1_peg1547	6.61602	15.7687	5.33488	No_LogNSI
CG1	20110125.mgmt.asm2.subset1_01016	fig|6666666.37195.peg.1548	CG1_ctg1016	CG1_peg1548	0	0	20.1664	No_LogNSI
CG1	20110125.mgmt.asm2.subset1_01017	fig|6666666.37195.peg.1549	CG1_ctg1017	CG1_peg1549	5.006	12.3599	3.90281	No_LogNSI
CG1	20110125.mgmt.asm2.subset1_01017	fig|6666666.37195.peg.1550	CG1_ctg1017	CG1_peg1550	0	0	0	No_LogNSI
CG1	20110125.mgmt.asm2.subset1_01020	fig|6666666.37195.peg.1551	CG1_ctg1020	CG1_peg1551	5.91428	13.2226	2.55961	No_LogNSI
CG1	20110125.mgmt.asm2.subset1_01021	fig|6666666.37195.peg.1552	CG1_ctg1021	CG1_peg1552	0	0	0	No_LogNSI
CG1	20110125.mgmt.asm2.subset1_01021	fig|6666666.37195.peg.1553	CG1_ctg1021	CG1_peg1553	6.62276	15.2781	2.9208	No_LogNSI
CG1	20110125.mgmt.asm2.subset1_01023	fig|6666666.37195.peg.1554	CG1_ctg1023	CG1_peg1554	5.83269	13.0323	3.49226	No_LogNSI
CG1	20110125.mgmt.asm2.subset1_01025	fig|6666666.37195.peg.1555	CG1_ctg1025	CG1_peg1555	3.21798	8.88138	0	No_LogNSI
CG1	20110125.mgmt.asm2.subset1_01026	fig|6666666.37195.peg.1556	CG1_ctg1026	CG1_peg1556	6.34287	14.2778	1.30993	No_LogNSI
CG1	20110125.mgmt.asm2.subset1_01027	fig|6666666.37195.peg.1557	CG1_ctg1027	CG1_peg1557	9.11327	21.6817	4.30316	No_LogNSI
CG1	20110125.mgmt.asm2.subset1_01028	fig|6666666.37195.peg.1558	CG1_ctg1028	CG1_peg1558	7.59033	17.4336	3.81049	No_LogNSI
CG1	20110125.mgmt.asm2.subset1_01028	fig|6666666.37195.peg.1559	CG1_ctg1028	CG1_peg1559	7.3072	17.5986	6.82285	No_LogNSI
CG1	20110125.mgmt.asm2.subset1_01028	fig|6666666.37195.peg.1560	CG1_ctg1028	CG1_peg1560	5.80803	14.6303	3.72311	No_LogNSI
CG1	20110125.mgmt.asm2.subset1_01029	fig|6666666.37195.peg.1561	CG1_ctg1029	CG1_peg1561	0	0	13.0899	No_LogNSI
CG1	20110125.mgmt.asm2.subset1_01031	fig|6666666.37195.peg.1562	CG1_ctg1031	CG1_peg1562	5.36616	15.0391	1.17919	No_LogNSI
CG1	20110125.mgmt.asm2.subset1_01034	fig|6666666.37195.peg.1563	CG1_ctg1034	CG1_peg1563	0	0	0	No_LogNSI
CG1	20110125.mgmt.asm2.subset1_01036	fig|6666666.37195.peg.1564	CG1_ctg1036	CG1_peg1564	4.72321	11.8273	2.79066	No_LogNSI
CG1	20110125.mgmt.asm2.subset1_01036	fig|6666666.37195.peg.1565	CG1_ctg1036	CG1_peg1565	0	0	5.43429	No_LogNSI
CG1	20110125.mgmt.asm2.subset1_01038	fig|6666666.37195.peg.1566	CG1_ctg1038	CG1_peg1566	6.25116	14.6606	3.61355	No_LogNSI
CG1	20110125.mgmt.asm2.subset1_01039	fig|6666666.37195.peg.1567	CG1_ctg1039	CG1_peg1567	4.03907	8.90254	7.62906	No_LogNSI
CG1	20110125.mgmt.asm2.subset1_01039	fig|6666666.37195.peg.1568	CG1_ctg1039	CG1_peg1568	3.62886	9.62817	5.98281	No_LogNSI
CG1	20110125.mgmt.asm2.subset1_01039	fig|6666666.37195.peg.1569	CG1_ctg1039	CG1_peg1569	5.1189	12.2175	3.94001	No_LogNSI
CG1	20110125.mgmt.asm2.subset1_01039	fig|6666666.37195.peg.1570	CG1_ctg1039	CG1_peg1570	0	0	0	No_LogNSI
CG1	20110125.mgmt.asm2.subset1_01041	fig|6666666.37195.peg.1571	CG1_ctg1041	CG1_peg1571	4.83192	10.896	3.09602	No_LogNSI
CG1	20110125.mgmt.asm2.subset1_01045	fig|6666666.37195.peg.1572	CG1_ctg1045	CG1_peg1572	0	0	23.1427	No_LogNSI
CG1	20110125.mgmt.asm2.subset1_01045	fig|6666666.37195.peg.1573	CG1_ctg1045	CG1_peg1573	0	0	4.29284	No_LogNSI
CG1	20110125.mgmt.asm2.subset1_01045	fig|6666666.37195.peg.1574	CG1_ctg1045	CG1_peg1574	0	0	3.67088	No_LogNSI
CG1	20110125.mgmt.asm2.subset1_01046	fig|6666666.37195.peg.1575	CG1_ctg1046	CG1_peg1575	33.2144	159.274	3.46103	No_LogNSI
CG1	20110125.mgmt.asm2.subset1_01046	fig|6666666.37195.peg.1576	CG1_ctg1046	CG1_peg1576	0	0	0	No_LogNSI
CG1	20110125.mgmt.asm2.subset1_01047	fig|6666666.37195.peg.1577	CG1_ctg1047	CG1_peg1577	5.55361	13.2332	4.89689	No_LogNSI
CG1	20110125.mgmt.asm2.subset1_01049	fig|6666666.37195.peg.1578	CG1_ctg1049	CG1_peg1578	7.26208	17.9672	2.86663	No_LogNSI
CG1	20110125.mgmt.asm2.subset1_01049	fig|6666666.37195.peg.1579	CG1_ctg1049	CG1_peg1579	7.91029	19.5709	2.76207	No_LogNSI
CG1	20110125.mgmt.asm2.subset1_01049	fig|6666666.37195.peg.1580	CG1_ctg1049	CG1_peg1580	6.32939	17.1068	1.93595	No_LogNSI
CG1	20110125.mgmt.asm2.subset1_01049	fig|6666666.37195.peg.1581	CG1_ctg1049	CG1_peg1581	5.44283	14.7106	5.48159	No_LogNSI
CG1	20110125.mgmt.asm2.subset1_01051	fig|6666666.37195.peg.1582	CG1_ctg1051	CG1_peg1582	0	0	0	No_LogNSI
CG1	20110125.mgmt.asm2.subset1_01051	fig|6666666.37195.peg.1583	CG1_ctg1051	CG1_peg1583	4.67841	12.2646	11.4905	No_LogNSI
CG1	20110125.mgmt.asm2.subset1_01054	fig|6666666.37195.peg.1584	CG1_ctg1054	CG1_peg1584	3.2708	7.24693	3.94932	No_LogNSI
CG1	20110125.mgmt.asm2.subset1_01054	fig|6666666.37195.peg.1585	CG1_ctg1054	CG1_peg1585	7.22432	15.9232	1.12778	No_LogNSI
CG1	20110125.mgmt.asm2.subset1_01056	fig|6666666.37195.peg.1586	CG1_ctg1056	CG1_peg1586	0	0	0	No_LogNSI
CG1	20110125.mgmt.asm2.subset1_01056	fig|6666666.37195.peg.1587	CG1_ctg1056	CG1_peg1587	6.48558	15.7676	1.83407	No_LogNSI
CG1	20110125.mgmt.asm2.subset1_01057	fig|6666666.37195.peg.1588	CG1_ctg1057	CG1_peg1588	4.02971	9.96435	3.52049	No_LogNSI
CG1	20110125.mgmt.asm2.subset1_01058	fig|6666666.37195.peg.1589	CG1_ctg1058	CG1_peg1589	4.08519	9.99836	1.94658	No_LogNSI
CG1	20110125.mgmt.asm2.subset1_01059	fig|6666666.37195.peg.1590	CG1_ctg1059	CG1_peg1590	9.48552	22.5755	10.8994	-17.5598
CG1	20110125.mgmt.asm2.subset1_01060	fig|6666666.37195.peg.1591	CG1_ctg1060	CG1_peg1591	4.35665	10.8414	4.33246	No_LogNSI
CG1	20110125.mgmt.asm2.subset1_01063	fig|6666666.37195.peg.1592	CG1_ctg1063	CG1_peg1592	0	0	5.78815	No_LogNSI
CG1	20110125.mgmt.asm2.subset1_01063	fig|6666666.37195.peg.1593	CG1_ctg1063	CG1_peg1593	5.67292	14.6061	5.28433	No_LogNSI
CG1	20110125.mgmt.asm2.subset1_01065	fig|6666666.37195.peg.1594	CG1_ctg1065	CG1_peg1594	4.34629	10.9874	5.51921	No_LogNSI
CG1	20110125.mgmt.asm2.subset1_01066	fig|6666666.37195.peg.1595	CG1_ctg1066	CG1_peg1595	6.31681	24.9832	0	No_LogNSI
CG1	20110125.mgmt.asm2.subset1_01066	fig|6666666.37195.peg.1596	CG1_ctg1066	CG1_peg1596	4.75719	11.9335	4.29883	No_LogNSI
CG1	20110125.mgmt.asm2.subset1_01067	fig|6666666.37195.peg.1597	CG1_ctg1067	CG1_peg1597	0	0	15.7307	No_LogNSI
CG1	20110125.mgmt.asm2.subset1_01067	fig|6666666.37195.peg.1598	CG1_ctg1067	CG1_peg1598	5.4538	13.7955	2.52093	No_LogNSI
CG1	20110125.mgmt.asm2.subset1_01068	fig|6666666.37195.peg.1599	CG1_ctg1068	CG1_peg1599	4.78512	11.6301	3.19311	No_LogNSI
CG1	20110125.mgmt.asm2.subset1_01069	fig|6666666.37195.peg.1600	CG1_ctg1069	CG1_peg1600	0	0	0	No_LogNSI
CG1	20110125.mgmt.asm2.subset1_01069	fig|6666666.37195.peg.1601	CG1_ctg1069	CG1_peg1601	1.55906	5.32077	2.89096	No_LogNSI
CG1	20110125.mgmt.asm2.subset1_01069	fig|6666666.37195.peg.1602	CG1_ctg1069	CG1_peg1602	0	0	0	No_LogNSI
CG1	20110125.mgmt.asm2.subset1_01070	fig|6666666.37195.peg.1603	CG1_ctg1070	CG1_peg1603	0	0	0	No_LogNSI
CG1	20110125.mgmt.asm2.subset1_01070	fig|6666666.37195.peg.1604	CG1_ctg1070	CG1_peg1604	5.676	14.0583	5.88595	No_LogNSI
CG1	20110125.mgmt.asm2.subset1_01072	fig|6666666.37195.peg.1605	CG1_ctg1072	CG1_peg1605	4.88118	11.8327	1.20815	No_LogNSI
CG1	20110125.mgmt.asm2.subset1_01072	fig|6666666.37195.peg.1606	CG1_ctg1072	CG1_peg1606	5.6716	17.6482	1.7254	No_LogNSI
CG1	20110125.mgmt.asm2.subset1_01073	fig|6666666.37195.peg.1607	CG1_ctg1073	CG1_peg1607	0	0	0	No_LogNSI
CG1	20110125.mgmt.asm2.subset1_01073	fig|6666666.37195.peg.1608	CG1_ctg1073	CG1_peg1608	0	0	0	No_LogNSI
CG1	20110125.mgmt.asm2.subset1_01073	fig|6666666.37195.peg.1609	CG1_ctg1073	CG1_peg1609	0	0	0	No_LogNSI
CG1	20110125.mgmt.asm2.subset1_01074	fig|6666666.37195.peg.1610	CG1_ctg1074	CG1_peg1610	40.6898	107.846	0	No_LogNSI
CG1	20110125.mgmt.asm2.subset1_01074	fig|6666666.37195.peg.1611	CG1_ctg1074	CG1_peg1611	12.8048	32.4994	26.3404	-15.958
CG1	20110125.mgmt.asm2.subset1_01075	fig|6666666.37195.peg.1612	CG1_ctg1075	CG1_peg1612	7.45361	16.707	6.70946	No_LogNSI
CG1	20110125.mgmt.asm2.subset1_01075	fig|6666666.37195.peg.1613	CG1_ctg1075	CG1_peg1613	0	0	1.07321	No_LogNSI
CG1	20110125.mgmt.asm2.subset1_01076	fig|6666666.37195.peg.1614	CG1_ctg1076	CG1_peg1614	0	0	1.18795	No_LogNSI
CG1	20110125.mgmt.asm2.subset1_01076	fig|6666666.37195.peg.1615	CG1_ctg1076	CG1_peg1615	622.922	1985.04	152.2	No_LogNSI
CG1	20110125.mgmt.asm2.subset1_01076	fig|6666666.37195.peg.1616	CG1_ctg1076	CG1_peg1616	4.359	13.8907	5.68926	No_LogNSI
CG1	20110125.mgmt.asm2.subset1_01077	fig|6666666.37195.peg.1617	CG1_ctg1077	CG1_peg1617	5.20429	12.747	3.97547	No_LogNSI
CG1	20110125.mgmt.asm2.subset1_01079	fig|6666666.37195.peg.1618	CG1_ctg1079	CG1_peg1618	0	0	0	No_LogNSI
CG1	20110125.mgmt.asm2.subset1_01080	fig|6666666.37195.peg.1619	CG1_ctg1080	CG1_peg1619	3.42403	15.9232	4.51111	No_LogNSI
CG1	20110125.mgmt.asm2.subset1_01080	fig|6666666.37195.peg.1620	CG1_ctg1080	CG1_peg1620	5.23731	12.3743	2.97552	No_LogNSI
CG1	20110125.mgmt.asm2.subset1_01081	fig|6666666.37195.peg.1621	CG1_ctg1081	CG1_peg1621	4.48612	10.7119	5.98431	No_LogNSI
CG1	20110125.mgmt.asm2.subset1_01082	fig|6666666.37195.peg.1622	CG1_ctg1082	CG1_peg1622	0	0	2.60634	No_LogNSI
CG1	20110125.mgmt.asm2.subset1_01082	fig|6666666.37195.peg.1623	CG1_ctg1082	CG1_peg1623	8.35574	19.4453	1.88458	No_LogNSI
CG1	20110125.mgmt.asm2.subset1_01083	fig|6666666.37195.peg.1624	CG1_ctg1083	CG1_peg1624	4.26738	10.7611	2.62697	No_LogNSI
CG1	20110125.mgmt.asm2.subset1_01084	fig|6666666.37195.peg.1625	CG1_ctg1084	CG1_peg1625	0	0	0	No_LogNSI
CG1	20110125.mgmt.asm2.subset1_01085	fig|6666666.37195.peg.1626	CG1_ctg1085	CG1_peg1626	7.35357	20.6089	11.5683	No_LogNSI
CG1	20110125.mgmt.asm2.subset1_01085	fig|6666666.37195.peg.1627	CG1_ctg1085	CG1_peg1627	2.36372	14.29	10.7321	No_LogNSI
CG1	20110125.mgmt.asm2.subset1_01086	fig|6666666.37195.peg.1628	CG1_ctg1086	CG1_peg1628	0	0	2.50922	No_LogNSI
CG1	20110125.mgmt.asm2.subset1_01086	fig|6666666.37195.peg.1629	CG1_ctg1086	CG1_peg1629	0	0	9.65536	No_LogNSI
CG1	20110125.mgmt.asm2.subset1_01087	fig|6666666.37195.peg.1630	CG1_ctg1087	CG1_peg1630	6.46912	15.9503	1.48177	No_LogNSI
CG1	20110125.mgmt.asm2.subset1_01090	fig|6666666.37195.peg.1631	CG1_ctg1090	CG1_peg1631	8.68293	22.5233	4.94682	No_LogNSI
CG1	20110125.mgmt.asm2.subset1_01091	fig|6666666.37195.peg.1632	CG1_ctg1091	CG1_peg1632	9.08867	20.5132	0	No_LogNSI
CG1	20110125.mgmt.asm2.subset1_01091	fig|6666666.37195.peg.1633	CG1_ctg1091	CG1_peg1633	0	0	0	No_LogNSI
CG1	20110125.mgmt.asm2.subset1_01095	fig|6666666.37195.peg.1634	CG1_ctg1095	CG1_peg1634	10.4767	27.0344	2.88308	No_LogNSI
CG1	20110125.mgmt.asm2.subset1_01095	fig|6666666.37195.peg.1635	CG1_ctg1095	CG1_peg1635	0	0	0	No_LogNSI
CG1	20110125.mgmt.asm2.subset1_01097	fig|6666666.37195.peg.1636	CG1_ctg1097	CG1_peg1636	3.77534	8.34298	3.08815	No_LogNSI
CG1	20110125.mgmt.asm2.subset1_01097	fig|6666666.37195.peg.1637	CG1_ctg1097	CG1_peg1637	14.2942	46.6215	2.9343	No_LogNSI
CG1	20110125.mgmt.asm2.subset1_01098	fig|6666666.37195.peg.1638	CG1_ctg1098	CG1_peg1638	4.55128	10.8885	7.91366	No_LogNSI
CG1	20110125.mgmt.asm2.subset1_01098	fig|6666666.37195.peg.1639	CG1_ctg1098	CG1_peg1639	7.17925	20.8809	2.04732	No_LogNSI
CG1	20110125.mgmt.asm2.subset1_01098	fig|6666666.37195.peg.1640	CG1_ctg1098	CG1_peg1640	0	0	2.21586	No_LogNSI
CG1	20110125.mgmt.asm2.subset1_01099	fig|6666666.37195.peg.1641	CG1_ctg1099	CG1_peg1641	6.83335	16.5456	5.04684	No_LogNSI
CG1	20110125.mgmt.asm2.subset1_01100	fig|6666666.37195.peg.1642	CG1_ctg1100	CG1_peg1642	7.61117	18.5825	5.15496	No_LogNSI
CG1	20110125.mgmt.asm2.subset1_01100	fig|6666666.37195.peg.1643	CG1_ctg1100	CG1_peg1643	0	0	4.17537	No_LogNSI
CG1	20110125.mgmt.asm2.subset1_01103	fig|6666666.37195.peg.1644	CG1_ctg1103	CG1_peg1644	0	0	1.32881	No_LogNSI
CG1	20110125.mgmt.asm2.subset1_01105	fig|6666666.37195.peg.1645	CG1_ctg1105	CG1_peg1645	4.15764	10.687	3.48689	No_LogNSI
CG1	20110125.mgmt.asm2.subset1_01107	fig|6666666.37195.peg.1646	CG1_ctg1107	CG1_peg1646	7.14103	16.1604	5.81904	No_LogNSI
CG1	20110125.mgmt.asm2.subset1_01108	fig|6666666.37195.peg.1647	CG1_ctg1108	CG1_peg1647	0	0	3.21963	No_LogNSI
CG1	20110125.mgmt.asm2.subset1_01109	fig|6666666.37195.peg.1648	CG1_ctg1109	CG1_peg1648	6.91467	17.2088	4.65091	No_LogNSI
CG1	20110125.mgmt.asm2.subset1_01110	fig|6666666.37195.peg.1649	CG1_ctg1110	CG1_peg1649	0	0	0	No_LogNSI
CG1	20110125.mgmt.asm2.subset1_01112	fig|6666666.37195.peg.1650	CG1_ctg1112	CG1_peg1650	6.15142	15.2781	1.06211	No_LogNSI
CG1	20110125.mgmt.asm2.subset1_01114	fig|6666666.37195.peg.1651	CG1_ctg1114	CG1_peg1651	8.17132	19.5506	5.80786	No_LogNSI
CG1	20110125.mgmt.asm2.subset1_01114	fig|6666666.37195.peg.1652	CG1_ctg1114	CG1_peg1652	0	0	1.09082	No_LogNSI
CG1	20110125.mgmt.asm2.subset1_01115	fig|6666666.37195.peg.1653	CG1_ctg1115	CG1_peg1653	6.38428	16.707	2.64544	No_LogNSI
CG1	20110125.mgmt.asm2.subset1_01116	fig|6666666.37195.peg.1654	CG1_ctg1116	CG1_peg1654	96.4105	220.54	4.11988	No_LogNSI
CG1	20110125.mgmt.asm2.subset1_01117	fig|6666666.37195.peg.1655	CG1_ctg1117	CG1_peg1655	3.43037	7.99832	1.81831	No_LogNSI
CG1	20110125.mgmt.asm2.subset1_01119	fig|6666666.37195.peg.1656	CG1_ctg1119	CG1_peg1656	6.22117	14.7842	6.86181	No_LogNSI
CG1	20110125.mgmt.asm2.subset1_01120	fig|6666666.37195.peg.1657	CG1_ctg1120	CG1_peg1657	5.07808	12.7425	1.94828	No_LogNSI
CG1	20110125.mgmt.asm2.subset1_01122	fig|6666666.37195.peg.1658	CG1_ctg1122	CG1_peg1658	0	0	0	No_LogNSI
CG1	20110125.mgmt.asm2.subset1_01122	fig|6666666.37195.peg.1659	CG1_ctg1122	CG1_peg1659	4.59165	20.8939	5.1138	No_LogNSI
CG1	20110125.mgmt.asm2.subset1_01122	fig|6666666.37195.peg.1660	CG1_ctg1122	CG1_peg1660	0	0	7.4834	No_LogNSI
CG1	20110125.mgmt.asm2.subset1_01124	fig|6666666.37195.peg.1661	CG1_ctg1124	CG1_peg1661	6.95846	16.6271	5.15073	No_LogNSI
CG1	20110125.mgmt.asm2.subset1_01125	fig|6666666.37195.peg.1662	CG1_ctg1125	CG1_peg1662	3.26075	8.57087	0	No_LogNSI
CG1	20110125.mgmt.asm2.subset1_01127	fig|6666666.37195.peg.1663	CG1_ctg1127	CG1_peg1663	5.96022	14.0911	1.75768	No_LogNSI
CG1	20110125.mgmt.asm2.subset1_01128	fig|6666666.37195.peg.1664	CG1_ctg1128	CG1_peg1664	0	0	0	No_LogNSI
CG1	20110125.mgmt.asm2.subset1_01128	fig|6666666.37195.peg.1665	CG1_ctg1128	CG1_peg1665	2.87202	7.69245	13.3672	No_LogNSI
CG1	20110125.mgmt.asm2.subset1_01128	fig|6666666.37195.peg.1666	CG1_ctg1128	CG1_peg1666	0	0	5.60365	No_LogNSI
CG1	20110125.mgmt.asm2.subset1_01129	fig|6666666.37195.peg.1667	CG1_ctg1129	CG1_peg1667	0	0	0	No_LogNSI
CG1	20110125.mgmt.asm2.subset1_01131	fig|6666666.37195.peg.1668	CG1_ctg1131	CG1_peg1668	2.47886	10.9273	0.949938	No_LogNSI
CG1	20110125.mgmt.asm2.subset1_01132	fig|6666666.37195.peg.1669	CG1_ctg1132	CG1_peg1669	0	0	7.20771	No_LogNSI
CG1	20110125.mgmt.asm2.subset1_01133	fig|6666666.37195.peg.1670	CG1_ctg1133	CG1_peg1670	0	0	3.02326	No_LogNSI
CG1	20110125.mgmt.asm2.subset1_01133	fig|6666666.37195.peg.1671	CG1_ctg1133	CG1_peg1671	0	0	0	No_LogNSI
CG1	20110125.mgmt.asm2.subset1_01133	fig|6666666.37195.peg.1672	CG1_ctg1133	CG1_peg1672	7.84942	18.8155	3.2419	No_LogNSI
CG1	20110125.mgmt.asm2.subset1_01134	fig|6666666.37195.peg.1673	CG1_ctg1134	CG1_peg1673	9.14468	21.2977	1.49632	No_LogNSI
CG1	20110125.mgmt.asm2.subset1_01138	fig|6666666.37195.peg.1674	CG1_ctg1138	CG1_peg1674	5.18018	11.9335	11.5738	No_LogNSI
CG1	20110125.mgmt.asm2.subset1_01139	fig|6666666.37195.peg.1675	CG1_ctg1139	CG1_peg1675	2.54476	5.60893	9.15965	No_LogNSI
CG1	20110125.mgmt.asm2.subset1_01140	fig|6666666.37195.peg.1676	CG1_ctg1140	CG1_peg1676	2.17278	5.87537	2.1092	No_LogNSI
CG1	20110125.mgmt.asm2.subset1_01140	fig|6666666.37195.peg.1677	CG1_ctg1140	CG1_peg1677	0	0	2.72976	No_LogNSI
CG1	20110125.mgmt.asm2.subset1_01140	fig|6666666.37195.peg.1678	CG1_ctg1140	CG1_peg1678	5.60313	13.1005	15.4899	No_LogNSI
CG1	20110125.mgmt.asm2.subset1_01142	fig|6666666.37195.peg.1679	CG1_ctg1142	CG1_peg1679	5.84359	12.8799	3.07056	No_LogNSI
CG1	20110125.mgmt.asm2.subset1_01142	fig|6666666.37195.peg.1680	CG1_ctg1142	CG1_peg1680	9.12416	21.9944	1.93595	No_LogNSI
CG1	20110125.mgmt.asm2.subset1_01143	fig|6666666.37195.peg.1681	CG1_ctg1143	CG1_peg1681	0	0	6.04651	No_LogNSI
CG1	20110125.mgmt.asm2.subset1_01143	fig|6666666.37195.peg.1682	CG1_ctg1143	CG1_peg1682	3.99274	11.0497	2.52445	No_LogNSI
CG1	20110125.mgmt.asm2.subset1_01145	fig|6666666.37195.peg.1683	CG1_ctg1145	CG1_peg1683	0	0	0	No_LogNSI
CG1	20110125.mgmt.asm2.subset1_01145	fig|6666666.37195.peg.1684	CG1_ctg1145	CG1_peg1684	0	0	2.11377	No_LogNSI
CG1	20110125.mgmt.asm2.subset1_01146	fig|6666666.37195.peg.1685	CG1_ctg1146	CG1_peg1685	4.73977	20.8939	7.6707	No_LogNSI
CG1	20110125.mgmt.asm2.subset1_01147	fig|6666666.37195.peg.1686	CG1_ctg1147	CG1_peg1686	21.645	57.1601	1.07321	No_LogNSI
CG1	20110125.mgmt.asm2.subset1_01147	fig|6666666.37195.peg.1687	CG1_ctg1147	CG1_peg1687	4.66099	14.165	2.29583	No_LogNSI
CG1	20110125.mgmt.asm2.subset1_01148	fig|6666666.37195.peg.1688	CG1_ctg1148	CG1_peg1688	5.2456	12.5716	3.56137	No_LogNSI
CG1	20110125.mgmt.asm2.subset1_01150	fig|6666666.37195.peg.1689	CG1_ctg1150	CG1_peg1689	2.74035	6.04003	3.64101	No_LogNSI
CG1	20110125.mgmt.asm2.subset1_01151	fig|6666666.37195.peg.1690	CG1_ctg1151	CG1_peg1690	1.59052	5.29992	4.52487	No_LogNSI
CG1	20110125.mgmt.asm2.subset1_01151	fig|6666666.37195.peg.1691	CG1_ctg1151	CG1_peg1691	1.93074	4.52669	6.99841	No_LogNSI
CG1	20110125.mgmt.asm2.subset1_01152	fig|6666666.37195.peg.1692	CG1_ctg1152	CG1_peg1692	3.01878	8.90254	6.99331	No_LogNSI
CG1	20110125.mgmt.asm2.subset1_01153	fig|6666666.37195.peg.1693	CG1_ctg1153	CG1_peg1693	4.48949	12.1788	0	No_LogNSI
CG1	20110125.mgmt.asm2.subset1_01154	fig|6666666.37195.peg.1694	CG1_ctg1154	CG1_peg1694	0	0	0	No_LogNSI
CG1	20110125.mgmt.asm2.subset1_01155	fig|6666666.37195.peg.1695	CG1_ctg1155	CG1_peg1695	3.14773	8.16604	2.10005	No_LogNSI
CG2	20110125.mgmt.asm2.subset2_00001	fig|6666666.37196.peg.1	CG2_ctg0001	CG2_peg0001	7.89544	21.3091	0	No_LogNSI
CG2	20110125.mgmt.asm2.subset2_00001	fig|6666666.37196.peg.2	CG2_ctg0001	CG2_peg0002	2.95723	8.01486	4.51414	No_LogNSI
CG2	20110125.mgmt.asm2.subset2_00002	fig|6666666.37196.peg.3	CG2_ctg0002	CG2_peg0003	6.55057	16.395	0	No_LogNSI
CG2	20110125.mgmt.asm2.subset2_00002	fig|6666666.37196.peg.4	CG2_ctg0002	CG2_peg0004	3.38658	7.63947	4.5763	No_LogNSI
CG2	20110125.mgmt.asm2.subset2_00003	fig|6666666.37196.peg.5	CG2_ctg0003	CG2_peg0005	5.78041	14.5003	7.0384	No_LogNSI
CG2	20110125.mgmt.asm2.subset2_00004	fig|6666666.37196.peg.6	CG2_ctg0004	CG2_peg0006	319.893	705.079	8.38273	No_LogNSI
CG2	20110125.mgmt.asm2.subset2_00004	fig|6666666.37196.peg.7	CG2_ctg0004	CG2_peg0007	4.92306	13.684	0	No_LogNSI
CG2	20110125.mgmt.asm2.subset2_00004	fig|6666666.37196.peg.8	CG2_ctg0004	CG2_peg0008	0	0	0	No_LogNSI
CG2	20110125.mgmt.asm2.subset2_00004	fig|6666666.37196.peg.9	CG2_ctg0004	CG2_peg0009	0	0	0	No_LogNSI
CG2	20110125.mgmt.asm2.subset2_00005	fig|6666666.37196.peg.10	CG2_ctg0005	CG2_peg0010	13.7747	37.7789	3.41282	No_LogNSI
CG2	20110125.mgmt.asm2.subset2_00005	fig|6666666.37196.peg.11	CG2_ctg0005	CG2_peg0011	11.0925	29.9118	6.9426	No_LogNSI
CG2	20110125.mgmt.asm2.subset2_00005	fig|6666666.37196.peg.12	CG2_ctg0005	CG2_peg0012	0	0	2.7108	No_LogNSI
CG2	20110125.mgmt.asm2.subset2_00006	fig|6666666.37196.peg.13	CG2_ctg0006	CG2_peg0013	3.79162	8.88138	6.74519	No_LogNSI
CG2	20110125.mgmt.asm2.subset2_00006	fig|6666666.37196.peg.14	CG2_ctg0006	CG2_peg0014	5.28547	12.5711	3.4688	No_LogNSI
CG2	20110125.mgmt.asm2.subset2_00007	fig|6666666.37196.peg.15	CG2_ctg0007	CG2_peg0015	5.30268	13.2783	4.93204	No_LogNSI
CG2	20110125.mgmt.asm2.subset2_00007	fig|6666666.37196.peg.16	CG2_ctg0007	CG2_peg0016	2.56601	7.67425	4.165	No_LogNSI
CG2	20110125.mgmt.asm2.subset2_00008	fig|6666666.37196.peg.17	CG2_ctg0008	CG2_peg0017	4.72053	12.0827	0	No_LogNSI
CG2	20110125.mgmt.asm2.subset2_00009	fig|6666666.37196.peg.18	CG2_ctg0009	CG2_peg0018	1.33643	5.89126	7.20159	No_LogNSI
CG2	20110125.mgmt.asm2.subset2_00009	fig|6666666.37196.peg.19	CG2_ctg0009	CG2_peg0019	11.0508	24.7766	0	No_LogNSI
CG2	20110125.mgmt.asm2.subset2_00009	fig|6666666.37196.peg.20	CG2_ctg0009	CG2_peg0020	6.65004	62.5383	4.30005	No_LogNSI
CG2	20110125.mgmt.asm2.subset2_00009	fig|6666666.37196.peg.21	CG2_ctg0009	CG2_peg0021	0	0	0	No_LogNSI
CG2	20110125.mgmt.asm2.subset2_00010	fig|6666666.37196.peg.22	CG2_ctg0010	CG2_peg0022	7.64924	19.0416	0	No_LogNSI
CG2	20110125.mgmt.asm2.subset2_00010	fig|6666666.37196.peg.23	CG2_ctg0010	CG2_peg0023	5.78655	14.6945	5.37675	No_LogNSI
CG2	20110125.mgmt.asm2.subset2_00010	fig|6666666.37196.peg.24	CG2_ctg0010	CG2_peg0024	0	0	0	No_LogNSI
CG2	20110125.mgmt.asm2.subset2_00010	fig|6666666.37196.peg.25	CG2_ctg0010	CG2_peg0025	0	0	0	No_LogNSI
CG2	20110125.mgmt.asm2.subset2_00011	fig|6666666.37196.peg.26	CG2_ctg0011	CG2_peg0026	6.13669	14.6821	2.64764	No_LogNSI
CG2	20110125.mgmt.asm2.subset2_00011	fig|6666666.37196.peg.27	CG2_ctg0011	CG2_peg0027	0	0	15.6484	No_LogNSI
CG2	20110125.mgmt.asm2.subset2_00012	fig|6666666.37196.peg.28	CG2_ctg0012	CG2_peg0028	9.66717	23.3911	11.3807	-14.8049
CG2	20110125.mgmt.asm2.subset2_00012	fig|6666666.37196.peg.29	CG2_ctg0012	CG2_peg0029	0	0	0	No_LogNSI
CG2	20110125.mgmt.asm2.subset2_00012	fig|6666666.37196.peg.30	CG2_ctg0012	CG2_peg0030	0	0	0	No_LogNSI
CG2	20110125.mgmt.asm2.subset2_00013	fig|6666666.37196.peg.31	CG2_ctg0013	CG2_peg0031	4.58532	11.2283	3.30008	No_LogNSI
CG2	20110125.mgmt.asm2.subset2_00014	fig|6666666.37196.peg.32	CG2_ctg0014	CG2_peg0032	3.12988	13.7972	10.5614	No_LogNSI
CG2	20110125.mgmt.asm2.subset2_00014	fig|6666666.37196.peg.33	CG2_ctg0014	CG2_peg0033	6.5877	15.7862	3.10577	No_LogNSI
CG2	20110125.mgmt.asm2.subset2_00015	fig|6666666.37196.peg.34	CG2_ctg0015	CG2_peg0034	2.40131	7.00831	0	No_LogNSI
CG2	20110125.mgmt.asm2.subset2_00016	fig|6666666.37196.peg.35	CG2_ctg0016	CG2_peg0035	6.7046	18.5825	3.68212	No_LogNSI
CG2	20110125.mgmt.asm2.subset2_00016	fig|6666666.37196.peg.36	CG2_ctg0016	CG2_peg0036	3.61171	10.0102	2.73028	No_LogNSI
CG2	20110125.mgmt.asm2.subset2_00016	fig|6666666.37196.peg.37	CG2_ctg0016	CG2_peg0037	5.38979	14.5003	4.81574	No_LogNSI
CG2	20110125.mgmt.asm2.subset2_00016	fig|6666666.37196.peg.38	CG2_ctg0016	CG2_peg0038	7.58105	17.9058	5.22015	No_LogNSI
CG2	20110125.mgmt.asm2.subset2_00016	fig|6666666.37196.peg.39	CG2_ctg0016	CG2_peg0039	0	0	5.21268	No_LogNSI
CG2	20110125.mgmt.asm2.subset2_00017	fig|6666666.37196.peg.40	CG2_ctg0017	CG2_peg0040	6.00073	17.1584	8.17055	No_LogNSI
CG2	20110125.mgmt.asm2.subset2_00017	fig|6666666.37196.peg.41	CG2_ctg0017	CG2_peg0041	4.27475	12.2231	0	No_LogNSI
CG2	20110125.mgmt.asm2.subset2_00017	fig|6666666.37196.peg.42	CG2_ctg0017	CG2_peg0042	7.93009	19.3239	3.97769	No_LogNSI
CG2	20110125.mgmt.asm2.subset2_00018	fig|6666666.37196.peg.43	CG2_ctg0018	CG2_peg0043	4.08799	9.35761	0	No_LogNSI
CG2	20110125.mgmt.asm2.subset2_00019	fig|6666666.37196.peg.44	CG2_ctg0019	CG2_peg0044	0	0	57.9604	No_LogNSI
CG2	20110125.mgmt.asm2.subset2_00019	fig|6666666.37196.peg.45	CG2_ctg0019	CG2_peg0045	3.24168	8.97802	4.15646	No_LogNSI
CG2	20110125.mgmt.asm2.subset2_00019	fig|6666666.37196.peg.46	CG2_ctg0019	CG2_peg0046	0	0	12.5174	No_LogNSI
CG2	20110125.mgmt.asm2.subset2_00019	fig|6666666.37196.peg.47	CG2_ctg0019	CG2_peg0047	7.53407	19.3561	0	No_LogNSI
CG2	20110125.mgmt.asm2.subset2_00019	fig|6666666.37196.peg.48	CG2_ctg0019	CG2_peg0048	0	0	0	No_LogNSI
CG2	20110125.mgmt.asm2.subset2_00020	fig|6666666.37196.peg.49	CG2_ctg0020	CG2_peg0049	6.11409	16.1938	3.93152	No_LogNSI
CG2	20110125.mgmt.asm2.subset2_00020	fig|6666666.37196.peg.50	CG2_ctg0020	CG2_peg0050	8.20423	19.8396	3.64927	No_LogNSI
CG2	20110125.mgmt.asm2.subset2_00020	fig|6666666.37196.peg.51	CG2_ctg0020	CG2_peg0051	5.56259	13.4516	2.63933	No_LogNSI
CG2	20110125.mgmt.asm2.subset2_00020	fig|6666666.37196.peg.52	CG2_ctg0020	CG2_peg0052	6.04118	14.8335	3.62573	No_LogNSI
CG2	20110125.mgmt.asm2.subset2_00021	fig|6666666.37196.peg.53	CG2_ctg0021	CG2_peg0053	4.83934	14.4476	0	No_LogNSI
CG2	20110125.mgmt.asm2.subset2_00021	fig|6666666.37196.peg.54	CG2_ctg0021	CG2_peg0054	4.84861	13.9663	0	No_LogNSI
CG2	20110125.mgmt.asm2.subset2_00021	fig|6666666.37196.peg.55	CG2_ctg0021	CG2_peg0055	1.79497	12.4526	0	No_LogNSI
CG2	20110125.mgmt.asm2.subset2_00021	fig|6666666.37196.peg.56	CG2_ctg0021	CG2_peg0056	298.401	2837.75	0	No_LogNSI
CG2	20110125.mgmt.asm2.subset2_00022	fig|6666666.37196.peg.57	CG2_ctg0022	CG2_peg0057	121.626	705.079	0	No_LogNSI
CG2	20110125.mgmt.asm2.subset2_00022	fig|6666666.37196.peg.58	CG2_ctg0022	CG2_peg0058	10.1792	27.264	2.62258	No_LogNSI
CG2	20110125.mgmt.asm2.subset2_00023	fig|6666666.37196.peg.59	CG2_ctg0023	CG2_peg0059	3.16815	7.10631	0	No_LogNSI
CG2	20110125.mgmt.asm2.subset2_00023	fig|6666666.37196.peg.60	CG2_ctg0023	CG2_peg0060	5.74939	14.9978	0	No_LogNSI
CG2	20110125.mgmt.asm2.subset2_00024	fig|6666666.37196.peg.61	CG2_ctg0024	CG2_peg0061	0	0	0	No_LogNSI
CG2	20110125.mgmt.asm2.subset2_00025	fig|6666666.37196.peg.62	CG2_ctg0025	CG2_peg0062	0	0	0	No_LogNSI
CG2	20110125.mgmt.asm2.subset2_00025	fig|6666666.37196.peg.63	CG2_ctg0025	CG2_peg0063	6.66219	15.7323	0	No_LogNSI
CG2	20110125.mgmt.asm2.subset2_00025	fig|6666666.37196.peg.64	CG2_ctg0025	CG2_peg0064	4.35199	10.5241	3.15238	-12.8824
CG2	20110125.mgmt.asm2.subset2_00026	fig|6666666.37196.peg.65	CG2_ctg0026	CG2_peg0065	54.2112	241.49	4.3353	No_LogNSI
CG2	20110125.mgmt.asm2.subset2_00026	fig|6666666.37196.peg.66	CG2_ctg0026	CG2_peg0066	6.70749	16.151	0	No_LogNSI
CG2	20110125.mgmt.asm2.subset2_00026	fig|6666666.37196.peg.67	CG2_ctg0026	CG2_peg0067	0	0	0	No_LogNSI
CG2	20110125.mgmt.asm2.subset2_00026	fig|6666666.37196.peg.68	CG2_ctg0026	CG2_peg0068	33.6883	75.6313	6.7546	No_LogNSI
CG2	20110125.mgmt.asm2.subset2_00026	fig|6666666.37196.peg.69	CG2_ctg0026	CG2_peg0069	0	0	23.1427	No_LogNSI
CG2	20110125.mgmt.asm2.subset2_00027	fig|6666666.37196.peg.70	CG2_ctg0027	CG2_peg0070	2.18052	8.36347	3.08845	No_LogNSI
CG2	20110125.mgmt.asm2.subset2_00028	fig|6666666.37196.peg.71	CG2_ctg0028	CG2_peg0071	1.9985	4.45127	0	No_LogNSI
CG2	20110125.mgmt.asm2.subset2_00028	fig|6666666.37196.peg.72	CG2_ctg0028	CG2_peg0072	6.54718	15.2558	10.4747	No_LogNSI
CG2	20110125.mgmt.asm2.subset2_00029	fig|6666666.37196.peg.73	CG2_ctg0029	CG2_peg0073	4.99521	13.212	0	No_LogNSI
CG2	20110125.mgmt.asm2.subset2_00029	fig|6666666.37196.peg.74	CG2_ctg0029	CG2_peg0074	0	0	7.86853	No_LogNSI
CG2	20110125.mgmt.asm2.subset2_00031	fig|6666666.37196.peg.75	CG2_ctg0031	CG2_peg0075	16.3099	35.9487	8.2432	No_LogNSI
CG2	20110125.mgmt.asm2.subset2_00031	fig|6666666.37196.peg.76	CG2_ctg0031	CG2_peg0076	0	0	0	No_LogNSI
CG2	20110125.mgmt.asm2.subset2_00031	fig|6666666.37196.peg.77	CG2_ctg0031	CG2_peg0077	0	0	0	No_LogNSI
CG2	20110125.mgmt.asm2.subset2_00031	fig|6666666.37196.peg.78	CG2_ctg0031	CG2_peg0078	0	0	0	No_LogNSI
CG2	20110125.mgmt.asm2.subset2_00032	fig|6666666.37196.peg.79	CG2_ctg0032	CG2_peg0079	5.98667	14.3203	4.62951	No_LogNSI
CG2	20110125.mgmt.asm2.subset2_00033	fig|6666666.37196.peg.80	CG2_ctg0033	CG2_peg0080	2.26802	7.99832	14.5465	No_LogNSI
CG2	20110125.mgmt.asm2.subset2_00033	fig|6666666.37196.peg.81	CG2_ctg0033	CG2_peg0081	6.06229	15.5589	3.22605	No_LogNSI
CG2	20110125.mgmt.asm2.subset2_00035	fig|6666666.37196.peg.82	CG2_ctg0035	CG2_peg0082	5.05041	12.9184	2.94666	No_LogNSI
CG2	20110125.mgmt.asm2.subset2_00035	fig|6666666.37196.peg.83	CG2_ctg0035	CG2_peg0083	4.82416	12.0801	2.91281	No_LogNSI
CG2	20110125.mgmt.asm2.subset2_00035	fig|6666666.37196.peg.84	CG2_ctg0035	CG2_peg0084	0	0	3.85528	No_LogNSI
CG2	20110125.mgmt.asm2.subset2_00036	fig|6666666.37196.peg.85	CG2_ctg0036	CG2_peg0085	10.1127	28.4253	2.72514	No_LogNSI
CG2	20110125.mgmt.asm2.subset2_00037	fig|6666666.37196.peg.86	CG2_ctg0037	CG2_peg0086	2.22312	5.34544	0	No_LogNSI
CG2	20110125.mgmt.asm2.subset2_00037	fig|6666666.37196.peg.87	CG2_ctg0037	CG2_peg0087	6.53423	17.732	3.5185	0
CG2	20110125.mgmt.asm2.subset2_00038	fig|6666666.37196.peg.88	CG2_ctg0038	CG2_peg0088	3.91888	10.687	4.35862	No_LogNSI
CG2	20110125.mgmt.asm2.subset2_00041	fig|6666666.37196.peg.89	CG2_ctg0041	CG2_peg0089	3.99587	12.3883	4.41854	No_LogNSI
CG2	20110125.mgmt.asm2.subset2_00043	fig|6666666.37196.peg.90	CG2_ctg0043	CG2_peg0090	3.96757	8.87201	6.00657	No_LogNSI
CG2	20110125.mgmt.asm2.subset2_00044	fig|6666666.37196.peg.91	CG2_ctg0044	CG2_peg0091	2.36483	6.11157	0	No_LogNSI
CG2	20110125.mgmt.asm2.subset2_00045	fig|6666666.37196.peg.92	CG2_ctg0045	CG2_peg0092	2.14766	16.5248	29.8265	No_LogNSI
CG2	20110125.mgmt.asm2.subset2_00045	fig|6666666.37196.peg.93	CG2_ctg0045	CG2_peg0093	0	0	7.84545	No_LogNSI
CG2	20110125.mgmt.asm2.subset2_00045	fig|6666666.37196.peg.94	CG2_ctg0045	CG2_peg0094	17.1464	75.5849	18.8729	No_LogNSI
CG2	20110125.mgmt.asm2.subset2_00046	fig|6666666.37196.peg.95	CG2_ctg0046	CG2_peg0095	7.97717	21.0743	5.54556	No_LogNSI
CG2	20110125.mgmt.asm2.subset2_00048	fig|6666666.37196.peg.96	CG2_ctg0048	CG2_peg0096	14.0655	45.6369	0	No_LogNSI
CG2	20110125.mgmt.asm2.subset2_00048	fig|6666666.37196.peg.97	CG2_ctg0048	CG2_peg0097	0	0	2.41881	No_LogNSI
CG2	20110125.mgmt.asm2.subset2_00049	fig|6666666.37196.peg.98	CG2_ctg0049	CG2_peg0098	80.8846	356.557	16.3029	No_LogNSI
CG2	20110125.mgmt.asm2.subset2_00049	fig|6666666.37196.peg.99	CG2_ctg0049	CG2_peg0099	0	0	0	No_LogNSI
CG2	20110125.mgmt.asm2.subset2_00050	fig|6666666.37196.peg.100	CG2_ctg0050	CG2_peg0100	0	0	0	No_LogNSI
CG2	20110125.mgmt.asm2.subset2_00050	fig|6666666.37196.peg.101	CG2_ctg0050	CG2_peg0101	9.62653	44.2809	7.28131	No_LogNSI
CG2	20110125.mgmt.asm2.subset2_00050	fig|6666666.37196.peg.102	CG2_ctg0050	CG2_peg0102	0	0	0	No_LogNSI
CG2	20110125.mgmt.asm2.subset2_00051	fig|6666666.37196.peg.103	CG2_ctg0051	CG2_peg0103	4.35466	12.029	4.804	No_LogNSI
CG2	20110125.mgmt.asm2.subset2_00052	fig|6666666.37196.peg.104	CG2_ctg0052	CG2_peg0104	0	0	0	No_LogNSI
CG2	20110125.mgmt.asm2.subset2_00056	fig|6666666.37196.peg.105	CG2_ctg0056	CG2_peg0105	2.10992	6.34159	3.77246	No_LogNSI
CG2	20110125.mgmt.asm2.subset2_00057	fig|6666666.37196.peg.106	CG2_ctg0057	CG2_peg0106	5.02233	12.7269	4.60165	No_LogNSI
CG2	20110125.mgmt.asm2.subset2_00058	fig|6666666.37196.peg.107	CG2_ctg0058	CG2_peg0107	9.67717	23.4774	3.60009	No_LogNSI
CG2	20110125.mgmt.asm2.subset2_00059	fig|6666666.37196.peg.108	CG2_ctg0059	CG2_peg0108	6.77129	15.1116	6.39903	No_LogNSI
CG2	20110125.mgmt.asm2.subset2_00060	fig|6666666.37196.peg.109	CG2_ctg0060	CG2_peg0109	0	0	0	No_LogNSI
CG2	20110125.mgmt.asm2.subset2_00061	fig|6666666.37196.peg.110	CG2_ctg0061	CG2_peg0110	0	0	0	No_LogNSI
CG2	20110125.mgmt.asm2.subset2_00061	fig|6666666.37196.peg.111	CG2_ctg0061	CG2_peg0111	0	0	0	No_LogNSI
CG2	20110125.mgmt.asm2.subset2_00061	fig|6666666.37196.peg.112	CG2_ctg0061	CG2_peg0112	4.2185	9.64985	4.49049	No_LogNSI
CG2	20110125.mgmt.asm2.subset2_00061	fig|6666666.37196.peg.113	CG2_ctg0061	CG2_peg0113	0	0	4.41854	No_LogNSI
CG2	20110125.mgmt.asm2.subset2_00062	fig|6666666.37196.peg.114	CG2_ctg0062	CG2_peg0114	0	0	0	No_LogNSI
CG2	20110125.mgmt.asm2.subset2_00062	fig|6666666.37196.peg.115	CG2_ctg0062	CG2_peg0115	0	0	0	No_LogNSI
CG2	20110125.mgmt.asm2.subset2_00062	fig|6666666.37196.peg.116	CG2_ctg0062	CG2_peg0116	5.20619	12.1696	8.3675	No_LogNSI
CG2	20110125.mgmt.asm2.subset2_00063	fig|6666666.37196.peg.117	CG2_ctg0063	CG2_peg0117	0	0	4.87434	No_LogNSI
CG2	20110125.mgmt.asm2.subset2_00064	fig|6666666.37196.peg.118	CG2_ctg0064	CG2_peg0118	9.89947	28.3639	0	No_LogNSI
CG2	20110125.mgmt.asm2.subset2_00064	fig|6666666.37196.peg.119	CG2_ctg0064	CG2_peg0119	4.37135	11.0497	0	No_LogNSI
CG2	20110125.mgmt.asm2.subset2_00065	fig|6666666.37196.peg.120	CG2_ctg0065	CG2_peg0120	0	0	0	No_LogNSI
CG2	20110125.mgmt.asm2.subset2_00065	fig|6666666.37196.peg.121	CG2_ctg0065	CG2_peg0121	51.216	172.701	0	No_LogNSI
CG2	20110125.mgmt.asm2.subset2_00066	fig|6666666.37196.peg.122	CG2_ctg0066	CG2_peg0122	4.48593	10.687	2.90574	No_LogNSI
CG2	20110125.mgmt.asm2.subset2_00067	fig|6666666.37196.peg.123	CG2_ctg0067	CG2_peg0123	3.06488	7.36944	4.09003	No_LogNSI
CG2	20110125.mgmt.asm2.subset2_00067	fig|6666666.37196.peg.124	CG2_ctg0067	CG2_peg0124	0	0	0	No_LogNSI
CG2	20110125.mgmt.asm2.subset2_00069	fig|6666666.37196.peg.125	CG2_ctg0069	CG2_peg0125	0	0	0	No_LogNSI
CG2	20110125.mgmt.asm2.subset2_00070	fig|6666666.37196.peg.126	CG2_ctg0070	CG2_peg0126	0	0	5.11674	No_LogNSI
CG2	20110125.mgmt.asm2.subset2_00072	fig|6666666.37196.peg.127	CG2_ctg0072	CG2_peg0127	1.7274	3.87808	0	No_LogNSI
CG2	20110125.mgmt.asm2.subset2_00073	fig|6666666.37196.peg.128	CG2_ctg0073	CG2_peg0128	3.71658	9.75173	10.8644	No_LogNSI
CG2	20110125.mgmt.asm2.subset2_00074	fig|6666666.37196.peg.129	CG2_ctg0074	CG2_peg0129	3.66397	8.9916	0	No_LogNSI
CG2	20110125.mgmt.asm2.subset2_00075	fig|6666666.37196.peg.130	CG2_ctg0075	CG2_peg0130	0	0	3.22072	No_LogNSI
CG2	20110125.mgmt.asm2.subset2_00075	fig|6666666.37196.peg.131	CG2_ctg0075	CG2_peg0131	8.58071	23.0421	6.18805	No_LogNSI
CG2	20110125.mgmt.asm2.subset2_00076	fig|6666666.37196.peg.132	CG2_ctg0076	CG2_peg0132	6.69215	16.263	3.73655	No_LogNSI
CG2	20110125.mgmt.asm2.subset2_00076	fig|6666666.37196.peg.133	CG2_ctg0076	CG2_peg0133	7.15447	17.3865	0	No_LogNSI
CG2	20110125.mgmt.asm2.subset2_00076	fig|6666666.37196.peg.134	CG2_ctg0076	CG2_peg0134	8.39669	20.369	4.05597	No_LogNSI
CG2	20110125.mgmt.asm2.subset2_00076	fig|6666666.37196.peg.135	CG2_ctg0076	CG2_peg0135	0	0	19.0249	No_LogNSI
CG2	20110125.mgmt.asm2.subset2_00077	fig|6666666.37196.peg.136	CG2_ctg0077	CG2_peg0136	54.469	291.78	0	No_LogNSI
CG2	20110125.mgmt.asm2.subset2_00077	fig|6666666.37196.peg.137	CG2_ctg0077	CG2_peg0137	0	0	0	No_LogNSI
CG2	20110125.mgmt.asm2.subset2_00078	fig|6666666.37196.peg.138	CG2_ctg0078	CG2_peg0138	5.74899	14.4778	3.93825	No_LogNSI
CG2	20110125.mgmt.asm2.subset2_00080	fig|6666666.37196.peg.139	CG2_ctg0080	CG2_peg0139	0	0	0	No_LogNSI
CG2	20110125.mgmt.asm2.subset2_00080	fig|6666666.37196.peg.140	CG2_ctg0080	CG2_peg0140	4.36773	10.4306	2.47942	No_LogNSI
CG2	20110125.mgmt.asm2.subset2_00080	fig|6666666.37196.peg.141	CG2_ctg0080	CG2_peg0141	0	0	0	No_LogNSI
CG2	20110125.mgmt.asm2.subset2_00081	fig|6666666.37196.peg.142	CG2_ctg0081	CG2_peg0142	5.19133	13.0535	9.98621	No_LogNSI
CG2	20110125.mgmt.asm2.subset2_00081	fig|6666666.37196.peg.143	CG2_ctg0081	CG2_peg0143	4.88054	13.3538	17.1654	No_LogNSI
CG2	20110125.mgmt.asm2.subset2_00082	fig|6666666.37196.peg.144	CG2_ctg0082	CG2_peg0144	5.50391	13.0082	5.22021	No_LogNSI
CG2	20110125.mgmt.asm2.subset2_00082	fig|6666666.37196.peg.145	CG2_ctg0082	CG2_peg0145	4.27531	11.9621	0	No_LogNSI
CG2	20110125.mgmt.asm2.subset2_00084	fig|6666666.37196.peg.146	CG2_ctg0084	CG2_peg0146	0	0	20.5994	No_LogNSI
CG2	20110125.mgmt.asm2.subset2_00084	fig|6666666.37196.peg.147	CG2_ctg0084	CG2_peg0147	5.50412	14.2441	3.72566	No_LogNSI
CG2	20110125.mgmt.asm2.subset2_00084	fig|6666666.37196.peg.148	CG2_ctg0084	CG2_peg0148	5.09481	13.1848	5.21605	No_LogNSI
CG2	20110125.mgmt.asm2.subset2_00085	fig|6666666.37196.peg.149	CG2_ctg0085	CG2_peg0149	0	0	2.91281	No_LogNSI
CG2	20110125.mgmt.asm2.subset2_00085	fig|6666666.37196.peg.150	CG2_ctg0085	CG2_peg0150	8.13729	21.6749	0	No_LogNSI
CG2	20110125.mgmt.asm2.subset2_00085	fig|6666666.37196.peg.151	CG2_ctg0085	CG2_peg0151	7.52506	22.5586	0	No_LogNSI
CG2	20110125.mgmt.asm2.subset2_00085	fig|6666666.37196.peg.152	CG2_ctg0085	CG2_peg0152	0	0	6.26305	No_LogNSI
CG2	20110125.mgmt.asm2.subset2_00085	fig|6666666.37196.peg.153	CG2_ctg0085	CG2_peg0153	2.95564	11.2179	9.15965	No_LogNSI
CG2	20110125.mgmt.asm2.subset2_00086	fig|6666666.37196.peg.154	CG2_ctg0086	CG2_peg0154	9.43781	22.6349	0	No_LogNSI
CG2	20110125.mgmt.asm2.subset2_00087	fig|6666666.37196.peg.155	CG2_ctg0087	CG2_peg0155	8.11642	21.1423	2.8513	No_LogNSI
CG2	20110125.mgmt.asm2.subset2_00087	fig|6666666.37196.peg.156	CG2_ctg0087	CG2_peg0156	5.22159	13.6016	0	No_LogNSI
CG2	20110125.mgmt.asm2.subset2_00087	fig|6666666.37196.peg.157	CG2_ctg0087	CG2_peg0157	0.793754	3.61191	8.68617	No_LogNSI
CG2	20110125.mgmt.asm2.subset2_00087	fig|6666666.37196.peg.158	CG2_ctg0087	CG2_peg0158	8.40177	21.9513	2.81584	No_LogNSI
CG2	20110125.mgmt.asm2.subset2_00087	fig|6666666.37196.peg.159	CG2_ctg0087	CG2_peg0159	5.63045	13.6625	0	No_LogNSI
CG2	20110125.mgmt.asm2.subset2_00089	fig|6666666.37196.peg.160	CG2_ctg0089	CG2_peg0160	1.58016	5.48118	0	No_LogNSI
CG2	20110125.mgmt.asm2.subset2_00089	fig|6666666.37196.peg.161	CG2_ctg0089	CG2_peg0161	1.26483	2.78782	0	No_LogNSI
CG2	20110125.mgmt.asm2.subset2_00089	fig|6666666.37196.peg.162	CG2_ctg0089	CG2_peg0162	0	0	0	No_LogNSI
CG2	20110125.mgmt.asm2.subset2_00090	fig|6666666.37196.peg.163	CG2_ctg0090	CG2_peg0163	11.8754	30.2078	9.05166	No_LogNSI
CG2	20110125.mgmt.asm2.subset2_00091	fig|6666666.37196.peg.164	CG2_ctg0091	CG2_peg0164	6.82566	16.9549	4.93615	No_LogNSI
CG2	20110125.mgmt.asm2.subset2_00092	fig|6666666.37196.peg.165	CG2_ctg0092	CG2_peg0165	8.57342	20.1171	0	0
CG2	20110125.mgmt.asm2.subset2_00093	fig|6666666.37196.peg.166	CG2_ctg0093	CG2_peg0166	0	0	2.4898	No_LogNSI
CG2	20110125.mgmt.asm2.subset2_00093	fig|6666666.37196.peg.167	CG2_ctg0093	CG2_peg0167	6.84067	15.3575	0	No_LogNSI
CG2	20110125.mgmt.asm2.subset2_00093	fig|6666666.37196.peg.168	CG2_ctg0093	CG2_peg0168	4.9434	13.1848	6.70635	No_LogNSI
CG2	20110125.mgmt.asm2.subset2_00093	fig|6666666.37196.peg.169	CG2_ctg0093	CG2_peg0169	9.29018	21.5572	6.58703	No_LogNSI
CG2	20110125.mgmt.asm2.subset2_00094	fig|6666666.37196.peg.170	CG2_ctg0094	CG2_peg0170	5.18576	14.6629	2.90393	No_LogNSI
CG2	20110125.mgmt.asm2.subset2_00094	fig|6666666.37196.peg.171	CG2_ctg0094	CG2_peg0171	5.69592	15.1472	4.8801	No_LogNSI
CG2	20110125.mgmt.asm2.subset2_00094	fig|6666666.37196.peg.172	CG2_ctg0094	CG2_peg0172	7.63374	20.3004	0	No_LogNSI
CG2	20110125.mgmt.asm2.subset2_00095	fig|6666666.37196.peg.173	CG2_ctg0095	CG2_peg0173	24.037	80.7315	0	No_LogNSI
CG2	20110125.mgmt.asm2.subset2_00095	fig|6666666.37196.peg.174	CG2_ctg0095	CG2_peg0174	52.0768	114.783	2.90874	No_LogNSI
CG2	20110125.mgmt.asm2.subset2_00095	fig|6666666.37196.peg.175	CG2_ctg0095	CG2_peg0175	4.16172	9.33083	0	No_LogNSI
CG2	20110125.mgmt.asm2.subset2_00095	fig|6666666.37196.peg.176	CG2_ctg0095	CG2_peg0176	5.90744	16.294	0	No_LogNSI
CG2	20110125.mgmt.asm2.subset2_00096	fig|6666666.37196.peg.177	CG2_ctg0096	CG2_peg0177	6.41896	16.4306	3.76628	No_LogNSI
CG2	20110125.mgmt.asm2.subset2_00097	fig|6666666.37196.peg.178	CG2_ctg0097	CG2_peg0178	0	0	0	No_LogNSI
CG2	20110125.mgmt.asm2.subset2_00097	fig|6666666.37196.peg.179	CG2_ctg0097	CG2_peg0179	7.66859	18.6877	2.84035	No_LogNSI
CG2	20110125.mgmt.asm2.subset2_00097	fig|6666666.37196.peg.180	CG2_ctg0097	CG2_peg0180	7.04442	19.4453	7.91522	No_LogNSI
CG2	20110125.mgmt.asm2.subset2_00098	fig|6666666.37196.peg.181	CG2_ctg0098	CG2_peg0181	13.4272	32.782	0	No_LogNSI
CG2	20110125.mgmt.asm2.subset2_00098	fig|6666666.37196.peg.182	CG2_ctg0098	CG2_peg0182	7.0655	22.5663	3.85528	No_LogNSI
CG2	20110125.mgmt.asm2.subset2_00098	fig|6666666.37196.peg.183	CG2_ctg0098	CG2_peg0183	7.13055	19.0165	3.76373	No_LogNSI
CG2	20110125.mgmt.asm2.subset2_00098	fig|6666666.37196.peg.184	CG2_ctg0098	CG2_peg0184	11.6357	29.4563	4.32096	No_LogNSI
CG2	20110125.mgmt.asm2.subset2_00098	fig|6666666.37196.peg.185	CG2_ctg0098	CG2_peg0185	6.86541	17.38	5.85157	No_LogNSI
CG2	20110125.mgmt.asm2.subset2_00099	fig|6666666.37196.peg.186	CG2_ctg0099	CG2_peg0186	5.90402	13.3665	4.52108	No_LogNSI
CG2	20110125.mgmt.asm2.subset2_00099	fig|6666666.37196.peg.187	CG2_ctg0099	CG2_peg0187	5.13301	12.4961	5.07139	No_LogNSI
CG2	20110125.mgmt.asm2.subset2_00100	fig|6666666.37196.peg.188	CG2_ctg0100	CG2_peg0188	0	0	19.0249	No_LogNSI
CG2	20110125.mgmt.asm2.subset2_00100	fig|6666666.37196.peg.189	CG2_ctg0100	CG2_peg0189	4.88689	11.6998	0	No_LogNSI
CG2	20110125.mgmt.asm2.subset2_00100	fig|6666666.37196.peg.190	CG2_ctg0100	CG2_peg0190	3.02346	17.6482	6.0389	No_LogNSI
CG2	20110125.mgmt.asm2.subset2_00101	fig|6666666.37196.peg.191	CG2_ctg0101	CG2_peg0191	4.35572	11.2671	0	No_LogNSI
CG2	20110125.mgmt.asm2.subset2_00101	fig|6666666.37196.peg.192	CG2_ctg0101	CG2_peg0192	0	0	4.79712	No_LogNSI
CG2	20110125.mgmt.asm2.subset2_00101	fig|6666666.37196.peg.193	CG2_ctg0101	CG2_peg0193	3.29236	9.23473	3.24053	No_LogNSI
CG2	20110125.mgmt.asm2.subset2_00101	fig|6666666.37196.peg.194	CG2_ctg0101	CG2_peg0194	0	0	2.46322	No_LogNSI
CG2	20110125.mgmt.asm2.subset2_00102	fig|6666666.37196.peg.195	CG2_ctg0102	CG2_peg0195	6.38475	14.1094	10.1456	No_LogNSI
CG2	20110125.mgmt.asm2.subset2_00102	fig|6666666.37196.peg.196	CG2_ctg0102	CG2_peg0196	6.61006	16.3776	3.13075	No_LogNSI
CG2	20110125.mgmt.asm2.subset2_00103	fig|6666666.37196.peg.197	CG2_ctg0103	CG2_peg0197	3.74864	16.5248	10.3246	No_LogNSI
CG2	20110125.mgmt.asm2.subset2_00103	fig|6666666.37196.peg.198	CG2_ctg0103	CG2_peg0198	6.05254	14.3666	9.35125	No_LogNSI
CG2	20110125.mgmt.asm2.subset2_00103	fig|6666666.37196.peg.199	CG2_ctg0103	CG2_peg0199	0	0	11.1528	No_LogNSI
CG2	20110125.mgmt.asm2.subset2_00104	fig|6666666.37196.peg.200	CG2_ctg0104	CG2_peg0200	7.22857	17.5876	2.50351	No_LogNSI
CG2	20110125.mgmt.asm2.subset2_00104	fig|6666666.37196.peg.201	CG2_ctg0104	CG2_peg0201	8.24558	20.062	2.50922	No_LogNSI
CG2	20110125.mgmt.asm2.subset2_00105	fig|6666666.37196.peg.202	CG2_ctg0105	CG2_peg0202	5.40103	13.703	0	No_LogNSI
CG2	20110125.mgmt.asm2.subset2_00105	fig|6666666.37196.peg.203	CG2_ctg0105	CG2_peg0203	8.11254	20.8574	3.70578	No_LogNSI
CG2	20110125.mgmt.asm2.subset2_00105	fig|6666666.37196.peg.204	CG2_ctg0105	CG2_peg0204	5.95762	14.0777	4.8269	No_LogNSI
CG2	20110125.mgmt.asm2.subset2_00105	fig|6666666.37196.peg.205	CG2_ctg0105	CG2_peg0205	3.69525	32.5789	6.29482	No_LogNSI
CG2	20110125.mgmt.asm2.subset2_00105	fig|6666666.37196.peg.206	CG2_ctg0105	CG2_peg0206	0	0	4.3353	No_LogNSI
CG2	20110125.mgmt.asm2.subset2_00106	fig|6666666.37196.peg.207	CG2_ctg0106	CG2_peg0207	0	0	8.38273	No_LogNSI
CG2	20110125.mgmt.asm2.subset2_00107	fig|6666666.37196.peg.208	CG2_ctg0107	CG2_peg0208	15.6994	53.5792	3.23764	No_LogNSI
CG2	20110125.mgmt.asm2.subset2_00107	fig|6666666.37196.peg.209	CG2_ctg0107	CG2_peg0209	20.1726	53.4069	3.64643	No_LogNSI
CG2	20110125.mgmt.asm2.subset2_00107	fig|6666666.37196.peg.210	CG2_ctg0107	CG2_peg0210	0	0	0	No_LogNSI
CG2	20110125.mgmt.asm2.subset2_00108	fig|6666666.37196.peg.211	CG2_ctg0108	CG2_peg0211	5.92112	13.7679	0	No_LogNSI
CG2	20110125.mgmt.asm2.subset2_00109	fig|6666666.37196.peg.212	CG2_ctg0109	CG2_peg0212	0	0	12.3674	No_LogNSI
CG2	20110125.mgmt.asm2.subset2_00109	fig|6666666.37196.peg.213	CG2_ctg0109	CG2_peg0213	7.33984	18.5612	4.51676	No_LogNSI
CG2	20110125.mgmt.asm2.subset2_00110	fig|6666666.37196.peg.214	CG2_ctg0110	CG2_peg0214	3.45621	9.46686	0	No_LogNSI
CG2	20110125.mgmt.asm2.subset2_00111	fig|6666666.37196.peg.215	CG2_ctg0111	CG2_peg0215	2.88277	6.35393	0	No_LogNSI
CG2	20110125.mgmt.asm2.subset2_00111	fig|6666666.37196.peg.216	CG2_ctg0111	CG2_peg0216	4.83574	12.2646	7.38676	No_LogNSI
CG2	20110125.mgmt.asm2.subset2_00111	fig|6666666.37196.peg.217	CG2_ctg0111	CG2_peg0217	4.42105	12.4961	0	No_LogNSI
CG2	20110125.mgmt.asm2.subset2_00112	fig|6666666.37196.peg.218	CG2_ctg0112	CG2_peg0218	5.17113	14.2781	0	No_LogNSI
CG2	20110125.mgmt.asm2.subset2_00112	fig|6666666.37196.peg.219	CG2_ctg0112	CG2_peg0219	2.45162	6.69137	0	No_LogNSI
CG2	20110125.mgmt.asm2.subset2_00112	fig|6666666.37196.peg.220	CG2_ctg0112	CG2_peg0220	7.48485	20.4289	0	No_LogNSI
CG2	20110125.mgmt.asm2.subset2_00113	fig|6666666.37196.peg.221	CG2_ctg0113	CG2_peg0221	0	0	0	No_LogNSI
CG2	20110125.mgmt.asm2.subset2_00114	fig|6666666.37196.peg.222	CG2_ctg0114	CG2_peg0222	7.54342	18.549	3.39018	No_LogNSI
CG2	20110125.mgmt.asm2.subset2_00115	fig|6666666.37196.peg.223	CG2_ctg0115	CG2_peg0223	5.85631	14.4056	0	No_LogNSI
CG2	20110125.mgmt.asm2.subset2_00115	fig|6666666.37196.peg.224	CG2_ctg0115	CG2_peg0224	0	0	4.61575	No_LogNSI
CG2	20110125.mgmt.asm2.subset2_00116	fig|6666666.37196.peg.225	CG2_ctg0116	CG2_peg0225	10.5732	26.8536	5.63022	0
CG2	20110125.mgmt.asm2.subset2_00116	fig|6666666.37196.peg.226	CG2_ctg0116	CG2_peg0226	5.77166	15.2975	10.1304	No_LogNSI
CG2	20110125.mgmt.asm2.subset2_00116	fig|6666666.37196.peg.227	CG2_ctg0116	CG2_peg0227	0	0	9.59608	No_LogNSI
CG2	20110125.mgmt.asm2.subset2_00117	fig|6666666.37196.peg.228	CG2_ctg0117	CG2_peg0228	6.46063	15.886	0	No_LogNSI
CG2	20110125.mgmt.asm2.subset2_00117	fig|6666666.37196.peg.229	CG2_ctg0117	CG2_peg0229	6.49113	15.961	3.02807	No_LogNSI
CG2	20110125.mgmt.asm2.subset2_00118	fig|6666666.37196.peg.230	CG2_ctg0118	CG2_peg0230	8.51115	21.5579	2.72272	No_LogNSI
CG2	20110125.mgmt.asm2.subset2_00119	fig|6666666.37196.peg.231	CG2_ctg0119	CG2_peg0231	0	0	0	No_LogNSI
CG2	20110125.mgmt.asm2.subset2_00119	fig|6666666.37196.peg.232	CG2_ctg0119	CG2_peg0232	6.43009	17.2224	2.76207	No_LogNSI
CG2	20110125.mgmt.asm2.subset2_00119	fig|6666666.37196.peg.233	CG2_ctg0119	CG2_peg0233	3.97137	9.30242	0	No_LogNSI
CG2	20110125.mgmt.asm2.subset2_00119	fig|6666666.37196.peg.234	CG2_ctg0119	CG2_peg0234	6.30295	14.9222	3.01053	No_LogNSI
CG2	20110125.mgmt.asm2.subset2_00120	fig|6666666.37196.peg.235	CG2_ctg0120	CG2_peg0235	6.17235	14.7513	0	No_LogNSI
CG2	20110125.mgmt.asm2.subset2_00120	fig|6666666.37196.peg.236	CG2_ctg0120	CG2_peg0236	0	0	0	No_LogNSI
CG2	20110125.mgmt.asm2.subset2_00121	fig|6666666.37196.peg.237	CG2_ctg0121	CG2_peg0237	7.81261	18.5427	4.44158	No_LogNSI
CG2	20110125.mgmt.asm2.subset2_00123	fig|6666666.37196.peg.238	CG2_ctg0123	CG2_peg0238	8.77463	20.0953	3.315	No_LogNSI
CG2	20110125.mgmt.asm2.subset2_00123	fig|6666666.37196.peg.239	CG2_ctg0123	CG2_peg0239	0	0	6.84671	No_LogNSI
CG2	20110125.mgmt.asm2.subset2_00123	fig|6666666.37196.peg.240	CG2_ctg0123	CG2_peg0240	0.604913	2.69465	0	No_LogNSI
CG2	20110125.mgmt.asm2.subset2_00124	fig|6666666.37196.peg.241	CG2_ctg0124	CG2_peg0241	5.34729	18.176	3.49677	No_LogNSI
CG2	20110125.mgmt.asm2.subset2_00124	fig|6666666.37196.peg.242	CG2_ctg0124	CG2_peg0242	5.94896	14.1321	0	No_LogNSI
CG2	20110125.mgmt.asm2.subset2_00124	fig|6666666.37196.peg.243	CG2_ctg0124	CG2_peg0243	5.60993	14.1819	4.15089	No_LogNSI
CG2	20110125.mgmt.asm2.subset2_00124	fig|6666666.37196.peg.244	CG2_ctg0124	CG2_peg0244	4.09319	10.0944	0	No_LogNSI
CG2	20110125.mgmt.asm2.subset2_00125	fig|6666666.37196.peg.245	CG2_ctg0125	CG2_peg0245	0	0	8.54944	No_LogNSI
CG2	20110125.mgmt.asm2.subset2_00125	fig|6666666.37196.peg.246	CG2_ctg0125	CG2_peg0246	8.40789	21.5247	0	No_LogNSI
CG2	20110125.mgmt.asm2.subset2_00126	fig|6666666.37196.peg.247	CG2_ctg0126	CG2_peg0247	7.08704	18.2295	3.32218	No_LogNSI
CG2	20110125.mgmt.asm2.subset2_00126	fig|6666666.37196.peg.248	CG2_ctg0126	CG2_peg0248	0	0	0	No_LogNSI
CG2	20110125.mgmt.asm2.subset2_00127	fig|6666666.37196.peg.249	CG2_ctg0127	CG2_peg0249	1196.15	6407.58	10.0832	No_LogNSI
CG2	20110125.mgmt.asm2.subset2_00127	fig|6666666.37196.peg.250	CG2_ctg0127	CG2_peg0250	39.7525	125.077	0	No_LogNSI
CG2	20110125.mgmt.asm2.subset2_00127	fig|6666666.37196.peg.251	CG2_ctg0127	CG2_peg0251	9.40073	30.6546	0	No_LogNSI
CG2	20110125.mgmt.asm2.subset2_00127	fig|6666666.37196.peg.252	CG2_ctg0127	CG2_peg0252	41.6571	241.49	0	No_LogNSI
CG2	20110125.mgmt.asm2.subset2_00128	fig|6666666.37196.peg.253	CG2_ctg0128	CG2_peg0253	7.37911	17.6692	2.89883	No_LogNSI
CG2	20110125.mgmt.asm2.subset2_00129	fig|6666666.37196.peg.254	CG2_ctg0129	CG2_peg0254	2.60832	8.52363	0	No_LogNSI
CG2	20110125.mgmt.asm2.subset2_00129	fig|6666666.37196.peg.255	CG2_ctg0129	CG2_peg0255	6.66557	16.1248	0	No_LogNSI
CG2	20110125.mgmt.asm2.subset2_00129	fig|6666666.37196.peg.256	CG2_ctg0129	CG2_peg0256	0	0	0	No_LogNSI
CG2	20110125.mgmt.asm2.subset2_00130	fig|6666666.37196.peg.257	CG2_ctg0130	CG2_peg0257	4.01329	21.7741	2.60634	No_LogNSI
CG2	20110125.mgmt.asm2.subset2_00130	fig|6666666.37196.peg.258	CG2_ctg0130	CG2_peg0258	25.7354	75.6313	0	No_LogNSI
CG2	20110125.mgmt.asm2.subset2_00130	fig|6666666.37196.peg.259	CG2_ctg0130	CG2_peg0259	5.55364	14.4608	3.59671	No_LogNSI
CG2	20110125.mgmt.asm2.subset2_00131	fig|6666666.37196.peg.260	CG2_ctg0131	CG2_peg0260	2.49894	6.4652	17.1497	-18.0197
CG2	20110125.mgmt.asm2.subset2_00132	fig|6666666.37196.peg.261	CG2_ctg0132	CG2_peg0261	15.2069	123.757	3.02326	No_LogNSI
CG2	20110125.mgmt.asm2.subset2_00132	fig|6666666.37196.peg.262	CG2_ctg0132	CG2_peg0262	6.89517	19.6969	0	No_LogNSI
CG2	20110125.mgmt.asm2.subset2_00132	fig|6666666.37196.peg.263	CG2_ctg0132	CG2_peg0263	0	0	44.7323	No_LogNSI
CG2	20110125.mgmt.asm2.subset2_00133	fig|6666666.37196.peg.264	CG2_ctg0133	CG2_peg0264	0	0	0	No_LogNSI
CG2	20110125.mgmt.asm2.subset2_00135	fig|6666666.37196.peg.265	CG2_ctg0135	CG2_peg0265	13.4671	86.3506	10.0801	No_LogNSI
CG2	20110125.mgmt.asm2.subset2_00135	fig|6666666.37196.peg.266	CG2_ctg0135	CG2_peg0266	1.39218	3.10081	4.32389	No_LogNSI
CG2	20110125.mgmt.asm2.subset2_00135	fig|6666666.37196.peg.267	CG2_ctg0135	CG2_peg0267	0	0	0	No_LogNSI
CG2	20110125.mgmt.asm2.subset2_00135	fig|6666666.37196.peg.268	CG2_ctg0135	CG2_peg0268	3.55909	10.8357	9.26525	No_LogNSI
CG2	20110125.mgmt.asm2.subset2_00135	fig|6666666.37196.peg.269	CG2_ctg0135	CG2_peg0269	6.8628	20.8939	0	No_LogNSI
CG2	20110125.mgmt.asm2.subset2_00136	fig|6666666.37196.peg.270	CG2_ctg0136	CG2_peg0270	8.84027	21.7506	4.23943	No_LogNSI
CG2	20110125.mgmt.asm2.subset2_00136	fig|6666666.37196.peg.271	CG2_ctg0136	CG2_peg0271	6.21315	14.2126	3.33805	No_LogNSI
CG2	20110125.mgmt.asm2.subset2_00137	fig|6666666.37196.peg.272	CG2_ctg0137	CG2_peg0272	0	0	0	No_LogNSI
CG2	20110125.mgmt.asm2.subset2_00137	fig|6666666.37196.peg.273	CG2_ctg0137	CG2_peg0273	5.29316	14.4932	0	No_LogNSI
CG2	20110125.mgmt.asm2.subset2_00137	fig|6666666.37196.peg.274	CG2_ctg0137	CG2_peg0274	6.20356	17.0473	3.11778	No_LogNSI
CG2	20110125.mgmt.asm2.subset2_00137	fig|6666666.37196.peg.275	CG2_ctg0137	CG2_peg0275	0	0	17.3412	No_LogNSI
CG2	20110125.mgmt.asm2.subset2_00138	fig|6666666.37196.peg.276	CG2_ctg0138	CG2_peg0276	7.10549	17.3131	0	No_LogNSI
CG2	20110125.mgmt.asm2.subset2_00139	fig|6666666.37196.peg.277	CG2_ctg0139	CG2_peg0277	5.54091	14.5852	2.70352	No_LogNSI
CG2	20110125.mgmt.asm2.subset2_00139	fig|6666666.37196.peg.278	CG2_ctg0139	CG2_peg0278	32.0355	86.3506	5.04003	No_LogNSI
CG2	20110125.mgmt.asm2.subset2_00140	fig|6666666.37196.peg.279	CG2_ctg0140	CG2_peg0279	24.9414	185.174	0	No_LogNSI
CG2	20110125.mgmt.asm2.subset2_00140	fig|6666666.37196.peg.280	CG2_ctg0140	CG2_peg0280	5.20028	13.7401	0	No_LogNSI
CG2	20110125.mgmt.asm2.subset2_00141	fig|6666666.37196.peg.281	CG2_ctg0141	CG2_peg0281	5.52255	13.6405	3.97322	No_LogNSI
CG2	20110125.mgmt.asm2.subset2_00141	fig|6666666.37196.peg.282	CG2_ctg0141	CG2_peg0282	1.81917	4.73754	0	No_LogNSI
CG2	20110125.mgmt.asm2.subset2_00141	fig|6666666.37196.peg.283	CG2_ctg0141	CG2_peg0283	5.08034	11.8048	3.37142	No_LogNSI
CG2	20110125.mgmt.asm2.subset2_00141	fig|6666666.37196.peg.284	CG2_ctg0141	CG2_peg0284	5.51131	16.4248	0	No_LogNSI
CG2	20110125.mgmt.asm2.subset2_00141	fig|6666666.37196.peg.285	CG2_ctg0141	CG2_peg0285	4.80032	11.9497	5.69596	No_LogNSI
CG2	20110125.mgmt.asm2.subset2_00142	fig|6666666.37196.peg.286	CG2_ctg0142	CG2_peg0286	6.78895	16.1065	4.94796	No_LogNSI
CG2	20110125.mgmt.asm2.subset2_00143	fig|6666666.37196.peg.287	CG2_ctg0143	CG2_peg0287	7.80038	18.4375	2.90503	No_LogNSI
CG2	20110125.mgmt.asm2.subset2_00144	fig|6666666.37196.peg.288	CG2_ctg0144	CG2_peg0288	4.65505	12.0277	2.67725	No_LogNSI
CG2	20110125.mgmt.asm2.subset2_00145	fig|6666666.37196.peg.289	CG2_ctg0145	CG2_peg0289	4.39426	13.0651	0	No_LogNSI
CG2	20110125.mgmt.asm2.subset2_00145	fig|6666666.37196.peg.290	CG2_ctg0145	CG2_peg0290	5.99805	14.7767	4.10492	No_LogNSI
CG2	20110125.mgmt.asm2.subset2_00145	fig|6666666.37196.peg.291	CG2_ctg0145	CG2_peg0291	12.4952	30.7829	0	No_LogNSI
CG2	20110125.mgmt.asm2.subset2_00147	fig|6666666.37196.peg.292	CG2_ctg0147	CG2_peg0292	0	0	0	No_LogNSI
CG2	20110125.mgmt.asm2.subset2_00147	fig|6666666.37196.peg.293	CG2_ctg0147	CG2_peg0293	0	0	6.18368	No_LogNSI
CG2	20110125.mgmt.asm2.subset2_00148	fig|6666666.37196.peg.294	CG2_ctg0148	CG2_peg0294	0	0	0	No_LogNSI
CG2	20110125.mgmt.asm2.subset2_00148	fig|6666666.37196.peg.295	CG2_ctg0148	CG2_peg0295	5.57807	13.621	0	No_LogNSI
CG2	20110125.mgmt.asm2.subset2_00148	fig|6666666.37196.peg.296	CG2_ctg0148	CG2_peg0296	4.31671	10.9295	4.24497	No_LogNSI
CG2	20110125.mgmt.asm2.subset2_00149	fig|6666666.37196.peg.297	CG2_ctg0149	CG2_peg0297	0	0	5.40363	No_LogNSI
CG2	20110125.mgmt.asm2.subset2_00149	fig|6666666.37196.peg.298	CG2_ctg0149	CG2_peg0298	5.55347	13.523	2.81639	No_LogNSI
CG2	20110125.mgmt.asm2.subset2_00149	fig|6666666.37196.peg.299	CG2_ctg0149	CG2_peg0299	1.88561	6.43523	2.74823	No_LogNSI
CG2	20110125.mgmt.asm2.subset2_00149	fig|6666666.37196.peg.300	CG2_ctg0149	CG2_peg0300	0	0	0	No_LogNSI
CG2	20110125.mgmt.asm2.subset2_00150	fig|6666666.37196.peg.301	CG2_ctg0150	CG2_peg0301	0	0	7.76303	No_LogNSI
CG2	20110125.mgmt.asm2.subset2_00150	fig|6666666.37196.peg.302	CG2_ctg0150	CG2_peg0302	7.25488	18.0528	4.6533	No_LogNSI
[truncated: 21,320 more rows]
