# Supplementary material for: Community-integrated omics links dominance of a microbial generalist to fine-tuned resource usage
Source: Nat Commun. 2014 Nov 26;5:5603. doi: 10.1038/ncomms6603 (PMC4263124; doi:10.1038/ncomms6603)
Supplement: Supplementary Data 3 — List of genes for each composite genome (CG) with corresponding transcript levels and protein abundances for samples obtained on SD5 to SD7. [file ncomms6603-s4.xlsx]

## Sheet: TABLE S3
Supplementary Data 3 | List of genes for each composite genome (CG) with corresponding transcript levels and protein abundances for samples obtained on SD5 to SD7.
Composite genome	RAST contig ID	RAST feature ID	NCBI contig ID	NCBI feature ID	05 October 2011 - SD5				12 October 2011 - SD6				11 January 2012 - SD7
					Metagenomic coverage	Metagenomic FPKM	Metatranscriptomic FPKM	Proteomic LogNSI	Metagenomic coverage	Metagenomic FPKM	Metatranscriptomic FPKM	Proteomic LogNSI	Metagenomic coverage	Metagenomic FPKM	Metatranscriptomic FPKM	Proteomic LogNSI
CG1	20110125.mgmt.asm2.subset1_00001	fig|6666666.37195.peg.1	CG1_ctg0001	CG1_peg0001	10.3643	17.5143	17.5143	No_LogNSI	7.15557	12.8911	2.85797	No_LogNSI	7.44309	9.15323	0.808618	No_LogNSI
CG1	20110125.mgmt.asm2.subset1_00002	fig|6666666.37195.peg.2	CG1_ctg0002	CG1_peg0002	0	0	0	No_LogNSI	0	0	0	No_LogNSI	0	0	2.9369	No_LogNSI
CG1	20110125.mgmt.asm2.subset1_00002	fig|6666666.37195.peg.3	CG1_ctg0002	CG1_peg0003	7.55038	12.6717	1.28093	No_LogNSI	6.67681	11.739	1.43045	No_LogNSI	7.24152	9.15772	0.892887	No_LogNSI
CG1	20110125.mgmt.asm2.subset1_00002	fig|6666666.37195.peg.4	CG1_ctg0002	CG1_peg0004	9.91421	17.8579	0.832941	No_LogNSI	4.49261	9.36022	4.15027	No_LogNSI	7.69169	9.63927	1.67674	No_LogNSI
CG1	20110125.mgmt.asm2.subset1_00003	fig|6666666.37195.peg.5	CG1_ctg0003	CG1_peg0005	9.2578	15.7421	2.4484	No_LogNSI	10.1847	18.2459	5.11366	No_LogNSI	7.48321	10.3813	4.29041	No_LogNSI
CG1	20110125.mgmt.asm2.subset1_00003	fig|6666666.37195.peg.6	CG1_ctg0003	CG1_peg0006	7.50513	11.7539	2.00025	No_LogNSI	9.85584	17.6551	2.28061	No_LogNSI	8.6469	9.56934	2.0591	No_LogNSI
CG1	20110125.mgmt.asm2.subset1_00005	fig|6666666.37195.peg.7	CG1_ctg0005	CG1_peg0007	0	0	2.08419	No_LogNSI	0	0	1.55595	No_LogNSI	9.97122	31.9887	2.17284	No_LogNSI
CG1	20110125.mgmt.asm2.subset1_00005	fig|6666666.37195.peg.8	CG1_ctg0005	CG1_peg0008	2.01701	8.30666	0.952992	No_LogNSI	7.34149	11.7185	3.64896	No_LogNSI	9.06331	10.792	0.924518	No_LogNSI
CG1	20110125.mgmt.asm2.subset1_00005	fig|6666666.37195.peg.9	CG1_ctg0005	CG1_peg0009	3.13031	12.3311	2.72745	No_LogNSI	5.48495	17.5103	5.41292	No_LogNSI	26.8042	32.1138	3.83701	No_LogNSI
CG1	20110125.mgmt.asm2.subset1_00006	fig|6666666.37195.peg.10	CG1_ctg0006	CG1_peg0010	9.36269	14.1381	0	No_LogNSI	7.58736	13.2249	0.735499	No_LogNSI	6.83942	8.88748	0.938794	No_LogNSI
CG1	20110125.mgmt.asm2.subset1_00006	fig|6666666.37195.peg.11	CG1_ctg0006	CG1_peg0011	0	0	1.41498	No_LogNSI	10.9604	36.5627	3.17305	No_LogNSI	0	0	0	No_LogNSI
CG1	20110125.mgmt.asm2.subset1_00008	fig|6666666.37195.peg.12	CG1_ctg0008	CG1_peg0012	9.0042	26.6023	0	No_LogNSI	0	0	0.809121	No_LogNSI	22.4314	35.396	0	No_LogNSI
CG1	20110125.mgmt.asm2.subset1_00008	fig|6666666.37195.peg.13	CG1_ctg0008	CG1_peg0013	10.9327	19.3203	0	No_LogNSI	10.3539	19.0232	0.826832	No_LogNSI	10.5223	13.4245	0	No_LogNSI
CG1	20110125.mgmt.asm2.subset1_00008	fig|6666666.37195.peg.14	CG1_ctg0008	CG1_peg0014	0	0	4.00708	No_LogNSI	0	0	20.3371	No_LogNSI	0	0	11.0457	No_LogNSI
CG1	20110125.mgmt.asm2.subset1_00009	fig|6666666.37195.peg.15	CG1_ctg0009	CG1_peg0015	21.24	41.9106	0	No_LogNSI	7.84636	29.6757	0	No_LogNSI	10.4226	20.4335	0.662691	No_LogNSI
CG1	20110125.mgmt.asm2.subset1_00009	fig|6666666.37195.peg.16	CG1_ctg0009	CG1_peg0016	8.95811	15.8654	0	No_LogNSI	6.3619	10.9136	0	No_LogNSI	6.99377	8.66953	0.751211	No_LogNSI
CG1	20110125.mgmt.asm2.subset1_00009	fig|6666666.37195.peg.17	CG1_ctg0009	CG1_peg0017	8.2004	13.7992	1.42297	No_LogNSI	5.11338	8.61109	1.12484	No_LogNSI	7.87376	9.6051	0.974311	No_LogNSI
CG1	20110125.mgmt.asm2.subset1_00009	fig|6666666.37195.peg.18	CG1_ctg0009	CG1_peg0018	7.91418	12.4433	1.72188	No_LogNSI	6.11186	12.6012	0	No_LogNSI	7.74629	9.08777	0	No_LogNSI
CG1	20110125.mgmt.asm2.subset1_00010	fig|6666666.37195.peg.19	CG1_ctg0010	CG1_peg0019	4.14048	7.16825	3.75538	No_LogNSI	8.76283	15.2341	4.16137	No_LogNSI	7.35508	9.95503	5.26052	No_LogNSI
CG1	20110125.mgmt.asm2.subset1_00010	fig|6666666.37195.peg.20	CG1_ctg0010	CG1_peg0020	8.58969	14.871	0.918021	No_LogNSI	12.0446	20.9394	2.00452	No_LogNSI	21.4188	28.9902	3.57302	No_LogNSI
CG1	20110125.mgmt.asm2.subset1_00011	fig|6666666.37195.peg.21	CG1_ctg0011	CG1_peg0021	9.68777	24.92	4.76496	No_LogNSI	2.5261	11.7185	4.17024	No_LogNSI	6.95039	10.792	5.54711	No_LogNSI
CG1	20110125.mgmt.asm2.subset1_00011	fig|6666666.37195.peg.22	CG1_ctg0011	CG1_peg0022	4.78747	12.3149	0.751768	No_LogNSI	0	0	4.87586	No_LogNSI	3.46693	5.38318	4.2072	No_LogNSI
CG1	20110125.mgmt.asm2.subset1_00012	fig|6666666.37195.peg.23	CG1_ctg0012	CG1_peg0023	4.3495	12.3149	0.751768	No_LogNSI	3.57091	5.69992	1.62529	No_LogNSI	2.2743	5.38318	1.23741	No_LogNSI
CG1	20110125.mgmt.asm2.subset1_00012	fig|6666666.37195.peg.24	CG1_ctg0012	CG1_peg0024	7.1685	12.9634	1.2136	No_LogNSI	4.24493	8.52438	1.11543	No_LogNSI	8.97887	10.6528	0.939875	No_LogNSI
CG1	20110125.mgmt.asm2.subset1_00012	fig|6666666.37195.peg.25	CG1_ctg0012	CG1_peg0025	6.56483	10.927	0	No_LogNSI	4.5914	9.11259	0.81613	No_LogNSI	8.13564	9.49998	0.697029	No_LogNSI
CG1	20110125.mgmt.asm2.subset1_00012	fig|6666666.37195.peg.26	CG1_ctg0012	CG1_peg0026	9.02731	15.7064	0	No_LogNSI	5.06881	8.81646	0.650953	No_LogNSI	7.34485	8.95302	0	No_LogNSI
CG1	20110125.mgmt.asm2.subset1_00013	fig|6666666.37195.peg.27	CG1_ctg0013	CG1_peg0027	8.3144	13.3085	6.299	No_LogNSI	6.38641	10.7212	4.477	No_LogNSI	8.55897	9.85416	2.9285	No_LogNSI
CG1	20110125.mgmt.asm2.subset1_00013	fig|6666666.37195.peg.28	CG1_ctg0013	CG1_peg0028	0	0	1.22347	No_LogNSI	0	0	1.43379	No_LogNSI	32.6283	68.095	4.36988	No_LogNSI
CG1	20110125.mgmt.asm2.subset1_00013	fig|6666666.37195.peg.29	CG1_ctg0013	CG1_peg0029	0	0	15.5095	No_LogNSI	0	0	31.1379	No_LogNSI	128.703	402.905	13.8493	No_LogNSI
CG1	20110125.mgmt.asm2.subset1_00013	fig|6666666.37195.peg.30	CG1_ctg0013	CG1_peg0030	7.97768	13.753	0	No_LogNSI	6.66025	10.9996	0.947161	No_LogNSI	7.28406	8.38253	0	No_LogNSI
CG1	20110125.mgmt.asm2.subset1_00014	fig|6666666.37195.peg.31	CG1_ctg0014	CG1_peg0031	7.76582	11.9753	2.93449	No_LogNSI	6.09046	11.0843	2.40096	No_LogNSI	10.8202	11.8849	2.57523	No_LogNSI
CG1	20110125.mgmt.asm2.subset1_00015	fig|6666666.37195.peg.32	CG1_ctg0015	CG1_peg0032	0	0	0	No_LogNSI	0	0	0	No_LogNSI	0	0	0	No_LogNSI
CG1	20110125.mgmt.asm2.subset1_00015	fig|6666666.37195.peg.33	CG1_ctg0015	CG1_peg0033	232.808	930.573	4.96336	No_LogNSI	0	0	12.7343	No_LogNSI	0	0	2.71946	No_LogNSI
CG1	20110125.mgmt.asm2.subset1_00016	fig|6666666.37195.peg.34	CG1_ctg0016	CG1_peg0034	14.0223	24.3072	3.12698	No_LogNSI	6.15273	9.83866	4.35982	No_LogNSI	10.7367	14.584	2.91733	No_LogNSI
CG1	20110125.mgmt.asm2.subset1_00017	fig|6666666.37195.peg.35	CG1_ctg0017	CG1_peg0035	0	0	0	No_LogNSI	0	0	16.9638	No_LogNSI	794.6	2409.75	7.00073	No_LogNSI
CG1	20110125.mgmt.asm2.subset1_00017	fig|6666666.37195.peg.36	CG1_ctg0017	CG1_peg0036	4.92727	20.1394	0	No_LogNSI	11.0401	28.5022	1.67578	No_LogNSI	15.5444	26.1781	0.981737	No_LogNSI
CG1	20110125.mgmt.asm2.subset1_00018	fig|6666666.37195.peg.37	CG1_ctg0018	CG1_peg0037	16.7375	33.3288	2.42629	No_LogNSI	29.2645	71.4122	7.40516	No_LogNSI	14.2214	21.82	4.61094	No_LogNSI
CG1	20110125.mgmt.asm2.subset1_00018	fig|6666666.37195.peg.38	CG1_ctg0018	CG1_peg0038	21.4895	31.6016	20.851	No_LogNSI	26.6445	44.1933	13.3115	No_LogNSI	10.5669	13.7416	7.49174	No_LogNSI
CG1	20110125.mgmt.asm2.subset1_00019	fig|6666666.37195.peg.39	CG1_ctg0019	CG1_peg0039	6.9609	12.4271	4.97759	No_LogNSI	13.0369	22.0376	1.39577	No_LogNSI	12.2836	14.7559	2.11608	No_LogNSI
CG1	20110125.mgmt.asm2.subset1_00019	fig|6666666.37195.peg.40	CG1_ctg0019	CG1_peg0040	0	0	0	No_LogNSI	35.363	143.823	0	No_LogNSI	56.1347	136.19	0.728313	No_LogNSI
CG1	20110125.mgmt.asm2.subset1_00021	fig|6666666.37195.peg.41	CG1_ctg0021	CG1_peg0041	3.36797	6.89165	0	No_LogNSI	6.51341	12.8539	0	No_LogNSI	9.30202	11.0376	1.08242	No_LogNSI
CG1	20110125.mgmt.asm2.subset1_00023	fig|6666666.37195.peg.42	CG1_ctg0023	CG1_peg0042	14.9958	38.7265	1.00388	No_LogNSI	4.28933	13.6933	0	No_LogNSI	4.99167	12.5823	0.969736	No_LogNSI
CG1	20110125.mgmt.asm2.subset1_00023	fig|6666666.37195.peg.43	CG1_ctg0023	CG1_peg0043	9.57482	15.0434	0.729676	No_LogNSI	4.03272	10.4113	0.787694	No_LogNSI	11.156	17.3025	4.09203	No_LogNSI
CG1	20110125.mgmt.asm2.subset1_00024	fig|6666666.37195.peg.44	CG1_ctg0024	CG1_peg0044	23.2927	34.2224	0	No_LogNSI	0	0	0	No_LogNSI	44.0245	46.0633	0	No_LogNSI
CG1	20110125.mgmt.asm2.subset1_00024	fig|6666666.37195.peg.45	CG1_ctg0024	CG1_peg0045	0	0	0	No_LogNSI	10.0397	33.1192	1.52647	No_LogNSI	21.7189	30.4363	8.55156	No_LogNSI
CG1	20110125.mgmt.asm2.subset1_00025	fig|6666666.37195.peg.46	CG1_ctg0025	CG1_peg0046	8.84932	13.2982	2.15668	No_LogNSI	5.9171	10.8041	1.72525	No_LogNSI	10.4838	12.373	1.08711	No_LogNSI
CG1	20110125.mgmt.asm2.subset1_00026	fig|6666666.37195.peg.47	CG1_ctg0026	CG1_peg0047	28.6055	42.2565	0.864624	No_LogNSI	0	0	0	No_LogNSI	30.9568	86.2451	0	No_LogNSI
CG1	20110125.mgmt.asm2.subset1_00026	fig|6666666.37195.peg.48	CG1_ctg0026	CG1_peg0048	5.79048	9.72705	1.59354	No_LogNSI	6.30994	10.6442	2.18223	No_LogNSI	7.7837	9.30642	1.24754	No_LogNSI
CG1	20110125.mgmt.asm2.subset1_00027	fig|6666666.37195.peg.49	CG1_ctg0027	CG1_peg0049	10.3065	16.3228	0.859816	No_LogNSI	5.13277	8.75799	0.910617	No_LogNSI	7.04232	9.14044	0	No_LogNSI
CG1	20110125.mgmt.asm2.subset1_00030	fig|6666666.37195.peg.50	CG1_ctg0030	CG1_peg0050	0	0	6.67095	No_LogNSI	6.43367	23.4371	3.12768	No_LogNSI	3.5308	10.792	3.08173	No_LogNSI
CG1	20110125.mgmt.asm2.subset1_00030	fig|6666666.37195.peg.51	CG1_ctg0030	CG1_peg0051	10.0631	15.9818	1.34154	No_LogNSI	6.51086	11.3613	1.54657	No_LogNSI	7.34438	8.25308	0.926878	No_LogNSI
CG1	20110125.mgmt.asm2.subset1_00030	fig|6666666.37195.peg.52	CG1_ctg0030	CG1_peg0052	5.92014	12.1536	1.25079	No_LogNSI	8.18523	16.3978	3.01834	No_LogNSI	8.12349	12.9636	2.50057	No_LogNSI
CG1	20110125.mgmt.asm2.subset1_00031	fig|6666666.37195.peg.53	CG1_ctg0031	CG1_peg0053	51.9421	160.435	0	No_LogNSI	62.3449	246.798	0	No_LogNSI	227.098	476.514	0	No_LogNSI
CG1	20110125.mgmt.asm2.subset1_00031	fig|6666666.37195.peg.54	CG1_ctg0031	CG1_peg0054	8.07463	13.0393	0	No_LogNSI	8.7305	15.0323	0	No_LogNSI	8.40783	10.4166	0.547885	No_LogNSI
CG1	20110125.mgmt.asm2.subset1_00031	fig|6666666.37195.peg.55	CG1_ctg0031	CG1_peg0055	9.44417	15.062	0.980185	No_LogNSI	7.25688	12.8514	1.12473	No_LogNSI	10.5545	13.0272	0.818785	No_LogNSI
CG1	20110125.mgmt.asm2.subset1_00031	fig|6666666.37195.peg.56	CG1_ctg0031	CG1_peg0056	9.29986	15.6016	1.94451	No_LogNSI	6.04133	10.304	1.38864	No_LogNSI	11.7078	14.2252	1.2812	No_LogNSI
CG1	20110125.mgmt.asm2.subset1_00032	fig|6666666.37195.peg.57	CG1_ctg0032	CG1_peg0057	44.9673	178.865	0	No_LogNSI	0	0	2.78069	No_LogNSI	0	0	0.709505	No_LogNSI
CG1	20110125.mgmt.asm2.subset1_00032	fig|6666666.37195.peg.58	CG1_ctg0032	CG1_peg0058	3.10007	12.3311	2.72745	No_LogNSI	21.8808	35.0205	5.41292	No_LogNSI	13.4848	40.1423	4.53465	No_LogNSI
CG1	20110125.mgmt.asm2.subset1_00032	fig|6666666.37195.peg.59	CG1_ctg0032	CG1_peg0059	9.14994	15.3402	2.63155	No_LogNSI	6.69824	12.0025	3.80709	No_LogNSI	6.45847	7.58631	1.01633	No_LogNSI
CG1	20110125.mgmt.asm2.subset1_00032	fig|6666666.37195.peg.60	CG1_ctg0032	CG1_peg0060	8.70446	14.1346	1.05171	No_LogNSI	5.88204	10.2973	0	No_LogNSI	6.53887	8.02063	0.598874	No_LogNSI
CG1	20110125.mgmt.asm2.subset1_00032	fig|6666666.37195.peg.61	CG1_ctg0032	CG1_peg0061	1.49601	9.68163	1.00388	No_LogNSI	12.868	27.3866	0	No_LogNSI	10.1778	18.8734	1.29298	No_LogNSI
CG1	20110125.mgmt.asm2.subset1_00033	fig|6666666.37195.peg.62	CG1_ctg0033	CG1_peg0062	10.9651	19.1358	2.77088	No_LogNSI	10.4296	20.0204	1.71572	No_LogNSI	5.58851	9.3776	7.01087	No_LogNSI
CG1	20110125.mgmt.asm2.subset1_00033	fig|6666666.37195.peg.63	CG1_ctg0033	CG1_peg0063	6.21829	9.4232	0	No_LogNSI	6.67608	11.3439	0	No_LogNSI	6.73179	8.90443	1.335	No_LogNSI
CG1	20110125.mgmt.asm2.subset1_00033	fig|6666666.37195.peg.64	CG1_ctg0033	CG1_peg0064	5.255	8.67578	1.65662	No_LogNSI	4.63491	8.09988	1.2376	No_LogNSI	6.60435	7.77547	2.05059	No_LogNSI
CG1	20110125.mgmt.asm2.subset1_00033	fig|6666666.37195.peg.65	CG1_ctg0033	CG1_peg0065	7.40778	11.4981	3.0826	No_LogNSI	7.19051	12.3729	3.12801	No_LogNSI	6.50641	7.67631	0.999175	No_LogNSI
CG1	20110125.mgmt.asm2.subset1_00034	fig|6666666.37195.peg.66	CG1_ctg0034	CG1_peg0066	30.3663	117.911	0	No_LogNSI	0	0	0	No_LogNSI	56.0373	81.7768	0	No_LogNSI
CG1	20110125.mgmt.asm2.subset1_00034	fig|6666666.37195.peg.67	CG1_ctg0034	CG1_peg0067	7.11379	13.0599	0.778662	No_LogNSI	5.64204	10.3121	1.16236	No_LogNSI	9.29595	10.9969	0.84943	No_LogNSI
CG1	20110125.mgmt.asm2.subset1_00034	fig|6666666.37195.peg.68	CG1_ctg0034	CG1_peg0068	5.70774	9.66008	0.83562	No_LogNSI	4.2677	7.06538	1.10537	No_LogNSI	3.9793	5.33571	2.13199	No_LogNSI
CG1	20110125.mgmt.asm2.subset1_00034	fig|6666666.37195.peg.69	CG1_ctg0034	CG1_peg0069	7.02967	10.878	0.730816	No_LogNSI	6.91079	12.346	0.897318	No_LogNSI	10.1281	11.9113	3.16575	No_LogNSI
CG1	20110125.mgmt.asm2.subset1_00035	fig|6666666.37195.peg.70	CG1_ctg0035	CG1_peg0070	12.2545	20.6124	0.920671	No_LogNSI	10.7196	18.3232	1.69715	No_LogNSI	9.68457	12.2376	1.76188	No_LogNSI
CG1	20110125.mgmt.asm2.subset1_00036	fig|6666666.37195.peg.71	CG1_ctg0036	CG1_peg0071	6.84636	12.4163	1.10977	No_LogNSI	6.23118	10.1801	1.17076	No_LogNSI	9.15992	10.7847	1.01168	No_LogNSI
CG1	20110125.mgmt.asm2.subset1_00036	fig|6666666.37195.peg.72	CG1_ctg0036	CG1_peg0072	10.8928	17.6383	0	No_LogNSI	5.60772	9.92984	0	No_LogNSI	7.92523	9.35438	0.627162	No_LogNSI
CG1	20110125.mgmt.asm2.subset1_00036	fig|6666666.37195.peg.73	CG1_ctg0036	CG1_peg0073	12.676	20.7557	4.13124	No_LogNSI	6.14588	10.4208	5.19638	No_LogNSI	8.10906	10.1851	4.5621	No_LogNSI
CG1	20110125.mgmt.asm2.subset1_00036	fig|6666666.37195.peg.74	CG1_ctg0036	CG1_peg0074	14.36	23.4998	4.37762	-16.3127	11.2145	19.2144	8.5633	-16.3055	15.32	18.1167	3.0383	0
CG1	20110125.mgmt.asm2.subset1_00036	fig|6666666.37195.peg.75	CG1_ctg0036	CG1_peg0075	4.8007	8.20672	1.63213	No_LogNSI	2.33249	3.72314	2.10421	No_LogNSI	9.21618	10.8961	1.3017	No_LogNSI
CG1	20110125.mgmt.asm2.subset1_00036	fig|6666666.37195.peg.76	CG1_ctg0036	CG1_peg0076	0	0	10.74	No_LogNSI	0	0	6.91188	No_LogNSI	0	0	2.9369	No_LogNSI
CG1	20110125.mgmt.asm2.subset1_00037	fig|6666666.37195.peg.77	CG1_ctg0037	CG1_peg0077	5.78415	8.57774	1.17701	No_LogNSI	10.8513	19.9629	3.24965	No_LogNSI	6.6191	8.39127	0.796502	No_LogNSI
CG1	20110125.mgmt.asm2.subset1_00037	fig|6666666.37195.peg.78	CG1_ctg0037	CG1_peg0078	8.29747	13.4023	2.73678	No_LogNSI	5.71259	9.95811	3.72232	No_LogNSI	6.88022	8.3608	2.7339	No_LogNSI
CG1	20110125.mgmt.asm2.subset1_00038	fig|6666666.37195.peg.79	CG1_ctg0038	CG1_peg0079	6.65779	11.195	0.896775	No_LogNSI	5.6702	9.82464	1.24357	No_LogNSI	7.17266	8.55412	0.679582	No_LogNSI
CG1	20110125.mgmt.asm2.subset1_00038	fig|6666666.37195.peg.80	CG1_ctg0038	CG1_peg0080	7.86032	13.7065	1.36982	No_LogNSI	5.13037	9.28138	1.03366	No_LogNSI	6.34642	7.71717	0.534002	No_LogNSI
CG1	20110125.mgmt.asm2.subset1_00038	fig|6666666.37195.peg.81	CG1_ctg0038	CG1_peg0081	2.07464	10.0697	2.03487	No_LogNSI	8.92811	14.2511	3.35156	No_LogNSI	0	0	1.63623	No_LogNSI
CG1	20110125.mgmt.asm2.subset1_00039	fig|6666666.37195.peg.82	CG1_ctg0039	CG1_peg0082	3.69004	5.81019	2.66806	No_LogNSI	5.38022	8.61109	2.0622	No_LogNSI	8.15506	9.6051	1.21789	No_LogNSI
CG1	20110125.mgmt.asm2.subset1_00039	fig|6666666.37195.peg.83	CG1_ctg0039	CG1_peg0083	11.6613	19.7807	2.85105	No_LogNSI	9.55568	16.3655	3.29656	No_LogNSI	10.2489	12.5065	2.6013	No_LogNSI
CG1	20110125.mgmt.asm2.subset1_00039	fig|6666666.37195.peg.84	CG1_ctg0039	CG1_peg0084	4.37657	9.28559	1.51344	No_LogNSI	5.30423	10.1355	2.29018	No_LogNSI	4.96237	5.68648	1.76258	No_LogNSI
CG1	20110125.mgmt.asm2.subset1_00040	fig|6666666.37195.peg.85	CG1_ctg0040	CG1_peg0085	4.51781	7.03712	1.57073	No_LogNSI	6.05701	10.818	1.1032	No_LogNSI	5.01348	6.37273	1.67413	No_LogNSI
CG1	20110125.mgmt.asm2.subset1_00040	fig|6666666.37195.peg.86	CG1_ctg0040	CG1_peg0086	7.63847	12.8608	1.75923	No_LogNSI	5.92746	10.4596	1.62039	No_LogNSI	6.57727	8.84416	0.863456	No_LogNSI
CG1	20110125.mgmt.asm2.subset1_00041	fig|6666666.37195.peg.87	CG1_ctg0041	CG1_peg0087	8.32453	13.8922	0.933239	No_LogNSI	7.25812	12.7084	0.967426	No_LogNSI	8.70234	10.7352	0.863604	No_LogNSI
CG1	20110125.mgmt.asm2.subset1_00042	fig|6666666.37195.peg.88	CG1_ctg0042	CG1_peg0088	49.4544	184.138	0	No_LogNSI	306.87	854.137	2.04084	No_LogNSI	102.576	276.514	0.985385	No_LogNSI
CG1	20110125.mgmt.asm2.subset1_00042	fig|6666666.37195.peg.89	CG1_ctg0042	CG1_peg0089	6.81875	10.1835	0.954147	No_LogNSI	3.23944	6.89442	1.36536	No_LogNSI	5.49097	6.77738	1.27036	No_LogNSI
CG1	20110125.mgmt.asm2.subset1_00042	fig|6666666.37195.peg.90	CG1_ctg0042	CG1_peg0090	6.86568	11.2343	0.738221	No_LogNSI	6.19934	10.9472	1.15885	No_LogNSI	10.9981	12.8821	0	No_LogNSI
CG1	20110125.mgmt.asm2.subset1_00043	fig|6666666.37195.peg.91	CG1_ctg0043	CG1_peg0091	12.3886	20.1786	2.13011	No_LogNSI	10.5591	18.1852	1.63616	No_LogNSI	8.29851	9.90997	1.58595	No_LogNSI
CG1	20110125.mgmt.asm2.subset1_00043	fig|6666666.37195.peg.92	CG1_ctg0043	CG1_peg0092	6.4439	11.0364	4.97863	No_LogNSI	7.78996	14.1414	4.49305	No_LogNSI	8.85407	10.5377	3.06727	No_LogNSI
CG1	20110125.mgmt.asm2.subset1_00044	fig|6666666.37195.peg.93	CG1_ctg0044	CG1_peg0093	10.0382	16.9549	0.748141	No_LogNSI	8.7009	14.559	1.69675	No_LogNSI	8.03309	10.1379	1.72636	No_LogNSI
CG1	20110125.mgmt.asm2.subset1_00044	fig|6666666.37195.peg.94	CG1_ctg0044	CG1_peg0094	0	0	0	No_LogNSI	0	0	0	No_LogNSI	176.659	276.514	0.985385	No_LogNSI
CG1	20110125.mgmt.asm2.subset1_00045	fig|6666666.37195.peg.95	CG1_ctg0045	CG1_peg0095	0	0	4.57847	No_LogNSI	0	0	3.35156	No_LogNSI	3.10214	6.54451	4.25419	No_LogNSI
CG1	20110125.mgmt.asm2.subset1_00045	fig|6666666.37195.peg.96	CG1_ctg0045	CG1_peg0096	6.60751	11.9242	21.5378	No_LogNSI	4.74148	10.0075	15.685	No_LogNSI	6.49717	8.24623	8.44264	No_LogNSI
CG1	20110125.mgmt.asm2.subset1_00045	fig|6666666.37195.peg.97	CG1_ctg0045	CG1_peg0097	7.37746	12.6116	2.9047	No_LogNSI	4.15829	8.08231	4.90848	No_LogNSI	7.04307	9.32703	3.30407	No_LogNSI
CG1	20110125.mgmt.asm2.subset1_00046	fig|6666666.37195.peg.98	CG1_ctg0046	CG1_peg0098	6.92236	11.3601	1.66419	No_LogNSI	5.28311	8.97583	2.75391	No_LogNSI	6.15399	7.57467	1.90457	No_LogNSI
CG1	20110125.mgmt.asm2.subset1_00048	fig|6666666.37195.peg.99	CG1_ctg0048	CG1_peg0099	11.2566	18.2329	2.24361	No_LogNSI	11.0118	19.3485	1.5573	No_LogNSI	11.9233	14.319	1.27656	No_LogNSI
CG1	20110125.mgmt.asm2.subset1_00048	fig|6666666.37195.peg.100	CG1_ctg0048	CG1_peg0100	0	0	0	No_LogNSI	0	0	0	No_LogNSI	0	0	0	No_LogNSI
CG1	20110125.mgmt.asm2.subset1_00049	fig|6666666.37195.peg.101	CG1_ctg0049	CG1_peg0101	10.5217	16.8891	2.96693	No_LogNSI	12.1112	21.6361	6.61922	No_LogNSI	10.3957	11.765	4.78322	No_LogNSI
CG1	20110125.mgmt.asm2.subset1_00049	fig|6666666.37195.peg.102	CG1_ctg0049	CG1_peg0102	8.51565	13.8219	0.901613	No_LogNSI	8.68234	14.6303	1.40936	No_LogNSI	8.89587	10.5555	1.00585	No_LogNSI
CG1	20110125.mgmt.asm2.subset1_00049	fig|6666666.37195.peg.103	CG1_ctg0049	CG1_peg0103	6.26599	9.3889	0	No_LogNSI	7.39175	13.2026	1.36585	No_LogNSI	8.04176	11.8046	2.78733	No_LogNSI
CG1	20110125.mgmt.asm2.subset1_00049	fig|6666666.37195.peg.104	CG1_ctg0049	CG1_peg0104	7.97266	47.1094	2.7118	No_LogNSI	43.4623	69.3749	9.28414	No_LogNSI	29.4026	96.7247	3.85842	No_LogNSI
CG1	20110125.mgmt.asm2.subset1_00050	fig|6666666.37195.peg.105	CG1_ctg0050	CG1_peg0105	6.60252	11.0438	5.81604	No_LogNSI	4.10367	7.21115	7.922	No_LogNSI	6.937	8.21605	4.9672	No_LogNSI
CG1	20110125.mgmt.asm2.subset1_00051	fig|6666666.37195.peg.106	CG1_ctg0051	CG1_peg0106	0	0	1.27398	No_LogNSI	17.1285	27.3406	1.41838	No_LogNSI	5.87983	12.5409	0	No_LogNSI
CG1	20110125.mgmt.asm2.subset1_00051	fig|6666666.37195.peg.107	CG1_ctg0051	CG1_peg0107	4.511	7.10797	1.07348	No_LogNSI	4.6615	14.7231	1.15783	No_LogNSI	6.13561	9.35845	1.41836	No_LogNSI
CG1	20110125.mgmt.asm2.subset1_00051	fig|6666666.37195.peg.108	CG1_ctg0051	CG1_peg0108	0	0	2.21366	No_LogNSI	4.29935	18.7714	0	No_LogNSI	9.62159	13.0288	3.16805	No_LogNSI
CG1	20110125.mgmt.asm2.subset1_00052	fig|6666666.37195.peg.109	CG1_ctg0052	CG1_peg0109	0	0	0	No_LogNSI	0	0	0	No_LogNSI	0	0	0	No_LogNSI
CG1	20110125.mgmt.asm2.subset1_00052	fig|6666666.37195.peg.110	CG1_ctg0052	CG1_peg0110	8.68967	14.0423	0	No_LogNSI	6.90293	12.5105	1.08653	No_LogNSI	9.7437	12.9398	0.83923	No_LogNSI
CG1	20110125.mgmt.asm2.subset1_00053	fig|6666666.37195.peg.111	CG1_ctg0053	CG1_peg0111	8.70339	12.8568	0	No_LogNSI	0	0	0	No_LogNSI	4.44458	16.7505	0	No_LogNSI
CG1	20110125.mgmt.asm2.subset1_00054	fig|6666666.37195.peg.112	CG1_ctg0054	CG1_peg0112	6.1978	9.76279	1.39669	No_LogNSI	5.14089	9.21045	1.09824	No_LogNSI	7.27801	8.81405	1.05024	No_LogNSI
CG1	20110125.mgmt.asm2.subset1_00055	fig|6666666.37195.peg.113	CG1_ctg0055	CG1_peg0113	14.1144	23.3592	4.5906	No_LogNSI	10.7276	18.3178	4.01367	No_LogNSI	10.6788	12.1165	2.81886	No_LogNSI
CG1	20110125.mgmt.asm2.subset1_00056	fig|6666666.37195.peg.114	CG1_ctg0056	CG1_peg0114	4.88676	8.69407	2.29796	No_LogNSI	5.83041	10.5981	3.97933	No_LogNSI	7.26789	9.33749	2.27412	No_LogNSI
CG1	20110125.mgmt.asm2.subset1_00056	fig|6666666.37195.peg.115	CG1_ctg0056	CG1_peg0115	5.89594	10.0825	1.81299	No_LogNSI	4.64922	7.81686	1.74555	No_LogNSI	5.04917	6.66663	2.18439	No_LogNSI
CG1	20110125.mgmt.asm2.subset1_00057	fig|6666666.37195.peg.116	CG1_ctg0057	CG1_peg0116	27.9913	49.3243	1.63647	No_LogNSI	19.4038	52.5308	1.20287	No_LogNSI	9.38975	16.0569	0	No_LogNSI
CG1	20110125.mgmt.asm2.subset1_00058	fig|6666666.37195.peg.117	CG1_ctg0058	CG1_peg0117	10.5341	16.9698	0.940319	No_LogNSI	10.0669	17.4525	1.54917	No_LogNSI	11.2042	13.4998	1.69794	No_LogNSI
CG1	20110125.mgmt.asm2.subset1_00059	fig|6666666.37195.peg.118	CG1_ctg0059	CG1_peg0118	21.9205	84.513	0	No_LogNSI	0	0	2.95012	No_LogNSI	11.7014	28.7484	0	No_LogNSI
CG1	20110125.mgmt.asm2.subset1_00059	fig|6666666.37195.peg.119	CG1_ctg0059	CG1_peg0119	7.13965	13.2272	2.84016	No_LogNSI	5.18523	9.96419	1.51748	No_LogNSI	6.98647	7.63231	2.28404	No_LogNSI
CG1	20110125.mgmt.asm2.subset1_00059	fig|6666666.37195.peg.120	CG1_ctg0059	CG1_peg0120	4.13697	9.31231	1.48599	No_LogNSI	12.0147	26.3256	1.08613	No_LogNSI	12.6143	24.2008	0	No_LogNSI
CG1	20110125.mgmt.asm2.subset1_00059	fig|6666666.37195.peg.121	CG1_ctg0059	CG1_peg0121	8.0216	18.0566	0	No_LogNSI	0	0	0	No_LogNSI	4.08466	7.8365	0	No_LogNSI
CG1	20110125.mgmt.asm2.subset1_00059	fig|6666666.37195.peg.122	CG1_ctg0059	CG1_peg0122	0	0	0	No_LogNSI	0	0	0	No_LogNSI	0	0	0	No_LogNSI
CG1	20110125.mgmt.asm2.subset1_00060	fig|6666666.37195.peg.123	CG1_ctg0060	CG1_peg0123	5.2111	16.0047	3.76421	No_LogNSI	5.09211	22.5645	0	No_LogNSI	3.56237	10.3973	1.82772	No_LogNSI
CG1	20110125.mgmt.asm2.subset1_00060	fig|6666666.37195.peg.124	CG1_ctg0060	CG1_peg0124	8.06981	14.2255	1.87568	0	10.8883	18.3675	4.3092	0	8.28116	10.391	4.91106	0
CG1	20110125.mgmt.asm2.subset1_00061	fig|6666666.37195.peg.125	CG1_ctg0061	CG1_peg0125	7.23129	11.9849	1.22356	No_LogNSI	7.74208	15.1721	1.82121	No_LogNSI	10.234	11.8175	1.32232	No_LogNSI
CG1	20110125.mgmt.asm2.subset1_00061	fig|6666666.37195.peg.126	CG1_ctg0061	CG1_peg0126	12.3882	20.5318	3.69376	No_LogNSI	13.5387	26.5317	1.68723	No_LogNSI	10.2016	11.78	0.710107	No_LogNSI
CG1	20110125.mgmt.asm2.subset1_00061	fig|6666666.37195.peg.127	CG1_ctg0061	CG1_peg0127	5.35881	12.0377	2.13777	No_LogNSI	10.8047	25.3251	2.32531	No_LogNSI	0	0	1.67324	No_LogNSI
CG1	20110125.mgmt.asm2.subset1_00061	fig|6666666.37195.peg.128	CG1_ctg0061	CG1_peg0128	0	0	0	No_LogNSI	0	0	0	No_LogNSI	0	0	0	No_LogNSI
CG1	20110125.mgmt.asm2.subset1_00062	fig|6666666.37195.peg.129	CG1_ctg0062	CG1_peg0129	6.44836	10.2799	1.95688	No_LogNSI	5.60276	10.3126	2.27405	No_LogNSI	10.3317	13.0598	1.2015	No_LogNSI
CG1	20110125.mgmt.asm2.subset1_00062	fig|6666666.37195.peg.130	CG1_ctg0062	CG1_peg0130	12.0147	21.7713	6.90169	No_LogNSI	8.99788	17.4603	4.17709	No_LogNSI	6.7808	10.2022	4.20972	No_LogNSI
CG1	20110125.mgmt.asm2.subset1_00063	fig|6666666.37195.peg.131	CG1_ctg0063	CG1_peg0131	0	0	6.94418	No_LogNSI	26.5359	87.5373	11.4105	No_LogNSI	0	0	1.20035	No_LogNSI
CG1	20110125.mgmt.asm2.subset1_00063	fig|6666666.37195.peg.132	CG1_ctg0063	CG1_peg0132	11.5556	17.3873	0	No_LogNSI	7.90755	15.589	0	No_LogNSI	7.64246	9.35049	2.56429	No_LogNSI
CG1	20110125.mgmt.asm2.subset1_00063	fig|6666666.37195.peg.133	CG1_ctg0063	CG1_peg0133	6.80033	13.0628	0	No_LogNSI	9.37034	20.3703	0.642629	No_LogNSI	5.6394	8.74477	0	No_LogNSI
CG1	20110125.mgmt.asm2.subset1_00064	fig|6666666.37195.peg.134	CG1_ctg0064	CG1_peg0134	4.52866	11.6125	0	No_LogNSI	1.21044	5.36376	1.9896	No_LogNSI	15.0618	17.7943	1.45755	No_LogNSI
CG1	20110125.mgmt.asm2.subset1_00064	fig|6666666.37195.peg.135	CG1_ctg0064	CG1_peg0135	0	0	0	No_LogNSI	0	0	11.4105	No_LogNSI	48.2427	81.7768	3.00089	No_LogNSI
CG1	20110125.mgmt.asm2.subset1_00064	fig|6666666.37195.peg.136	CG1_ctg0064	CG1_peg0136	23.6617	39.097	8.26666	No_LogNSI	11.5239	21.2508	8.52933	No_LogNSI	16.4436	19.4108	7.8306	No_LogNSI
CG1	20110125.mgmt.asm2.subset1_00065	fig|6666666.37195.peg.137	CG1_ctg0065	CG1_peg0137	8.40794	14.2143	1.05536	No_LogNSI	4.26886	8.16361	1.96843	No_LogNSI	7.07907	8.56729	0.710107	No_LogNSI
CG1	20110125.mgmt.asm2.subset1_00065	fig|6666666.37195.peg.138	CG1_ctg0065	CG1_peg0138	8.28978	14.2159	0	No_LogNSI	4.61191	9.81543	2.31565	No_LogNSI	7.48569	9.35845	3.30951	No_LogNSI
CG1	20110125.mgmt.asm2.subset1_00065	fig|6666666.37195.peg.139	CG1_ctg0065	CG1_peg0139	5.07316	8.6453	0	No_LogNSI	5.79667	9.33875	0	No_LogNSI	3.95248	5.94681	0.600911	No_LogNSI
CG1	20110125.mgmt.asm2.subset1_00067	fig|6666666.37195.peg.140	CG1_ctg0067	CG1_peg0140	0.547258	0.864819	1.37708	No_LogNSI	0	0	0	No_LogNSI	0.527845	0.599121	1.20762	No_LogNSI
CG1	20110125.mgmt.asm2.subset1_00068	fig|6666666.37195.peg.141	CG1_ctg0068	CG1_peg0141	10.2153	16.5897	0.791095	No_LogNSI	2.79867	5.26558	0.835965	No_LogNSI	10.3003	12.699	0.944059	No_LogNSI
CG1	20110125.mgmt.asm2.subset1_00070	fig|6666666.37195.peg.142	CG1_ctg0070	CG1_peg0142	2.6346	3.87084	2.21069	No_LogNSI	10.0087	16.0913	0.795841	No_LogNSI	6.45692	10.1682	0	No_LogNSI
CG1	20110125.mgmt.asm2.subset1_00070	fig|6666666.37195.peg.143	CG1_ctg0070	CG1_peg0143	6.18489	9.74149	0.748945	No_LogNSI	4.83832	8.85618	1.06237	No_LogNSI	3.02455	4.74181	0	No_LogNSI
CG1	20110125.mgmt.asm2.subset1_00072	fig|6666666.37195.peg.144	CG1_ctg0072	CG1_peg0144	5.00478	8.25358	1.63212	No_LogNSI	5.15038	10.7056	0.764894	No_LogNSI	8.96394	10.4368	1.11672	No_LogNSI
CG1	20110125.mgmt.asm2.subset1_00072	fig|6666666.37195.peg.145	CG1_ctg0072	CG1_peg0145	7.34453	10.9687	2.97577	No_LogNSI	5.92577	10.4515	3.95641	No_LogNSI	3.37176	3.73958	1.84126	No_LogNSI
CG1	20110125.mgmt.asm2.subset1_00073	fig|6666666.37195.peg.146	CG1_ctg0073	CG1_peg0146	0	0	8.6648	No_LogNSI	0	0	11.3172	No_LogNSI	420.899	1571.01	0	No_LogNSI
CG1	20110125.mgmt.asm2.subset1_00073	fig|6666666.37195.peg.147	CG1_ctg0073	CG1_peg0147	5.7048	10.6279	1.52982	No_LogNSI	4.847	8.85321	1.25569	No_LogNSI	10.1669	12.9904	2.5043	No_LogNSI
CG1	20110125.mgmt.asm2.subset1_00074	fig|6666666.37195.peg.148	CG1_ctg0074	CG1_peg0148	8.57544	14.3017	3.40368	0	9.56498	17.1859	7.10043	0	11.3796	13.3272	3.52074	0
CG1	20110125.mgmt.asm2.subset1_00075	fig|6666666.37195.peg.149	CG1_ctg0075	CG1_peg0149	12.6802	19.7269	0.910199	No_LogNSI	8.10335	13.7701	1.75282	No_LogNSI	5.76908	7.49638	1.14874	No_LogNSI
CG1	20110125.mgmt.asm2.subset1_00076	fig|6666666.37195.peg.150	CG1_ctg0076	CG1_peg0150	8.05213	12.9854	3.41271	No_LogNSI	6.1162	10.3219	4.21219	No_LogNSI	8.76278	10.1983	2.66223	No_LogNSI
CG1	20110125.mgmt.asm2.subset1_00078	fig|6666666.37195.peg.151	CG1_ctg0078	CG1_peg0151	12.989	21.6876	0	No_LogNSI	9.41636	17.2777	1.28549	No_LogNSI	10.5467	12.7814	0.947377	No_LogNSI
CG1	20110125.mgmt.asm2.subset1_00079	fig|6666666.37195.peg.152	CG1_ctg0079	CG1_peg0152	6.56041	13.3571	2.21366	No_LogNSI	0	0	1.44731	No_LogNSI	1.05166	4.34292	1.72803	No_LogNSI
CG1	20110125.mgmt.asm2.subset1_00079	fig|6666666.37195.peg.153	CG1_ctg0079	CG1_peg0153	0	0	3.03286	No_LogNSI	14.8327	23.8041	4.03918	No_LogNSI	5.90216	21.82	2.68972	No_LogNSI
CG1	20110125.mgmt.asm2.subset1_00080	fig|6666666.37195.peg.154	CG1_ctg0080	CG1_peg0154	8.77518	18.2471	7.69905	No_LogNSI	9.05102	21.2147	6.1993	No_LogNSI	7.28759	8.66698	3.20159	No_LogNSI
CG1	20110125.mgmt.asm2.subset1_00080	fig|6666666.37195.peg.155	CG1_ctg0080	CG1_peg0155	4.3388	6.3747	0	No_LogNSI	7.81591	17.5132	0.742076	No_LogNSI	8.95939	12.6315	0	No_LogNSI
CG1	20110125.mgmt.asm2.subset1_00080	fig|6666666.37195.peg.156	CG1_ctg0080	CG1_peg0156	0	0	0	No_LogNSI	0	0	0	No_LogNSI	1239.47	3590.57	0	No_LogNSI
CG1	20110125.mgmt.asm2.subset1_00081	fig|6666666.37195.peg.157	CG1_ctg0081	CG1_peg0157	0	0	0	No_LogNSI	0	0	0	No_LogNSI	0	0	0	No_LogNSI
CG1	20110125.mgmt.asm2.subset1_00082	fig|6666666.37195.peg.158	CG1_ctg0082	CG1_peg0158	11.3756	21.3239	0	No_LogNSI	7.57081	14.7231	1.15783	No_LogNSI	6.77449	9.35845	0	No_LogNSI
CG1	20110125.mgmt.asm2.subset1_00083	fig|6666666.37195.peg.159	CG1_ctg0083	CG1_peg0159	6.03068	11.7305	2.09179	No_LogNSI	6.91862	12.287	1.35376	No_LogNSI	5.35413	6.47064	1.54782	No_LogNSI
CG1	20110125.mgmt.asm2.subset1_00084	fig|6666666.37195.peg.160	CG1_ctg0084	CG1_peg0160	8.78172	12.9725	0.817222	No_LogNSI	3.4845	7.87142	0.648232	No_LogNSI	9.44935	11.5307	0.69567	No_LogNSI
CG1	20110125.mgmt.asm2.subset1_00085	fig|6666666.37195.peg.161	CG1_ctg0085	CG1_peg0161	60.7562	284.724	0	No_LogNSI	136.631	445.768	0	No_LogNSI	68.3897	221.23	0	No_LogNSI
CG1	20110125.mgmt.asm2.subset1_00086	fig|6666666.37195.peg.162	CG1_ctg0086	CG1_peg0162	10.3186	16.6449	2.73356	No_LogNSI	5.09105	9.00242	1.92185	No_LogNSI	9.3431	11.0477	1.496	No_LogNSI
CG1	20110125.mgmt.asm2.subset1_00088	fig|6666666.37195.peg.163	CG1_ctg0088	CG1_peg0163	14.6184	23.2851	6.45722	No_LogNSI	6.6326	11.8541	6.78782	No_LogNSI	7.50646	8.76664	3.0321	No_LogNSI
CG1	20110125.mgmt.asm2.subset1_00088	fig|6666666.37195.peg.164	CG1_ctg0088	CG1_peg0164	0	0	0	No_LogNSI	0	0	0	No_LogNSI	0	0	6.05094	No_LogNSI
CG1	20110125.mgmt.asm2.subset1_00090	fig|6666666.37195.peg.165	CG1_ctg0090	CG1_peg0165	4.7657	7.45171	0	No_LogNSI	4.86214	7.79452	0.754851	No_LogNSI	3.70079	4.25022	0.641073	No_LogNSI
CG1	20110125.mgmt.asm2.subset1_00091	fig|6666666.37195.peg.166	CG1_ctg0091	CG1_peg0166	5.63013	11.8813	1.86053	No_LogNSI	4.59184	12.8009	0.997387	No_LogNSI	11.0278	14.2692	1.44723	No_LogNSI
CG1	20110125.mgmt.asm2.subset1_00092	fig|6666666.37195.peg.167	CG1_ctg0092	CG1_peg0167	10.0564	17.3403	1.69643	No_LogNSI	7.83846	13.4715	1.78253	No_LogNSI	6.25087	8.08823	0.742777	No_LogNSI
CG1	20110125.mgmt.asm2.subset1_00093	fig|6666666.37195.peg.168	CG1_ctg0093	CG1_peg0168	15.8046	25.4592	2.33595	No_LogNSI	7.54258	13.2687	1.64496	No_LogNSI	11.5592	14.1177	1.59394	No_LogNSI
CG1	20110125.mgmt.asm2.subset1_00093	fig|6666666.37195.peg.169	CG1_ctg0093	CG1_peg0169	7.93212	34.2224	0.794486	No_LogNSI	0	0	2.69438	No_LogNSI	20.173	46.0633	0.981195	No_LogNSI
CG1	20110125.mgmt.asm2.subset1_00095	fig|6666666.37195.peg.170	CG1_ctg0095	CG1_peg0170	6.16817	10.5393	0.94844	No_LogNSI	7.87024	12.6199	0	No_LogNSI	6.2416	7.87741	0	No_LogNSI
CG1	20110125.mgmt.asm2.subset1_00097	fig|6666666.37195.peg.171	CG1_ctg0097	CG1_peg0171	7.42757	12.7293	0	No_LogNSI	6.22344	10.3416	2.38939	No_LogNSI	7.36785	8.47173	1.48208	No_LogNSI
CG1	20110125.mgmt.asm2.subset1_00098	fig|6666666.37195.peg.172	CG1_ctg0098	CG1_peg0172	0	0	6.37697	No_LogNSI	0	0	0	No_LogNSI	827.515	2185.21	3.47739	No_LogNSI
CG1	20110125.mgmt.asm2.subset1_00098	fig|6666666.37195.peg.173	CG1_ctg0098	CG1_peg0173	32.2153	95.1779	1.22347	No_LogNSI	0	0	0	No_LogNSI	32.2775	68.095	1.45663	No_LogNSI
CG1	20110125.mgmt.asm2.subset1_00098	fig|6666666.37195.peg.174	CG1_ctg0098	CG1_peg0174	5.99529	13.3571	3.98459	No_LogNSI	0	0	5.30681	No_LogNSI	1.67818	4.34292	0.864014	No_LogNSI
CG1	20110125.mgmt.asm2.subset1_00099	fig|6666666.37195.peg.175	CG1_ctg0099	CG1_peg0175	10.6596	17.6154	1.62616	No_LogNSI	8.03314	13.9746	1.51535	No_LogNSI	11.2425	12.8302	1.19467	No_LogNSI
CG1	20110125.mgmt.asm2.subset1_00099	fig|6666666.37195.peg.176	CG1_ctg0099	CG1_peg0176	27.4906	45.4292	0	No_LogNSI	0	0	1.16712	No_LogNSI	0	0	0	No_LogNSI
CG1	20110125.mgmt.asm2.subset1_00099	fig|6666666.37195.peg.177	CG1_ctg0099	CG1_peg0177	0	0	0	No_LogNSI	0	0	3.92354	No_LogNSI	48.905	128.27	0	No_LogNSI
CG1	20110125.mgmt.asm2.subset1_00100	fig|6666666.37195.peg.178	CG1_ctg0100	CG1_peg0178	8.96146	14.933	2.76449	No_LogNSI	4.6302	8.02824	1.45228	No_LogNSI	8.3055	11.2532	1.4796	No_LogNSI
CG1	20110125.mgmt.asm2.subset1_00101	fig|6666666.37195.peg.179	CG1_ctg0101	CG1_peg0179	0	0	0	No_LogNSI	507.057	1636.33	0	No_LogNSI	0	0	2.9369	No_LogNSI
CG1	20110125.mgmt.asm2.subset1_00101	fig|6666666.37195.peg.180	CG1_ctg0101	CG1_peg0180	531.347	1783.02	17.3296	No_LogNSI	709.672	2847.27	11.3172	No_LogNSI	0	0	0	No_LogNSI
CG1	20110125.mgmt.asm2.subset1_00104	fig|6666666.37195.peg.181	CG1_ctg0104	CG1_peg0181	9.70387	15.4245	17.1939	No_LogNSI	0	0	12.1843	No_LogNSI	0	0	7.22755	No_LogNSI
CG1	20110125.mgmt.asm2.subset1_00107	fig|6666666.37195.peg.182	CG1_ctg0107	CG1_peg0182	6.27475	13.0943	2.78235	No_LogNSI	3.45804	9.00591	2.24794	No_LogNSI	9.11611	10.8019	1.38123	No_LogNSI
CG1	20110125.mgmt.asm2.subset1_00107	fig|6666666.37195.peg.183	CG1_ctg0107	CG1_peg0183	0	0	1.27398	No_LogNSI	0	0	0.70919	No_LogNSI	0	0	0	No_LogNSI
CG1	20110125.mgmt.asm2.subset1_00109	fig|6666666.37195.peg.184	CG1_ctg0109	CG1_peg0184	6.43478	34.0719	1.06035	No_LogNSI	5.04465	16.1046	0	No_LogNSI	10.5057	14.7757	0	No_LogNSI
CG1	20110125.mgmt.asm2.subset1_00110	fig|6666666.37195.peg.185	CG1_ctg0110	CG1_peg0185	0	0	107.241	No_LogNSI	0	0	125.645	No_LogNSI	614.193	644.372	21.2422	No_LogNSI
CG1	20110125.mgmt.asm2.subset1_00110	fig|6666666.37195.peg.186	CG1_ctg0110	CG1_peg0186	4.0947	7.55837	1.13606	No_LogNSI	4.29586	7.47314	0	No_LogNSI	3.57844	3.81616	0	No_LogNSI
CG1	20110125.mgmt.asm2.subset1_00113	fig|6666666.37195.peg.187	CG1_ctg0113	CG1_peg0187	5.46018	9.45902	3.30527	No_LogNSI	4.46773	8.05301	2.62256	No_LogNSI	8.17188	11.1098	0.843704	No_LogNSI
CG1	20110125.mgmt.asm2.subset1_00114	fig|6666666.37195.peg.188	CG1_ctg0114	CG1_peg0188	0	0	0	No_LogNSI	0	0	0	No_LogNSI	0	0	0	No_LogNSI
CG1	20110125.mgmt.asm2.subset1_00114	fig|6666666.37195.peg.189	CG1_ctg0114	CG1_peg0189	0.733334	1.29433	0.724584	No_LogNSI	0	0	0	No_LogNSI	0.47851	0.884516	0	No_LogNSI
CG1	20110125.mgmt.asm2.subset1_00115	fig|6666666.37195.peg.190	CG1_ctg0115	CG1_peg0190	11.9424	19.2738	0	No_LogNSI	5.31642	10.398	0	No_LogNSI	11.697	15.2368	0	No_LogNSI
CG1	20110125.mgmt.asm2.subset1_00116	fig|6666666.37195.peg.191	CG1_ctg0116	CG1_peg0191	12.7481	21.1132	0.947616	No_LogNSI	2.26305	4.67671	0	No_LogNSI	10.5987	12.7507	0.96161	No_LogNSI
CG1	20110125.mgmt.asm2.subset1_00118	fig|6666666.37195.peg.192	CG1_ctg0118	CG1_peg0192	6.1264	10.4895	0.867646	No_LogNSI	6.79657	10.9337	1.36582	No_LogNSI	6.61069	8.08813	0	No_LogNSI
CG1	20110125.mgmt.asm2.subset1_00119	fig|6666666.37195.peg.193	CG1_ctg0119	CG1_peg0193	5.99476	9.45768	0.739007	No_LogNSI	9.27433	17.1344	1.30977	No_LogNSI	7.21892	9.21791	0.831661	No_LogNSI
CG1	20110125.mgmt.asm2.subset1_00121	fig|6666666.37195.peg.194	CG1_ctg0121	CG1_peg0194	0	0	0.761612	No_LogNSI	0.40687	0.660095	2.40021	No_LogNSI	0.805837	1.1909	1.25815	No_LogNSI
CG1	20110125.mgmt.asm2.subset1_00122	fig|6666666.37195.peg.195	CG1_ctg0122	CG1_peg0195	5.27993	8.4254	1.02718	No_LogNSI	3.18331	6.82389	1.95575	No_LogNSI	6.46357	9.70488	1.81833	No_LogNSI
CG1	20110125.mgmt.asm2.subset1_00124	fig|6666666.37195.peg.196	CG1_ctg0124	CG1_peg0196	9.01257	47.1094	1.80787	No_LogNSI	0	0	3.09471	No_LogNSI	0	0	3.30722	No_LogNSI
CG1	20110125.mgmt.asm2.subset1_00124	fig|6666666.37195.peg.197	CG1_ctg0124	CG1_peg0197	1.71316	11.3573	1.59053	No_LogNSI	0	0	2.91781	No_LogNSI	24.5894	44.3272	2.03916	No_LogNSI
CG1	20110125.mgmt.asm2.subset1_00125	fig|6666666.37195.peg.198	CG1_ctg0125	CG1_peg0198	0	0	6.80965	No_LogNSI	0.574426	0.916903	10.4833	No_LogNSI	1.47133	2.13911	4.15327	No_LogNSI
CG1	20110125.mgmt.asm2.subset1_00127	fig|6666666.37195.peg.199	CG1_ctg0127	CG1_peg0199	19.9514	32.6028	0.807846	No_LogNSI	11.7118	20.1275	0.846699	No_LogNSI	16.5404	19.909	0.837132	No_LogNSI
CG1	20110125.mgmt.asm2.subset1_00128	fig|6666666.37195.peg.200	CG1_ctg0128	CG1_peg0200	7.49071	15.4245	104.093	No_LogNSI	10.614	21.7326	90.8743	No_LogNSI	0	0	78.2985	No_LogNSI
CG1	20110125.mgmt.asm2.subset1_00129	fig|6666666.37195.peg.201	CG1_ctg0129	CG1_peg0201	0	0	0	No_LogNSI	0	0	3.51566	No_LogNSI	0	0	0.963482	No_LogNSI
CG1	20110125.mgmt.asm2.subset1_00130	fig|6666666.37195.peg.202	CG1_ctg0130	CG1_peg0202	7.58553	11.9641	0.977962	No_LogNSI	2.97804	5.75627	2.34439	No_LogNSI	7.25854	9.09362	1.3498	No_LogNSI
CG1	20110125.mgmt.asm2.subset1_00132	fig|6666666.37195.peg.203	CG1_ctg0132	CG1_peg0203	5.15029	8.74091	0	No_LogNSI	4.61876	9.50631	0	No_LogNSI	7.40941	8.90897	0	No_LogNSI
CG1	20110125.mgmt.asm2.subset1_00133	fig|6666666.37195.peg.204	CG1_ctg0133	CG1_peg0204	0	0	0	No_LogNSI	0	0	0	No_LogNSI	365.908	1092.6	0	No_LogNSI
CG1	20110125.mgmt.asm2.subset1_00133	fig|6666666.37195.peg.205	CG1_ctg0133	CG1_peg0205	1.53025	6.44861	3.50044	No_LogNSI	5.64335	9.05664	5.24157	No_LogNSI	3.847	4.19475	3.13385	No_LogNSI
CG1	20110125.mgmt.asm2.subset1_00133	fig|6666666.37195.peg.206	CG1_ctg0133	CG1_peg0206	640.267	2698.13	0	No_LogNSI	0	0	0	No_LogNSI	0	0	0	No_LogNSI
CG1	20110125.mgmt.asm2.subset1_00134	fig|6666666.37195.peg.207	CG1_ctg0134	CG1_peg0207	0	0	0	No_LogNSI	0	0	0	No_LogNSI	0	0	0	No_LogNSI
CG1	20110125.mgmt.asm2.subset1_00135	fig|6666666.37195.peg.208	CG1_ctg0135	CG1_peg0208	0	0	0	No_LogNSI	0	0	1.19376	No_LogNSI	0	0	0	No_LogNSI
CG1	20110125.mgmt.asm2.subset1_00136	fig|6666666.37195.peg.209	CG1_ctg0136	CG1_peg0209	7.93883	12.7494	1.03372	No_LogNSI	11.5174	26.2698	1.11311	No_LogNSI	4.75086	6.31573	0	No_LogNSI
CG1	20110125.mgmt.asm2.subset1_00136	fig|6666666.37195.peg.210	CG1_ctg0136	CG1_peg0210	8.57479	25.3336	2.12246	No_LogNSI	0	0	1.58653	No_LogNSI	84.0613	117.741	0	No_LogNSI
CG1	20110125.mgmt.asm2.subset1_00138	fig|6666666.37195.peg.211	CG1_ctg0138	CG1_peg0211	0	0	12.8689	No_LogNSI	0	0	21.8513	No_LogNSI	260.617	644.372	11.8012	No_LogNSI
CG1	20110125.mgmt.asm2.subset1_00141	fig|6666666.37195.peg.212	CG1_ctg0141	CG1_peg0212	73.2974	332.047	0	No_LogNSI	0	0	0	No_LogNSI	0	0	0	No_LogNSI
CG1	20110125.mgmt.asm2.subset1_00142	fig|6666666.37195.peg.213	CG1_ctg0142	CG1_peg0213	175.688	770.217	0	No_LogNSI	0	0	0	No_LogNSI	185.918	644.372	0	No_LogNSI
CG1	20110125.mgmt.asm2.subset1_00142	fig|6666666.37195.peg.214	CG1_ctg0142	CG1_peg0214	0	0	0	No_LogNSI	5.50254	28.661	1.44402	No_LogNSI	2.77818	13.1517	2.0394	No_LogNSI
CG1	20110125.mgmt.asm2.subset1_00144	fig|6666666.37195.peg.215	CG1_ctg0144	CG1_peg0215	2.68875	4.938	1.20025	0	0	0	2.16876	0	3.04028	6.44906	2.36019	0
CG1	20110125.mgmt.asm2.subset1_00146	fig|6666666.37195.peg.216	CG1_ctg0146	CG1_peg0216	5.06792	13.8269	5.31627	No_LogNSI	10.5016	23.837	7.64213	No_LogNSI	4.38516	9.10983	4.21729	No_LogNSI
CG1	20110125.mgmt.asm2.subset1_00146	fig|6666666.37195.peg.217	CG1_ctg0146	CG1_peg0217	21.4183	58.4358	8.1038	No_LogNSI	0	0	8.32691	No_LogNSI	13.772	28.6102	4.78691	No_LogNSI
CG1	20110125.mgmt.asm2.subset1_00147	fig|6666666.37195.peg.218	CG1_ctg0147	CG1_peg0218	6.65117	10.6344	0.953312	No_LogNSI	7.40317	13.725	0.80516	No_LogNSI	8.16212	9.64931	1.56247	No_LogNSI
CG1	20110125.mgmt.asm2.subset1_00147	fig|6666666.37195.peg.219	CG1_ctg0147	CG1_peg0219	5.50965	8.9854	2.13407	No_LogNSI	6.90024	12.2527	2.75974	No_LogNSI	5.62384	6.92177	3.90991	No_LogNSI
CG1	20110125.mgmt.asm2.subset1_00147	fig|6666666.37195.peg.220	CG1_ctg0147	CG1_peg0220	7.4574	12.614	3.83959	No_LogNSI	5.23712	8.94976	3.3067	No_LogNSI	6.30181	7.83264	1.60963	No_LogNSI
CG1	20110125.mgmt.asm2.subset1_00147	fig|6666666.37195.peg.221	CG1_ctg0147	CG1_peg0221	6.97206	11.7931	0.785064	No_LogNSI	4.26882	7.29502	1.91897	No_LogNSI	7.18042	8.92468	1.62833	No_LogNSI
CG1	20110125.mgmt.asm2.subset1_00147	fig|6666666.37195.peg.222	CG1_ctg0147	CG1_peg0222	7.87381	14.0192	3.44675	No_LogNSI	4.59868	8.08082	1.99691	No_LogNSI	6.66498	8.21941	1.80035	No_LogNSI
CG1	20110125.mgmt.asm2.subset1_00147	fig|6666666.37195.peg.223	CG1_ctg0147	CG1_peg0223	7.04521	11.5602	1.07955	No_LogNSI	7.36656	13.4715	1.78253	No_LogNSI	8.29074	10.1103	1.48555	No_LogNSI
CG1	20110125.mgmt.asm2.subset1_00147	fig|6666666.37195.peg.224	CG1_ctg0147	CG1_peg0224	0	0	0	No_LogNSI	0	0	5.31379	No_LogNSI	0	0	3.71248	No_LogNSI
CG1	20110125.mgmt.asm2.subset1_00148	fig|6666666.37195.peg.225	CG1_ctg0148	CG1_peg0225	7.12649	11.6193	2.0016	No_LogNSI	6.2551	10.6812	2.16672	No_LogNSI	8.93559	10.6443	1.28047	No_LogNSI
CG1	20110125.mgmt.asm2.subset1_00148	fig|6666666.37195.peg.226	CG1_ctg0148	CG1_peg0226	0	0	0	No_LogNSI	4.60443	27.3406	0.70919	No_LogNSI	4.58756	12.5409	0	No_LogNSI
CG1	20110125.mgmt.asm2.subset1_00149	fig|6666666.37195.peg.227	CG1_ctg0149	CG1_peg0227	7.7976	12.7499	2.21714	No_LogNSI	7.16084	13.0287	3.517	No_LogNSI	7.73277	9.41986	1.68481	No_LogNSI
CG1	20110125.mgmt.asm2.subset1_00150	fig|6666666.37195.peg.228	CG1_ctg0150	CG1_peg0228	0	0	0	No_LogNSI	0	0	0	No_LogNSI	0	0	0	No_LogNSI
CG1	20110125.mgmt.asm2.subset1_00151	fig|6666666.37195.peg.229	CG1_ctg0151	CG1_peg0229	9.36967	14.4962	4.57841	No_LogNSI	6.12611	11.8105	4.44257	No_LogNSI	10.5592	12.7295	3.63251	No_LogNSI
CG1	20110125.mgmt.asm2.subset1_00151	fig|6666666.37195.peg.230	CG1_ctg0151	CG1_peg0230	0	0	5.83632	No_LogNSI	0	0	0	No_LogNSI	0	0	0	No_LogNSI
CG1	20110125.mgmt.asm2.subset1_00152	fig|6666666.37195.peg.231	CG1_ctg0152	CG1_peg0231	6.1592	9.44053	1.8799	No_LogNSI	7.10346	12.7559	1.66934	No_LogNSI	6.92702	9.19105	1.59511	No_LogNSI
CG1	20110125.mgmt.asm2.subset1_00153	fig|6666666.37195.peg.232	CG1_ctg0153	CG1_peg0232	9.68296	28.6856	2.72073	No_LogNSI	4.14676	20.1828	3.95795	No_LogNSI	8.64523	18.6439	0.588861	No_LogNSI
CG1	20110125.mgmt.asm2.subset1_00154	fig|6666666.37195.peg.233	CG1_ctg0154	CG1_peg0233	4.80604	8.8726	0	No_LogNSI	6.12025	11.2711	0.721589	No_LogNSI	6.33438	7.61264	0	No_LogNSI
CG1	20110125.mgmt.asm2.subset1_00155	fig|6666666.37195.peg.234	CG1_ctg0155	CG1_peg0234	0	0	0	No_LogNSI	0	0	0	No_LogNSI	143.183	441.117	0	No_LogNSI
CG1	20110125.mgmt.asm2.subset1_00155	fig|6666666.37195.peg.235	CG1_ctg0155	CG1_peg0235	0	0	0	No_LogNSI	0	0	0	No_LogNSI	0	0	0	No_LogNSI
CG1	20110125.mgmt.asm2.subset1_00158	fig|6666666.37195.peg.236	CG1_ctg0158	CG1_peg0236	10.3771	16.5021	0	No_LogNSI	6.81837	11.9122	0	No_LogNSI	6.50785	9.30713	0.674663	No_LogNSI
CG1	20110125.mgmt.asm2.subset1_00160	fig|6666666.37195.peg.237	CG1_ctg0160	CG1_peg0237	0	0	0	No_LogNSI	1317.25	4297.63	16.9638	No_LogNSI	0	0	0	No_LogNSI
CG1	20110125.mgmt.asm2.subset1_00160	fig|6666666.37195.peg.238	CG1_ctg0160	CG1_peg0238	116.605	190.356	1.22347	No_LogNSI	45.0515	143.823	1.43379	No_LogNSI	21.0505	68.095	0.728313	No_LogNSI
CG1	20110125.mgmt.asm2.subset1_00160	fig|6666666.37195.peg.239	CG1_ctg0160	CG1_peg0239	81.5894	540.894	260.131	No_LogNSI	0	0	198.909	No_LogNSI	90.9097	441.117	20.1511	No_LogNSI
CG1	20110125.mgmt.asm2.subset1_00160	fig|6666666.37195.peg.240	CG1_ctg0160	CG1_peg0240	3.5924	7.97096	3.34916	No_LogNSI	2.79312	11.0568	2.41247	No_LogNSI	8.58323	10.461	3.18737	No_LogNSI
CG1	20110125.mgmt.asm2.subset1_00161	fig|6666666.37195.peg.241	CG1_ctg0161	CG1_peg0241	0	0	0	No_LogNSI	0	0	0	No_LogNSI	65.3244	309.24	1.48196	No_LogNSI
CG1	20110125.mgmt.asm2.subset1_00163	fig|6666666.37195.peg.242	CG1_ctg0163	CG1_peg0242	9.66931	20.1394	3.05231	No_LogNSI	4.41606	14.2511	1.67578	No_LogNSI	2.46148	6.54451	1.63623	No_LogNSI
CG1	20110125.mgmt.asm2.subset1_00166	fig|6666666.37195.peg.243	CG1_ctg0166	CG1_peg0243	7.78115	14.511	0.935673	No_LogNSI	9.0707	16.6424	0	No_LogNSI	9.12609	9.94173	1.10841	No_LogNSI
CG1	20110125.mgmt.asm2.subset1_00166	fig|6666666.37195.peg.244	CG1_ctg0166	CG1_peg0244	0	0	0	No_LogNSI	0	0	0	No_LogNSI	0	0	0	No_LogNSI
CG1	20110125.mgmt.asm2.subset1_00167	fig|6666666.37195.peg.245	CG1_ctg0167	CG1_peg0245	9.20008	16.2099	85.0037	No_LogNSI	7.31548	13.3411	52.0896	No_LogNSI	6.2466	8.17686	9.46435	No_LogNSI
CG1	20110125.mgmt.asm2.subset1_00168	fig|6666666.37195.peg.246	CG1_ctg0168	CG1_peg0246	4.45033	12.6885	7.5943	No_LogNSI	3.68288	5.87865	14.7835	No_LogNSI	4.12632	8.31361	9.24356	No_LogNSI
CG1	20110125.mgmt.asm2.subset1_00168	fig|6666666.37195.peg.247	CG1_ctg0168	CG1_peg0247	22.1316	38.5612	13.4763	0	0	0	10.6612	0	9.57797	10.0215	7.22755	0
CG1	20110125.mgmt.asm2.subset1_00168	fig|6666666.37195.peg.248	CG1_ctg0168	CG1_peg0248	0	0	0	No_LogNSI	690.491	2847.27	11.3172	No_LogNSI	0	0	9.4246	No_LogNSI
CG1	20110125.mgmt.asm2.subset1_00169	fig|6666666.37195.peg.249	CG1_ctg0169	CG1_peg0249	0	0	0	No_LogNSI	0	0	0	No_LogNSI	0	0	0	No_LogNSI
CG1	20110125.mgmt.asm2.subset1_00169	fig|6666666.37195.peg.250	CG1_ctg0169	CG1_peg0250	4.3501	7.06206	0	No_LogNSI	3.84168	6.17863	0	No_LogNSI	7.34313	10.4336	0.871583	No_LogNSI
CG1	20110125.mgmt.asm2.subset1_00171	fig|6666666.37195.peg.251	CG1_ctg0171	CG1_peg0251	11.1048	18.3793	1.7565	No_LogNSI	8.66022	15.1053	1.95431	No_LogNSI	12.1179	14.1807	1.49575	No_LogNSI
CG1	20110125.mgmt.asm2.subset1_00171	fig|6666666.37195.peg.252	CG1_ctg0171	CG1_peg0252	12.475	20.6471	3.10945	No_LogNSI	12.6548	22.0727	1.24368	No_LogNSI	13.6606	15.986	1.53011	No_LogNSI
CG1	20110125.mgmt.asm2.subset1_00172	fig|6666666.37195.peg.253	CG1_ctg0172	CG1_peg0253	7.12746	19.6481	0	No_LogNSI	0	0	1.23353	No_LogNSI	13.5471	15.8475	1.93124	No_LogNSI
CG1	20110125.mgmt.asm2.subset1_00173	fig|6666666.37195.peg.254	CG1_ctg0173	CG1_peg0254	0	0	0	No_LogNSI	0	0	0	No_LogNSI	591.984	1795.29	0	No_LogNSI
CG1	20110125.mgmt.asm2.subset1_00174	fig|6666666.37195.peg.255	CG1_ctg0174	CG1_peg0255	0	0	3.96966	No_LogNSI	0	0	0	No_LogNSI	0	0	0	No_LogNSI
CG1	20110125.mgmt.asm2.subset1_00176	fig|6666666.37195.peg.256	CG1_ctg0176	CG1_peg0256	0	0	0	No_LogNSI	0	0	0	No_LogNSI	0	0	0	No_LogNSI
CG1	20110125.mgmt.asm2.subset1_00178	fig|6666666.37195.peg.257	CG1_ctg0178	CG1_peg0257	0	0	0	No_LogNSI	0	0	0	No_LogNSI	0	0	0	No_LogNSI
CG1	20110125.mgmt.asm2.subset1_00179	fig|6666666.37195.peg.258	CG1_ctg0179	CG1_peg0258	11.0649	17.7404	2.82715	No_LogNSI	11.4224	20.5298	2.53437	No_LogNSI	12.9487	16.5296	4.28342	No_LogNSI
CG1	20110125.mgmt.asm2.subset1_00180	fig|6666666.37195.peg.259	CG1_ctg0180	CG1_peg0259	11.1809	37.9882	2.48448	No_LogNSI	0	0	0	No_LogNSI	0	0	10.1861	No_LogNSI
CG1	20110125.mgmt.asm2.subset1_00180	fig|6666666.37195.peg.260	CG1_ctg0180	CG1_peg0260	9.02466	14.7414	0	No_LogNSI	3.40874	8.06402	1.44235	No_LogNSI	10.9839	15.6181	0.667318	No_LogNSI
CG1	20110125.mgmt.asm2.subset1_00181	fig|6666666.37195.peg.261	CG1_ctg0181	CG1_peg0261	3.69189	5.98203	1.67651	No_LogNSI	4.51941	8.05878	2.19786	No_LogNSI	1.41278	1.74877	1.3498	No_LogNSI
CG1	20110125.mgmt.asm2.subset1_00182	fig|6666666.37195.peg.262	CG1_ctg0182	CG1_peg0262	5.19836	7.6376	2.22634	No_LogNSI	1.83452	3.44721	2.38939	No_LogNSI	7.09723	10.1661	0.635179	No_LogNSI
CG1	20110125.mgmt.asm2.subset1_00184	fig|6666666.37195.peg.263	CG1_ctg0184	CG1_peg0263	0	0	9.06858	No_LogNSI	0	0	11.1618	No_LogNSI	0	0	12.9134	No_LogNSI
CG1	20110125.mgmt.asm2.subset1_00185	fig|6666666.37195.peg.264	CG1_ctg0185	CG1_peg0264	0	0	0	No_LogNSI	0	0	12.7901	No_LogNSI	0	0	0	No_LogNSI
CG1	20110125.mgmt.asm2.subset1_00186	fig|6666666.37195.peg.265	CG1_ctg0186	CG1_peg0265	6.49495	10.5261	14.725	No_LogNSI	1.81545	3.86378	13.4818	No_LogNSI	7.1796	10.2162	87.1807	No_LogNSI
CG1	20110125.mgmt.asm2.subset1_00188	fig|6666666.37195.peg.266	CG1_ctg0188	CG1_peg0266	8.42608	13.4524	0.774586	No_LogNSI	4.26378	7.07202	0	No_LogNSI	12.224	15.1564	0.660813	No_LogNSI
CG1	20110125.mgmt.asm2.subset1_00189	fig|6666666.37195.peg.267	CG1_ctg0189	CG1_peg0267	31.8735	160.435	6.30614	No_LogNSI	0	0	0	No_LogNSI	0	0	6.44968	No_LogNSI
CG1	20110125.mgmt.asm2.subset1_00190	fig|6666666.37195.peg.268	CG1_ctg0190	CG1_peg0268	0	0	2.25237	No_LogNSI	0	0	3.93021	No_LogNSI	0	0	0.674563	No_LogNSI
CG1	20110125.mgmt.asm2.subset1_00190	fig|6666666.37195.peg.269	CG1_ctg0190	CG1_peg0269	6.97892	13.4454	2.02857	No_LogNSI	6.93863	11.1128	0	No_LogNSI	8.43159	10.7765	1.22271	No_LogNSI
CG1	20110125.mgmt.asm2.subset1_00191	fig|6666666.37195.peg.270	CG1_ctg0191	CG1_peg0270	0	0	19.3563	No_LogNSI	0	0	21.2556	No_LogNSI	70.7063	149.168	7.14433	No_LogNSI
CG1	20110125.mgmt.asm2.subset1_00192	fig|6666666.37195.peg.271	CG1_ctg0192	CG1_peg0271	7.68063	12.3509	3.37751	No_LogNSI	5.87762	10.8213	3.64204	No_LogNSI	7.70836	8.70993	2.57279	No_LogNSI
CG1	20110125.mgmt.asm2.subset1_00196	fig|6666666.37195.peg.272	CG1_ctg0196	CG1_peg0272	0.860838	4.10496	2.63119	No_LogNSI	8.15935	17.0998	3.65689	No_LogNSI	15.3932	21.5327	1.97986	No_LogNSI
CG1	20110125.mgmt.asm2.subset1_00199	fig|6666666.37195.peg.273	CG1_ctg0199	CG1_peg0273	0	0	0	No_LogNSI	0	0	0	No_LogNSI	376.296	584.283	4.41829	No_LogNSI
CG1	20110125.mgmt.asm2.subset1_00199	fig|6666666.37195.peg.274	CG1_ctg0199	CG1_peg0274	0	0	2.62859	No_LogNSI	287.065	1226.3	0	No_LogNSI	199.16	309.24	0	No_LogNSI
CG1	20110125.mgmt.asm2.subset1_00200	fig|6666666.37195.peg.275	CG1_ctg0200	CG1_peg0275	147.217	930.573	0	No_LogNSI	0	0	6.36717	No_LogNSI	0	0	0	No_LogNSI
CG1	20110125.mgmt.asm2.subset1_00201	fig|6666666.37195.peg.276	CG1_ctg0201	CG1_peg0276	2.53735	6.04974	1.69152	No_LogNSI	10.9962	20.7153	2.91204	No_LogNSI	6.7744	14.009	0.897324	No_LogNSI
CG1	20110125.mgmt.asm2.subset1_00205	fig|6666666.37195.peg.277	CG1_ctg0205	CG1_peg0277	7.41941	15.9419	1.11639	No_LogNSI	19.3726	38.699	2.81454	No_LogNSI	7.02019	10.461	3.43255	No_LogNSI
CG1	20110125.mgmt.asm2.subset1_00205	fig|6666666.37195.peg.278	CG1_ctg0205	CG1_peg0278	0	0	0	No_LogNSI	1855.82	3707.2	0	No_LogNSI	0	0	0	No_LogNSI
CG1	20110125.mgmt.asm2.subset1_00206	fig|6666666.37195.peg.279	CG1_ctg0206	CG1_peg0279	4.48098	7.64094	0	No_LogNSI	13.0855	23.6051	0	No_LogNSI	6.73573	9.33814	0	No_LogNSI
CG1	20110125.mgmt.asm2.subset1_00207	fig|6666666.37195.peg.280	CG1_ctg0207	CG1_peg0280	4.32882	6.64124	1.34422	No_LogNSI	6.90933	13.703	0.712658	No_LogNSI	8.1762	10.6505	0	No_LogNSI
CG1	20110125.mgmt.asm2.subset1_00207	fig|6666666.37195.peg.281	CG1_ctg0207	CG1_peg0281	0	0	1.25306	No_LogNSI	0	0	2.78718	No_LogNSI	13.7475	35.8959	1.97857	No_LogNSI
CG1	20110125.mgmt.asm2.subset1_00208	fig|6666666.37195.peg.282	CG1_ctg0208	CG1_peg0282	6.62921	14.2159	1.07348	No_LogNSI	0.909158	4.90771	0	No_LogNSI	6.07534	11.6981	1.18197	No_LogNSI
CG1	20110125.mgmt.asm2.subset1_00209	fig|6666666.37195.peg.283	CG1_ctg0209	CG1_peg0283	11.9434	19.7979	2.53742	No_LogNSI	7.99956	13.4146	2.82122	No_LogNSI	13.6863	16.9467	1.23363	No_LogNSI
CG1	20110125.mgmt.asm2.subset1_00210	fig|6666666.37195.peg.284	CG1_ctg0210	CG1_peg0284	6.05765	9.35255	27.4026	No_LogNSI	9.59992	16.1421	11.7669	No_LogNSI	7.59477	8.86808	6.37307	No_LogNSI
CG1	20110125.mgmt.asm2.subset1_00211	fig|6666666.37195.peg.285	CG1_ctg0211	CG1_peg0285	8.76273	15.2399	0	No_LogNSI	4.60676	11.6402	1.92789	No_LogNSI	5.1513	7.28731	0.601388	No_LogNSI
CG1	20110125.mgmt.asm2.subset1_00212	fig|6666666.37195.peg.286	CG1_ctg0212	CG1_peg0286	7.4591	12.4304	1.31861	No_LogNSI	5.03965	8.62804	1.2188	No_LogNSI	7.34076	8.96082	1.17897	No_LogNSI
CG1	20110125.mgmt.asm2.subset1_00212	fig|6666666.37195.peg.287	CG1_ctg0212	CG1_peg0287	6.15465	10.4183	0	No_LogNSI	2.91851	5.30503	1.3319	No_LogNSI	10.2391	12.424	0.740997	No_LogNSI
CG1	20110125.mgmt.asm2.subset1_00214	fig|6666666.37195.peg.288	CG1_ctg0214	CG1_peg0288	4.9041	8.60992	3.1601	No_LogNSI	8.77881	14.947	3.33417	No_LogNSI	9.04357	11.419	1.52483	No_LogNSI
CG1	20110125.mgmt.asm2.subset1_00215	fig|6666666.37195.peg.289	CG1_ctg0215	CG1_peg0289	3.93076	7.04448	1.30122	No_LogNSI	8.03308	14.947	0	No_LogNSI	7.48028	8.70022	1.01655	No_LogNSI
CG1	20110125.mgmt.asm2.subset1_00217	fig|6666666.37195.peg.290	CG1_ctg0217	CG1_peg0290	8.06193	14.6428	2.14473	No_LogNSI	3.1833	6.08064	1.50717	No_LogNSI	6.74133	9.17122	1.46825	No_LogNSI
CG1	20110125.mgmt.asm2.subset1_00217	fig|6666666.37195.peg.291	CG1_ctg0217	CG1_peg0291	0	0	0	No_LogNSI	0	0	11.3172	No_LogNSI	0	0	0	No_LogNSI
CG1	20110125.mgmt.asm2.subset1_00219	fig|6666666.37195.peg.292	CG1_ctg0219	CG1_peg0292	3.38343	5.44525	3.17682	No_LogNSI	6.49156	12.0236	3.34006	No_LogNSI	8.20381	9.72708	4.25824	No_LogNSI
CG1	20110125.mgmt.asm2.subset1_00220	fig|6666666.37195.peg.293	CG1_ctg0220	CG1_peg0293	5.07814	9.98885	0.808323	No_LogNSI	4.31134	9.897	1.49564	No_LogNSI	5.33376	7.5381	3.7174	No_LogNSI
CG1	20110125.mgmt.asm2.subset1_00221	fig|6666666.37195.peg.294	CG1_ctg0221	CG1_peg0294	0	0	0	No_LogNSI	0	0	0	No_LogNSI	1763.02	4819.5	0	No_LogNSI
CG1	20110125.mgmt.asm2.subset1_00221	fig|6666666.37195.peg.295	CG1_ctg0221	CG1_peg0295	3.50048	5.21347	1.92476	No_LogNSI	8.08637	17.6789	1.72203	No_LogNSI	6.50167	10.4004	0.853758	No_LogNSI
CG1	20110125.mgmt.asm2.subset1_00222	fig|6666666.37195.peg.296	CG1_ctg0222	CG1_peg0296	0	0	7.39664	No_LogNSI	22.7617	73.4545	1.05712	No_LogNSI	0	0	0	No_LogNSI
CG1	20110125.mgmt.asm2.subset1_00222	fig|6666666.37195.peg.297	CG1_ctg0222	CG1_peg0297	6.72085	11.4791	1.81377	No_LogNSI	6.13119	10.5023	2.13357	No_LogNSI	5.9106	7.13365	3.03135	No_LogNSI
CG1	20110125.mgmt.asm2.subset1_00223	fig|6666666.37195.peg.298	CG1_ctg0223	CG1_peg0298	0	0	12.8689	No_LogNSI	0	0	0	No_LogNSI	0	0	0	No_LogNSI
CG1	20110125.mgmt.asm2.subset1_00224	fig|6666666.37195.peg.299	CG1_ctg0224	CG1_peg0299	5.94495	11.0519	1.71915	No_LogNSI	5.63684	11.1181	2.63263	No_LogNSI	8.49428	10.3526	1.91946	No_LogNSI
CG1	20110125.mgmt.asm2.subset1_00225	fig|6666666.37195.peg.300	CG1_ctg0225	CG1_peg0300	0	0	3.60352	No_LogNSI	0	0	2.42736	No_LogNSI	0	0	1.34774	No_LogNSI
CG1	20110125.mgmt.asm2.subset1_00225	fig|6666666.37195.peg.301	CG1_ctg0225	CG1_peg0301	5.11944	8.45899	0.75943	No_LogNSI	12.6327	29.3932	0	No_LogNSI	7.18179	11.0848	0	No_LogNSI
CG1	20110125.mgmt.asm2.subset1_00226	fig|6666666.37195.peg.302	CG1_ctg0226	CG1_peg0302	4.85094	8.93482	4.07943	No_LogNSI	2.01415	3.215	4.33451	No_LogNSI	14.6811	19.2	3.73152	No_LogNSI
CG1	20110125.mgmt.asm2.subset1_00228	fig|6666666.37195.peg.303	CG1_ctg0228	CG1_peg0303	12.1437	21.9318	1.80649	No_LogNSI	13.4133	25.2686	3.50869	No_LogNSI	2.27935	2.40435	1.43119	No_LogNSI
CG1	20110125.mgmt.asm2.subset1_00230	fig|6666666.37195.peg.304	CG1_ctg0230	CG1_peg0304	12.568	19.3379	0.774586	No_LogNSI	8.52755	14.144	1.0226	No_LogNSI	7.82397	9.90997	0	No_LogNSI
CG1	20110125.mgmt.asm2.subset1_00233	fig|6666666.37195.peg.305	CG1_ctg0233	CG1_peg0305	7.82489	13.2553	1.35085	0	5.94655	10.5454	3.22028	0	8.37013	10.6417	1.94849	0
CG1	20110125.mgmt.asm2.subset1_00234	fig|6666666.37195.peg.306	CG1_ctg0234	CG1_peg0306	10.0569	16.2799	1.28274	No_LogNSI	5.24149	11.3866	1.91223	No_LogNSI	10.8704	14.0858	2.59309	No_LogNSI
CG1	20110125.mgmt.asm2.subset1_00238	fig|6666666.37195.peg.307	CG1_ctg0238	CG1_peg0307	0	0	0	No_LogNSI	324.537	612.19	4.25112	No_LogNSI	0	0	1.02062	No_LogNSI
CG1	20110125.mgmt.asm2.subset1_00238	fig|6666666.37195.peg.308	CG1_ctg0238	CG1_peg0308	14.1067	22.3452	3.12675	No_LogNSI	9.18687	17.3296	2.01286	No_LogNSI	10.5983	12.1631	1.42849	No_LogNSI
CG1	20110125.mgmt.asm2.subset1_00239	fig|6666666.37195.peg.309	CG1_ctg0239	CG1_peg0309	9.18143	15.757	6.07082	No_LogNSI	9.68402	17.6582	9.63852	No_LogNSI	12.1918	14.4635	5.30439	No_LogNSI
CG1	20110125.mgmt.asm2.subset1_00240	fig|6666666.37195.peg.310	CG1_ctg0240	CG1_peg0310	6.40784	10.8856	1.20029	No_LogNSI	8.34117	14.5502	0.963944	No_LogNSI	5.90222	8.74477	0	No_LogNSI
CG1	20110125.mgmt.asm2.subset1_00242	fig|6666666.37195.peg.311	CG1_ctg0242	CG1_peg0311	5.89664	11.0687	1.56825	No_LogNSI	6.03239	10.9624	0.950211	No_LogNSI	4.93864	6.08599	0.607835	No_LogNSI
CG1	20110125.mgmt.asm2.subset1_00243	fig|6666666.37195.peg.312	CG1_ctg0243	CG1_peg0312	11.1162	30.0943	2.13777	No_LogNSI	1.64913	8.4417	2.79037	No_LogNSI	10.0535	15.673	4.18311	No_LogNSI
CG1	20110125.mgmt.asm2.subset1_00244	fig|6666666.37195.peg.313	CG1_ctg0244	CG1_peg0313	0	0	15.5095	No_LogNSI	0	0	15.569	No_LogNSI	0	0	3.46233	No_LogNSI
CG1	20110125.mgmt.asm2.subset1_00244	fig|6666666.37195.peg.314	CG1_ctg0244	CG1_peg0314	0	0	0.734398	No_LogNSI	0	0	1.65116	No_LogNSI	0	0	0.913918	No_LogNSI
CG1	20110125.mgmt.asm2.subset1_00244	fig|6666666.37195.peg.315	CG1_ctg0244	CG1_peg0315	18.4665	37.2492	2.47666	No_LogNSI	4.07881	13.1628	3.25838	No_LogNSI	14.2768	18.1506	1.91605	No_LogNSI
CG1	20110125.mgmt.asm2.subset1_00244	fig|6666666.37195.peg.316	CG1_ctg0244	CG1_peg0316	6.7533	12.6885	0	No_LogNSI	0	0	1.23196	No_LogNSI	21.6596	24.9408	3.24774	No_LogNSI
CG1	20110125.mgmt.asm2.subset1_00244	fig|6666666.37195.peg.317	CG1_ctg0244	CG1_peg0317	13.2037	21.6096	9.16591	No_LogNSI	4.54154	8.64332	13.5145	No_LogNSI	4.16685	5.6241	9.42162	No_LogNSI
CG1	20110125.mgmt.asm2.subset1_00244	fig|6666666.37195.peg.318	CG1_ctg0244	CG1_peg0318	8.62451	14.1453	1.37637	No_LogNSI	6.22234	10.6882	1.58743	No_LogNSI	10.8196	13.3517	1.23533	No_LogNSI
CG1	20110125.mgmt.asm2.subset1_00245	fig|6666666.37195.peg.319	CG1_ctg0245	CG1_peg0319	7.46716	11.7709	2.32376	No_LogNSI	3.64786	9.0926	1.43164	No_LogNSI	9.25961	12.2417	1.18946	No_LogNSI
CG1	20110125.mgmt.asm2.subset1_00245	fig|6666666.37195.peg.320	CG1_ctg0245	CG1_peg0320	201.619	589.265	0	No_LogNSI	0	0	0	No_LogNSI	151.99	483.605	0	No_LogNSI
CG1	20110125.mgmt.asm2.subset1_00246	fig|6666666.37195.peg.321	CG1_ctg0246	CG1_peg0321	6.84357	11.3395	1.83182	No_LogNSI	7.64687	13.0268	2.19311	No_LogNSI	9.40334	11.7933	5.15637	No_LogNSI
CG1	20110125.mgmt.asm2.subset1_00247	fig|6666666.37195.peg.322	CG1_ctg0247	CG1_peg0322	2.84701	5.60754	0	No_LogNSI	7.94325	15.2889	1.06181	No_LogNSI	5.26993	5.57914	0	No_LogNSI
CG1	20110125.mgmt.asm2.subset1_00247	fig|6666666.37195.peg.323	CG1_ctg0247	CG1_peg0323	101.787	252.278	1.15698	No_LogNSI	0	0	4.04751	No_LogNSI	62.1196	179.062	2.76644	No_LogNSI
CG1	20110125.mgmt.asm2.subset1_00248	fig|6666666.37195.peg.324	CG1_ctg0248	CG1_peg0324	33.7684	158.25	1.12619	No_LogNSI	0	0	0	No_LogNSI	25.9403	55.9418	0.674563	No_LogNSI
CG1	20110125.mgmt.asm2.subset1_00248	fig|6666666.37195.peg.325	CG1_ctg0248	CG1_peg0325	8.42552	12.7151	8.04283	No_LogNSI	2.65156	5.40434	5.6164	No_LogNSI	7.47095	10.5842	3.39079	No_LogNSI
CG1	20110125.mgmt.asm2.subset1_00252	fig|6666666.37195.peg.326	CG1_ctg0252	CG1_peg0326	384.738	1136.68	0	No_LogNSI	0	0	0	No_LogNSI	0	0	3.18698	No_LogNSI
CG1	20110125.mgmt.asm2.subset1_00252	fig|6666666.37195.peg.327	CG1_ctg0252	CG1_peg0327	12.07	18.4971	4.26022	No_LogNSI	10.7462	18.1852	2.86328	No_LogNSI	5.85671	6.99527	1.32163	No_LogNSI
CG1	20110125.mgmt.asm2.subset1_00254	fig|6666666.37195.peg.328	CG1_ctg0254	CG1_peg0328	8.28251	13.0789	0	No_LogNSI	7.61904	14.005	0.780451	No_LogNSI	7.6751	9.20095	0.860366	No_LogNSI
CG1	20110125.mgmt.asm2.subset1_00254	fig|6666666.37195.peg.329	CG1_ctg0254	CG1_peg0329	14.0201	25.377	0	No_LogNSI	1.62364	5.87865	1.23196	No_LogNSI	5.21144	13.856	0.999304	No_LogNSI
CG1	20110125.mgmt.asm2.subset1_00254	fig|6666666.37195.peg.330	CG1_ctg0254	CG1_peg0330	5.24984	8.62567	2.46907	No_LogNSI	5.77942	10.1476	3.06111	No_LogNSI	8.54773	10.2801	1.87295	No_LogNSI
CG1	20110125.mgmt.asm2.subset1_00254	fig|6666666.37195.peg.331	CG1_ctg0254	CG1_peg0331	5.5723	9.15548	1.46509	No_LogNSI	8.27873	14.5359	0.965777	No_LogNSI	5.73315	6.89513	0	No_LogNSI
CG1	20110125.mgmt.asm2.subset1_00255	fig|6666666.37195.peg.332	CG1_ctg0255	CG1_peg0332	6.05773	9.84478	11.2974	No_LogNSI	7.79765	13.0601	21.2851	No_LogNSI	8.37645	10.1775	13.8911	No_LogNSI
CG1	20110125.mgmt.asm2.subset1_00256	fig|6666666.37195.peg.333	CG1_ctg0256	CG1_peg0333	18.1397	27.2563	4.04882	No_LogNSI	62.8546	117.285	5.65593	No_LogNSI	24.1127	30.2694	2.90082	No_LogNSI
CG1	20110125.mgmt.asm2.subset1_00258	fig|6666666.37195.peg.334	CG1_ctg0258	CG1_peg0334	314.975	930.573	9.92672	No_LogNSI	0	0	31.8359	No_LogNSI	744.1	1578.39	2.71946	No_LogNSI
CG1	20110125.mgmt.asm2.subset1_00258	fig|6666666.37195.peg.335	CG1_ctg0258	CG1_peg0335	7.15899	17.6897	1.34102	No_LogNSI	1.263	4.03201	2.16352	No_LogNSI	6.82975	11.7136	1.33464	No_LogNSI
CG1	20110125.mgmt.asm2.subset1_00259	fig|6666666.37195.peg.336	CG1_ctg0259	CG1_peg0336	2.96713	4.3594	0	No_LogNSI	8.55936	18.195	0	No_LogNSI	8.67645	11.4171	0	No_LogNSI
CG1	20110125.mgmt.asm2.subset1_00260	fig|6666666.37195.peg.337	CG1_ctg0260	CG1_peg0337	15.0977	44.605	0.883984	No_LogNSI	0	0	1.00703	No_LogNSI	29.1659	30.4345	1.08027	No_LogNSI
CG1	20110125.mgmt.asm2.subset1_00261	fig|6666666.37195.peg.338	CG1_ctg0261	CG1_peg0338	0	0	0	No_LogNSI	0	0	0	No_LogNSI	0	0	0	No_LogNSI
CG1	20110125.mgmt.asm2.subset1_00264	fig|6666666.37195.peg.339	CG1_ctg0264	CG1_peg0339	12.4798	19.6911	9.72438	0	13.3545	26.5431	26.8752	0	8.70789	11.656	10.0199	0
CG1	20110125.mgmt.asm2.subset1_00264	fig|6666666.37195.peg.340	CG1_ctg0264	CG1_peg0340	20.7026	32.6578	25.7763	0	17.3191	28.659	24.2613	-17.0603	19.815	23.2679	11.9411	0
CG1	20110125.mgmt.asm2.subset1_00264	fig|6666666.37195.peg.341	CG1_ctg0264	CG1_peg0341	8.79772	19.9274	13.7688	No_LogNSI	10.3904	16.5853	10.454	No_LogNSI	10.7661	13.0763	7.11028	No_LogNSI
CG1	20110125.mgmt.asm2.subset1_00264	fig|6666666.37195.peg.342	CG1_ctg0264	CG1_peg0342	0	0	0	No_LogNSI	11.1367	38.4469	0	No_LogNSI	28.3583	53.094	1.34774	No_LogNSI
CG1	20110125.mgmt.asm2.subset1_00266	fig|6666666.37195.peg.343	CG1_ctg0266	CG1_peg0343	0	0	0	No_LogNSI	0	0	0	No_LogNSI	0	0	0	No_LogNSI
CG1	20110125.mgmt.asm2.subset1_00267	fig|6666666.37195.peg.344	CG1_ctg0267	CG1_peg0344	0	0	3.63943	No_LogNSI	0	0	2.01959	No_LogNSI	0	0	1.15274	No_LogNSI
CG1	20110125.mgmt.asm2.subset1_00267	fig|6666666.37195.peg.345	CG1_ctg0267	CG1_peg0345	5.68027	9.85196	1.22168	No_LogNSI	3.45314	5.8251	2.57414	No_LogNSI	1.26789	1.96084	1.1958	No_LogNSI
CG1	20110125.mgmt.asm2.subset1_00267	fig|6666666.37195.peg.346	CG1_ctg0267	CG1_peg0346	5.79648	9.68352	1.20493	No_LogNSI	4.89775	8.05668	1.25255	No_LogNSI	6.17939	7.15644	1.19089	No_LogNSI
CG1	20110125.mgmt.asm2.subset1_00268	fig|6666666.37195.peg.347	CG1_ctg0268	CG1_peg0347	6.91916	11.7985	1.29476	No_LogNSI	6.50071	11.4125	1.27465	No_LogNSI	6.43716	7.66917	1.76618	No_LogNSI
CG1	20110125.mgmt.asm2.subset1_00269	fig|6666666.37195.peg.348	CG1_ctg0269	CG1_peg0348	9.66438	17.7941	0	No_LogNSI	5.57835	8.93623	0	No_LogNSI	4.74489	8.9267	0	No_LogNSI
CG1	20110125.mgmt.asm2.subset1_00269	fig|6666666.37195.peg.349	CG1_ctg0269	CG1_peg0349	6.16159	9.99391	1.11226	No_LogNSI	5.91863	10.1517	1.41152	No_LogNSI	7.43109	8.58514	1.04021	No_LogNSI
CG1	20110125.mgmt.asm2.subset1_00270	fig|6666666.37195.peg.350	CG1_ctg0270	CG1_peg0350	0	0	0	No_LogNSI	0	0	4.73451	No_LogNSI	0	0	2.06892	No_LogNSI
CG1	20110125.mgmt.asm2.subset1_00270	fig|6666666.37195.peg.351	CG1_ctg0270	CG1_peg0351	8.73001	14.1916	2.33781	No_LogNSI	7.48625	12.7058	2.52531	No_LogNSI	10.8628	12.6427	2.41671	No_LogNSI
CG1	20110125.mgmt.asm2.subset1_00271	fig|6666666.37195.peg.352	CG1_ctg0271	CG1_peg0352	0	0	0	No_LogNSI	0	0	0	No_LogNSI	0	0	0	No_LogNSI
CG1	20110125.mgmt.asm2.subset1_00271	fig|6666666.37195.peg.353	CG1_ctg0271	CG1_peg0353	7.31158	11.8294	0.992216	No_LogNSI	3.69524	7.33299	0.921482	No_LogNSI	7.45899	9.09878	0.918584	No_LogNSI
CG1	20110125.mgmt.asm2.subset1_00271	fig|6666666.37195.peg.354	CG1_ctg0271	CG1_peg0354	0	0	0	No_LogNSI	0	0	5.08428	No_LogNSI	0	0	0	No_LogNSI
CG1	20110125.mgmt.asm2.subset1_00271	fig|6666666.37195.peg.355	CG1_ctg0271	CG1_peg0355	4.6999	7.68634	2.90273	No_LogNSI	6.20707	10.9511	1.69963	No_LogNSI	8.04538	9.74604	1.77147	No_LogNSI
CG1	20110125.mgmt.asm2.subset1_00272	fig|6666666.37195.peg.356	CG1_ctg0272	CG1_peg0356	5.65374	8.30666	12.8654	No_LogNSI	13.5778	35.1556	13.032	No_LogNSI	4.08683	5.39602	12.3269	No_LogNSI
CG1	20110125.mgmt.asm2.subset1_00272	fig|6666666.37195.peg.357	CG1_ctg0272	CG1_peg0357	0	0	64.8527	No_LogNSI	104.727	187.28	32.681	No_LogNSI	76.0542	89.454	17.0973	No_LogNSI
CG1	20110125.mgmt.asm2.subset1_00272	fig|6666666.37195.peg.358	CG1_ctg0272	CG1_peg0358	5.18855	8.55054	4.01855	No_LogNSI	4.32605	7.73615	4.75848	No_LogNSI	5.85257	6.88373	8.27227	No_LogNSI
CG1	20110125.mgmt.asm2.subset1_00272	fig|6666666.37195.peg.359	CG1_ctg0272	CG1_peg0359	11.7768	19.4078	6.76638	No_LogNSI	8.08913	14.4656	10.5538	No_LogNSI	10.6702	12.5502	8.96845	No_LogNSI
CG1	20110125.mgmt.asm2.subset1_00273	fig|6666666.37195.peg.360	CG1_ctg0273	CG1_peg0360	0.541271	0.898911	0	No_LogNSI	0.309283	0.499045	0	No_LogNSI	4.16737	5.10783	0.795201	No_LogNSI
CG1	20110125.mgmt.asm2.subset1_00274	fig|6666666.37195.peg.361	CG1_ctg0274	CG1_peg0361	0	0	0	No_LogNSI	0	0	0	No_LogNSI	0	0	0	No_LogNSI
CG1	20110125.mgmt.asm2.subset1_00274	fig|6666666.37195.peg.362	CG1_ctg0274	CG1_peg0362	6.07482	9.64019	0	No_LogNSI	8.70671	15.648	2.21395	No_LogNSI	6.73624	8.08769	2.01568	No_LogNSI
CG1	20110125.mgmt.asm2.subset1_00274	fig|6666666.37195.peg.363	CG1_ctg0274	CG1_peg0363	0.733474	4.63637	0	No_LogNSI	17.7604	38.7719	0	No_LogNSI	24.115	36.3768	0	No_LogNSI
CG1	20110125.mgmt.asm2.subset1_00274	fig|6666666.37195.peg.364	CG1_ctg0274	CG1_peg0364	0	0	0	No_LogNSI	0	0	0	No_LogNSI	517.986	1795.29	0	No_LogNSI
CG1	20110125.mgmt.asm2.subset1_00275	fig|6666666.37195.peg.365	CG1_ctg0275	CG1_peg0365	8.09749	13.2482	11.4666	No_LogNSI	7.54552	13.6194	12.0552	No_LogNSI	9.08211	10.8182	5.08294	No_LogNSI
CG1	20110125.mgmt.asm2.subset1_00275	fig|6666666.37195.peg.366	CG1_ctg0275	CG1_peg0366	8.50478	15.3887	1.28831	No_LogNSI	4.31907	8.25212	1.35895	No_LogNSI	5.9806	6.95211	2.39128	No_LogNSI
CG1	20110125.mgmt.asm2.subset1_00275	fig|6666666.37195.peg.367	CG1_ctg0275	CG1_peg0367	7.00099	12.6677	1.75004	No_LogNSI	9.52341	18.1957	0	No_LogNSI	11.253	13.081	2.0795	No_LogNSI
CG1	20110125.mgmt.asm2.subset1_00276	fig|6666666.37195.peg.368	CG1_ctg0276	CG1_peg0368	4.72895	7.89536	10.0885	No_LogNSI	4.9521	10.3738	17.9396	No_LogNSI	9.33492	11.5158	10.8532	No_LogNSI
CG1	20110125.mgmt.asm2.subset1_00276	fig|6666666.37195.peg.369	CG1_ctg0276	CG1_peg0369	9.96249	16.8891	15.5328	No_LogNSI	8.5908	14.9788	19.6738	No_LogNSI	10.0472	13.2357	17.9371	No_LogNSI
CG1	20110125.mgmt.asm2.subset1_00276	fig|6666666.37195.peg.370	CG1_ctg0276	CG1_peg0370	7.82527	13.2995	1.89184	No_LogNSI	4.77914	8.75189	1.55803	No_LogNSI	8.29477	9.33876	0.560063	No_LogNSI
CG1	20110125.mgmt.asm2.subset1_00277	fig|6666666.37195.peg.371	CG1_ctg0277	CG1_peg0371	0	0	0	No_LogNSI	0	0	0	No_LogNSI	0	0	3.18698	No_LogNSI
CG1	20110125.mgmt.asm2.subset1_00277	fig|6666666.37195.peg.372	CG1_ctg0277	CG1_peg0372	10.3323	15.739	2.57524	No_LogNSI	7.93905	13.7369	2.69491	No_LogNSI	9.75173	11.0753	1.52871	No_LogNSI
CG1	20110125.mgmt.asm2.subset1_00277	fig|6666666.37195.peg.373	CG1_ctg0277	CG1_peg0373	9.1432	14.7621	0	No_LogNSI	6.2724	12.2689	0	No_LogNSI	9.89326	12.8389	0.737544	No_LogNSI
CG1	20110125.mgmt.asm2.subset1_00277	fig|6666666.37195.peg.374	CG1_ctg0277	CG1_peg0374	9.3359	15.7907	0	No_LogNSI	7.85538	14.1461	0	No_LogNSI	10.1458	12.6125	0.638422	No_LogNSI
CG1	20110125.mgmt.asm2.subset1_00278	fig|6666666.37195.peg.375	CG1_ctg0278	CG1_peg0375	6.03081	9.18181	0	No_LogNSI	8.32039	14.4131	0.928983	No_LogNSI	6.49598	8.70305	1.21937	No_LogNSI
CG1	20110125.mgmt.asm2.subset1_00278	fig|6666666.37195.peg.376	CG1_ctg0278	CG1_peg0376	5.26226	8.70465	0.944872	No_LogNSI	3.91917	6.88368	0.680155	No_LogNSI	8.79089	10.3821	0.7121	No_LogNSI
CG1	20110125.mgmt.asm2.subset1_00279	fig|6666666.37195.peg.377	CG1_ctg0279	CG1_peg0377	0	0	29.3161	No_LogNSI	0	0	0	No_LogNSI	0	0	0	No_LogNSI
CG1	20110125.mgmt.asm2.subset1_00279	fig|6666666.37195.peg.378	CG1_ctg0279	CG1_peg0378	4.20084	8.69407	5.43153	No_LogNSI	6.93303	11.7756	7.07437	No_LogNSI	13.3674	16.0071	1.70559	No_LogNSI
CG1	20110125.mgmt.asm2.subset1_00279	fig|6666666.37195.peg.379	CG1_ctg0279	CG1_peg0379	0	0	0	No_LogNSI	561.453	1811.87	0	No_LogNSI	0	0	0	No_LogNSI
CG1	20110125.mgmt.asm2.subset1_00279	fig|6666666.37195.peg.380	CG1_ctg0279	CG1_peg0380	4.85525	9.63282	1.71722	No_LogNSI	11.6746	22.9039	1.22368	No_LogNSI	10.9235	14.2553	1.53376	No_LogNSI
CG1	20110125.mgmt.asm2.subset1_00280	fig|6666666.37195.peg.381	CG1_ctg0280	CG1_peg0381	9.84019	16.2099	2.87773	No_LogNSI	5.38776	9.33875	9.15088	No_LogNSI	7.09302	8.92021	2.40364	No_LogNSI
CG1	20110125.mgmt.asm2.subset1_00280	fig|6666666.37195.peg.382	CG1_ctg0280	CG1_peg0382	8.62047	14.5693	1.52873	No_LogNSI	7.69906	14.9174	2.16991	No_LogNSI	9.31779	12.8839	0	No_LogNSI
CG1	20110125.mgmt.asm2.subset1_00280	fig|6666666.37195.peg.383	CG1_ctg0280	CG1_peg0383	8.01122	13.5396	0.91269	No_LogNSI	4.81542	9.33018	0.81948	No_LogNSI	5.73463	7.9294	0.901535	No_LogNSI
CG1	20110125.mgmt.asm2.subset1_00280	fig|6666666.37195.peg.384	CG1_ctg0280	CG1_peg0384	506.258	2698.13	0	No_LogNSI	0	0	16.9638	No_LogNSI	0	0	0	No_LogNSI
CG1	20110125.mgmt.asm2.subset1_00281	fig|6666666.37195.peg.385	CG1_ctg0281	CG1_peg0385	3.50453	5.38603	0	No_LogNSI	5.39528	10.0859	0.776544	No_LogNSI	6.57139	9.09121	0	No_LogNSI
CG1	20110125.mgmt.asm2.subset1_00282	fig|6666666.37195.peg.386	CG1_ctg0282	CG1_peg0386	6.97516	12.0701	0	No_LogNSI	3.56514	6.29625	0	No_LogNSI	8.63128	10.2736	1.16598	No_LogNSI
CG1	20110125.mgmt.asm2.subset1_00282	fig|6666666.37195.peg.387	CG1_ctg0282	CG1_peg0387	5.17349	8.33055	0.770566	No_LogNSI	6.63273	12.0014	1.22059	No_LogNSI	5.95328	6.93285	1.84105	No_LogNSI
CG1	20110125.mgmt.asm2.subset1_00282	fig|6666666.37195.peg.388	CG1_ctg0282	CG1_peg0388	0	0	25.8148	No_LogNSI	2041.01	8595.25	16.9638	No_LogNSI	0	0	7.00073	No_LogNSI
CG1	20110125.mgmt.asm2.subset1_00283	fig|6666666.37195.peg.389	CG1_ctg0283	CG1_peg0389	0	0	0	No_LogNSI	72.068	230.071	0	No_LogNSI	222.535	442.994	1.78447	No_LogNSI
CG1	20110125.mgmt.asm2.subset1_00284	fig|6666666.37195.peg.390	CG1_ctg0284	CG1_peg0390	10.8266	18.1417	1.98836	No_LogNSI	7.32625	14.005	4.29248	No_LogNSI	6.90744	8.90414	3.5275	No_LogNSI
CG1	20110125.mgmt.asm2.subset1_00284	fig|6666666.37195.peg.391	CG1_ctg0284	CG1_peg0391	7.312	13.1062	1.23262	No_LogNSI	3.49743	5.68657	0	No_LogNSI	6.49024	8.4109	1.39872	No_LogNSI
CG1	20110125.mgmt.asm2.subset1_00284	fig|6666666.37195.peg.392	CG1_ctg0284	CG1_peg0392	5.2195	8.93994	4.30244	No_LogNSI	3.63064	7.30516	5.61882	No_LogNSI	6.2924	8.14835	2.35952	No_LogNSI
CG1	20110125.mgmt.asm2.subset1_00284	fig|6666666.37195.peg.393	CG1_ctg0284	CG1_peg0393	9.92536	16.3627	1.75785	No_LogNSI	7.03983	13.5896	0	No_LogNSI	9.0802	13.7257	0.587982	No_LogNSI
CG1	20110125.mgmt.asm2.subset1_00284	fig|6666666.37195.peg.394	CG1_ctg0284	CG1_peg0394	10.1618	16.6244	4.54683	No_LogNSI	8.64591	15.3606	5.95307	No_LogNSI	9.28892	10.8904	3.77221	No_LogNSI
CG1	20110125.mgmt.asm2.subset1_00284	fig|6666666.37195.peg.395	CG1_ctg0284	CG1_peg0395	0	0	0	No_LogNSI	0	0	0	No_LogNSI	212.867	712.334	0	No_LogNSI
CG1	20110125.mgmt.asm2.subset1_00285	fig|6666666.37195.peg.396	CG1_ctg0285	CG1_peg0396	7.84573	11.8926	3.89554	No_LogNSI	6.04038	11.0022	4.26828	No_LogNSI	2.95315	4.37207	3.67928	No_LogNSI
CG1	20110125.mgmt.asm2.subset1_00285	fig|6666666.37195.peg.397	CG1_ctg0285	CG1_peg0397	4.84363	8.63819	0.825678	No_LogNSI	8.44781	15.6785	0	No_LogNSI	9.04218	10.7838	1.063	No_LogNSI
CG1	20110125.mgmt.asm2.subset1_00285	fig|6666666.37195.peg.398	CG1_ctg0285	CG1_peg0398	2.18112	3.18735	0	No_LogNSI	0.840579	4.3783	1.11311	No_LogNSI	9.76205	14.7367	0.684638	No_LogNSI
CG1	20110125.mgmt.asm2.subset1_00286	fig|6666666.37195.peg.399	CG1_ctg0286	CG1_peg0399	4.87662	8.29512	17.5083	-15.1406	6.53362	10.9629	26.9423	-17.5087	6.98174	8.08766	16.4623	-17.0987
CG1	20110125.mgmt.asm2.subset1_00287	fig|6666666.37195.peg.400	CG1_ctg0287	CG1_peg0400	6.26675	9.86295	1.15164	No_LogNSI	6.77134	11.7278	1.5715	No_LogNSI	7.82416	9.07289	0.957192	No_LogNSI
CG1	20110125.mgmt.asm2.subset1_00288	fig|6666666.37195.peg.401	CG1_ctg0288	CG1_peg0401	5.24215	8.42817	1.39185	No_LogNSI	4.22148	6.86758	1.02175	No_LogNSI	7.51703	9.3926	0.768507	No_LogNSI
CG1	20110125.mgmt.asm2.subset1_00288	fig|6666666.37195.peg.402	CG1_ctg0288	CG1_peg0402	6.76428	10.6969	1.1298	No_LogNSI	5.25277	9.80213	0.657082	No_LogNSI	7.6318	9.32935	0	No_LogNSI
CG1	20110125.mgmt.asm2.subset1_00289	fig|6666666.37195.peg.403	CG1_ctg0289	CG1_peg0403	8.32755	13.4382	0	No_LogNSI	4.08239	7.68938	0	No_LogNSI	10.4516	11.818	1.02908	No_LogNSI
CG1	20110125.mgmt.asm2.subset1_00289	fig|6666666.37195.peg.404	CG1_ctg0289	CG1_peg0404	5.43476	8.20672	0	No_LogNSI	5.64313	11.1694	2.10421	No_LogNSI	1.74031	1.81601	0	No_LogNSI
CG1	20110125.mgmt.asm2.subset1_00290	fig|6666666.37195.peg.405	CG1_ctg0290	CG1_peg0405	5.85646	10.1784	12.8744	No_LogNSI	6.49584	11.851	20.6071	No_LogNSI	6.16769	8.06048	15.3236	No_LogNSI
CG1	20110125.mgmt.asm2.subset1_00290	fig|6666666.37195.peg.406	CG1_ctg0290	CG1_peg0406	20.7698	30.5156	22.9245	No_LogNSI	17.5857	43.5092	39.0646	No_LogNSI	19.5176	39.8756	19.4176	No_LogNSI
CG1	20110125.mgmt.asm2.subset1_00290	fig|6666666.37195.peg.407	CG1_ctg0290	CG1_peg0407	12.2483	21.8846	3.26427	No_LogNSI	3.47366	7.44628	4.55913	No_LogNSI	14.6617	18.1601	4.12206	No_LogNSI
CG1	20110125.mgmt.asm2.subset1_00291	fig|6666666.37195.peg.408	CG1_ctg0291	CG1_peg0408	75.9806	133.815	437.572	-13.951	13.0282	65.5595	521.64	-13.818	43.592	60.869	159.879	-14.1312
CG1	20110125.mgmt.asm2.subset1_00291	fig|6666666.37195.peg.409	CG1_ctg0291	CG1_peg0409	7.34608	12.0738	2.74092	No_LogNSI	5.96291	10.1633	1.35299	No_LogNSI	11.1235	12.9119	1.48785	No_LogNSI
CG1	20110125.mgmt.asm2.subset1_00291	fig|6666666.37195.peg.410	CG1_ctg0291	CG1_peg0410	17.8585	95.1779	0	No_LogNSI	0	0	1.43379	No_LogNSI	32.6283	68.095	5.82651	No_LogNSI
CG1	20110125.mgmt.asm2.subset1_00292	fig|6666666.37195.peg.411	CG1_ctg0292	CG1_peg0411	7.37621	11.8986	0	No_LogNSI	8.74945	16.0244	1.45965	No_LogNSI	6.86283	9.04473	1.34489	No_LogNSI
CG1	20110125.mgmt.asm2.subset1_00292	fig|6666666.37195.peg.412	CG1_ctg0292	CG1_peg0412	5.28585	8.20992	2.63119	No_LogNSI	11.7303	28.4996	2.43793	No_LogNSI	2.49619	5.38318	1.73238	No_LogNSI
CG1	20110125.mgmt.asm2.subset1_00292	fig|6666666.37195.peg.413	CG1_ctg0292	CG1_peg0413	6.56314	10.9125	3.68599	No_LogNSI	6.39512	12.0424	2.90456	No_LogNSI	10.488	13.2627	3.48763	No_LogNSI
CG1	20110125.mgmt.asm2.subset1_00293	fig|6666666.37195.peg.414	CG1_ctg0293	CG1_peg0414	0	0	0	No_LogNSI	153.83	787.434	0	No_LogNSI	0	0	0	No_LogNSI
CG1	20110125.mgmt.asm2.subset1_00293	fig|6666666.37195.peg.415	CG1_ctg0293	CG1_peg0415	0	0	0	No_LogNSI	0	0	0	No_LogNSI	0	0	0	No_LogNSI
CG1	20110125.mgmt.asm2.subset1_00293	fig|6666666.37195.peg.416	CG1_ctg0293	CG1_peg0416	9.05118	15.2225	2.79924	No_LogNSI	6.80811	13.6574	2.94181	No_LogNSI	4.48165	5.32391	2.03246	No_LogNSI
CG1	20110125.mgmt.asm2.subset1_00293	fig|6666666.37195.peg.417	CG1_ctg0293	CG1_peg0417	30.0873	115.182	1.33744	No_LogNSI	100.876	175.143	1.5796	No_LogNSI	0	0	2.37282	No_LogNSI
CG1	20110125.mgmt.asm2.subset1_00294	fig|6666666.37195.peg.418	CG1_ctg0294	CG1_peg0418	5.3349	10.5204	1.92911	No_LogNSI	2.85762	4.58602	0	No_LogNSI	4.62983	5.91966	1.10998	No_LogNSI
CG1	20110125.mgmt.asm2.subset1_00294	fig|6666666.37195.peg.419	CG1_ctg0294	CG1_peg0419	17.1695	40.231	16.8505	No_LogNSI	32.1194	76.2885	12.4078	No_LogNSI	3.42282	8.74128	4.65739	No_LogNSI
CG1	20110125.mgmt.asm2.subset1_00294	fig|6666666.37195.peg.420	CG1_ctg0294	CG1_peg0420	10.2797	16.035	3.77888	No_LogNSI	7.14488	13.2912	4.66329	No_LogNSI	4.93825	6.7308	4.47462	No_LogNSI
CG1	20110125.mgmt.asm2.subset1_00295	fig|6666666.37195.peg.421	CG1_ctg0295	CG1_peg0421	7.2856	11.8886	0	No_LogNSI	5.25473	9.06213	1.16463	No_LogNSI	6.871	8.26909	1.4497	No_LogNSI
CG1	20110125.mgmt.asm2.subset1_00296	fig|6666666.37195.peg.422	CG1_ctg0296	CG1_peg0422	14.7532	24.9608	2.99469	No_LogNSI	17.0928	28.7616	3.9955	No_LogNSI	14.427	16.5131	2.16221	No_LogNSI
CG1	20110125.mgmt.asm2.subset1_00296	fig|6666666.37195.peg.423	CG1_ctg0296	CG1_peg0423	9.80038	15.2564	3.07234	No_LogNSI	4.84928	8.43842	1.26175	No_LogNSI	7.81082	9.15585	2.27065	No_LogNSI
CG1	20110125.mgmt.asm2.subset1_00297	fig|6666666.37195.peg.424	CG1_ctg0297	CG1_peg0424	6.88753	12.4464	1.07236	No_LogNSI	10.1556	19.1106	0	No_LogNSI	10.7473	13.2473	0.611769	No_LogNSI
CG1	20110125.mgmt.asm2.subset1_00297	fig|6666666.37195.peg.425	CG1_ctg0297	CG1_peg0425	6.73716	10.9466	7.64272	No_LogNSI	5.85483	11.1484	2.95114	No_LogNSI	7.01202	8.25995	1.63033	No_LogNSI
CG1	20110125.mgmt.asm2.subset1_00297	fig|6666666.37195.peg.426	CG1_ctg0297	CG1_peg0426	0	0	0	No_LogNSI	103.177	329.383	0	No_LogNSI	304.579	483.236	0	No_LogNSI
CG1	20110125.mgmt.asm2.subset1_00299	fig|6666666.37195.peg.427	CG1_ctg0299	CG1_peg0427	5.58715	9.0821	1.60127	No_LogNSI	6.26942	11.0841	1.34285	No_LogNSI	8.58977	10.7833	0	No_LogNSI
CG1	20110125.mgmt.asm2.subset1_00300	fig|6666666.37195.peg.428	CG1_ctg0300	CG1_peg0428	232.555	1580.26	0	No_LogNSI	484.346	2522.8	0	No_LogNSI	0	0	0	No_LogNSI
CG1	20110125.mgmt.asm2.subset1_00300	fig|6666666.37195.peg.429	CG1_ctg0300	CG1_peg0429	6.89747	12.8488	9.63263	No_LogNSI	4.36809	8.60844	8.99099	No_LogNSI	4.83584	7.18919	7.79588	No_LogNSI
CG1	20110125.mgmt.asm2.subset1_00300	fig|6666666.37195.peg.430	CG1_ctg0300	CG1_peg0430	9.73684	15.559	2.07053	No_LogNSI	5.89858	10.8076	3.00642	No_LogNSI	6.22372	6.95154	1.99476	No_LogNSI
CG1	20110125.mgmt.asm2.subset1_00301	fig|6666666.37195.peg.431	CG1_ctg0301	CG1_peg0431	6.4186	10.5019	1.21555	No_LogNSI	3.44758	6.63577	1.03366	No_LogNSI	12.2049	14.3458	0	No_LogNSI
CG1	20110125.mgmt.asm2.subset1_00301	fig|6666666.37195.peg.432	CG1_ctg0301	CG1_peg0432	7.89745	13.3148	1.47644	No_LogNSI	6.60334	11.4231	1.15885	No_LogNSI	7.89673	9.36881	1.44845	No_LogNSI
CG1	20110125.mgmt.asm2.subset1_00301	fig|6666666.37195.peg.433	CG1_ctg0301	CG1_peg0433	4.63903	7.6376	0.954147	No_LogNSI	10.2311	17.2361	0.682682	No_LogNSI	9.95018	11.8604	0	No_LogNSI
CG1	20110125.mgmt.asm2.subset1_00301	fig|6666666.37195.peg.434	CG1_ctg0301	CG1_peg0434	7.73458	12.734	2.02607	No_LogNSI	6.45307	10.8713	1.84609	No_LogNSI	6.95511	8.29036	1.41439	No_LogNSI
CG1	20110125.mgmt.asm2.subset1_00301	fig|6666666.37195.peg.435	CG1_ctg0301	CG1_peg0435	0	0	4.38746	No_LogNSI	69.9406	111.64	3.81871	No_LogNSI	12.9759	52.4686	5.92478	No_LogNSI
CG1	20110125.mgmt.asm2.subset1_00301	fig|6666666.37195.peg.436	CG1_ctg0301	CG1_peg0436	0	0	12.9074	No_LogNSI	0	0	0	No_LogNSI	633.197	2409.75	0	No_LogNSI
CG1	20110125.mgmt.asm2.subset1_00302	fig|6666666.37195.peg.437	CG1_ctg0302	CG1_peg0437	6.2691	11.119	1.723	No_LogNSI	6.1219	11.0432	2.13702	No_LogNSI	6.78719	8.57795	1.49624	No_LogNSI
CG1	20110125.mgmt.asm2.subset1_00303	fig|6666666.37195.peg.438	CG1_ctg0303	CG1_peg0438	4.8536	8.56655	0.782754	No_LogNSI	3.61592	8.25012	1.03366	No_LogNSI	6.24243	7.71717	2.67001	No_LogNSI
CG1	20110125.mgmt.asm2.subset1_00304	fig|6666666.37195.peg.439	CG1_ctg0304	CG1_peg0439	8.97236	14.9101	0.966854	No_LogNSI	6.7616	11.328	1.50948	No_LogNSI	10.0181	11.578	0.900667	No_LogNSI
CG1	20110125.mgmt.asm2.subset1_00304	fig|6666666.37195.peg.440	CG1_ctg0304	CG1_peg0440	5.85154	10.023	0.871039	No_LogNSI	6.69033	12.2235	2.28544	No_LogNSI	7.7648	10.3528	1.00072	No_LogNSI
CG1	20110125.mgmt.asm2.subset1_00305	fig|6666666.37195.peg.441	CG1_ctg0305	CG1_peg0441	7.5398	11.9258	1.8373	No_LogNSI	5.13212	8.95775	1.95454	No_LogNSI	7.86586	9.13507	1.83652	No_LogNSI
CG1	20110125.mgmt.asm2.subset1_00306	fig|6666666.37195.peg.442	CG1_ctg0306	CG1_peg0442	11.0052	17.0154	0	No_LogNSI	6.88796	11.2672	0	No_LogNSI	5.65891	7.01069	0.76865	No_LogNSI
CG1	20110125.mgmt.asm2.subset1_00307	fig|6666666.37195.peg.443	CG1_ctg0307	CG1_peg0443	4.61771	24.1371	0	No_LogNSI	0	0	0.777976	No_LogNSI	3.46108	15.9944	3.47654	No_LogNSI
CG1	20110125.mgmt.asm2.subset1_00307	fig|6666666.37195.peg.444	CG1_ctg0307	CG1_peg0444	8.67523	14.2143	1.84688	No_LogNSI	2.92152	6.12271	1.12482	No_LogNSI	7.32184	8.56729	0.710107	No_LogNSI
CG1	20110125.mgmt.asm2.subset1_00307	fig|6666666.37195.peg.445	CG1_ctg0307	CG1_peg0445	653.266	1262.89	0	No_LogNSI	0	0	0	No_LogNSI	0	0	6.95477	No_LogNSI
CG1	20110125.mgmt.asm2.subset1_00307	fig|6666666.37195.peg.446	CG1_ctg0307	CG1_peg0446	5.94791	11.4985	0	No_LogNSI	8.01169	15.7005	0	No_LogNSI	7.17518	7.62043	0	No_LogNSI
CG1	20110125.mgmt.asm2.subset1_00307	fig|6666666.37195.peg.447	CG1_ctg0307	CG1_peg0447	14.5553	79.1251	0	No_LogNSI	0	0	0	No_LogNSI	0	0	0.674563	No_LogNSI
CG1	20110125.mgmt.asm2.subset1_00308	fig|6666666.37195.peg.448	CG1_ctg0308	CG1_peg0448	7.81892	12.5699	1.97977	No_LogNSI	5.03911	8.65122	1.45147	No_LogNSI	9.02646	10.5324	1.32467	No_LogNSI
CG1	20110125.mgmt.asm2.subset1_00309	fig|6666666.37195.peg.449	CG1_ctg0309	CG1_peg0449	14.0307	72.4114	2.77891	No_LogNSI	10.8977	34.7898	7.00178	No_LogNSI	14.8332	15.9944	1.73827	No_LogNSI
CG1	20110125.mgmt.asm2.subset1_00309	fig|6666666.37195.peg.450	CG1_ctg0309	CG1_peg0450	7.13461	11.6714	4.12759	No_LogNSI	6.82085	11.4869	3.00321	No_LogNSI	10.4931	12.898	4.47886	No_LogNSI
CG1	20110125.mgmt.asm2.subset1_00309	fig|6666666.37195.peg.451	CG1_ctg0309	CG1_peg0451	238.461	1409.03	0	No_LogNSI	0	0	0	No_LogNSI	0	0	0	No_LogNSI
CG1	20110125.mgmt.asm2.subset1_00310	fig|6666666.37195.peg.452	CG1_ctg0310	CG1_peg0452	13.1329	21.0343	18.2012	No_LogNSI	9.12259	16.4338	16.8843	No_LogNSI	11.5724	13.6215	6.24874	No_LogNSI
CG1	20110125.mgmt.asm2.subset1_00311	fig|6666666.37195.peg.453	CG1_ctg0311	CG1_peg0453	8.36361	13.4173	4.23502	No_LogNSI	6.62778	11.7188	3.96313	No_LogNSI	8.00416	10.0395	4.35639	No_LogNSI
CG1	20110125.mgmt.asm2.subset1_00311	fig|6666666.37195.peg.454	CG1_ctg0311	CG1_peg0454	12.8625	20.6346	1.94586	No_LogNSI	5.01574	8.86853	3.8933	No_LogNSI	11.9008	14.927	2.20322	No_LogNSI
CG1	20110125.mgmt.asm2.subset1_00311	fig|6666666.37195.peg.455	CG1_ctg0311	CG1_peg0455	4.80196	8.48641	2.72527	No_LogNSI	8.08576	14.2894	1.85058	No_LogNSI	9.91352	12.3529	2.78939	No_LogNSI
CG1	20110125.mgmt.asm2.subset1_00311	fig|6666666.37195.peg.456	CG1_ctg0311	CG1_peg0456	35.3037	149.935	0	No_LogNSI	0	0	1.81851	No_LogNSI	53.0661	110.749	0.892235	No_LogNSI
CG1	20110125.mgmt.asm2.subset1_00312	fig|6666666.37195.peg.457	CG1_ctg0312	CG1_peg0457	0	0	0	No_LogNSI	0	0	0	No_LogNSI	0	0	0	No_LogNSI
CG1	20110125.mgmt.asm2.subset1_00312	fig|6666666.37195.peg.458	CG1_ctg0312	CG1_peg0458	0	0	0	No_LogNSI	0	0	0	No_LogNSI	0	0	0	No_LogNSI
CG1	20110125.mgmt.asm2.subset1_00313	fig|6666666.37195.peg.459	CG1_ctg0313	CG1_peg0459	7.09567	11.9753	0	No_LogNSI	4.13913	8.86747	0	No_LogNSI	7.79257	9.24381	0.671799	No_LogNSI
CG1	20110125.mgmt.asm2.subset1_00314	fig|6666666.37195.peg.460	CG1_ctg0314	CG1_peg0460	6.99032	25.3336	1.41498	No_LogNSI	11.453	36.5627	0	No_LogNSI	5.28633	16.8201	0	No_LogNSI
CG1	20110125.mgmt.asm2.subset1_00314	fig|6666666.37195.peg.461	CG1_ctg0314	CG1_peg0461	8.93093	17.417	0	No_LogNSI	1.8231	2.91005	0.642629	No_LogNSI	6.08244	8.74477	1.20278	No_LogNSI
CG1	20110125.mgmt.asm2.subset1_00314	fig|6666666.37195.peg.462	CG1_ctg0314	CG1_peg0462	170.343	643.064	3.74156	No_LogNSI	0	0	4.73451	No_LogNSI	391.19	1061.9	0	No_LogNSI
CG1	20110125.mgmt.asm2.subset1_00314	fig|6666666.37195.peg.463	CG1_ctg0314	CG1_peg0463	1491.16	4546.73	46.6905	No_LogNSI	0	0	45.2234	No_LogNSI	0	0	6.37397	No_LogNSI
CG1	20110125.mgmt.asm2.subset1_00314	fig|6666666.37195.peg.464	CG1_ctg0314	CG1_peg0464	11.6412	35.4954	552.784	No_LogNSI	39.8909	100.734	673.524	No_LogNSI	17.1378	30.7989	249.26	No_LogNSI
CG1	20110125.mgmt.asm2.subset1_00315	fig|6666666.37195.peg.465	CG1_ctg0315	CG1_peg0465	77.9678	359.191	37.4631	No_LogNSI	0	0	30.939	No_LogNSI	71.6722	283.896	25.4336	No_LogNSI
CG1	20110125.mgmt.asm2.subset1_00316	fig|6666666.37195.peg.466	CG1_ctg0316	CG1_peg0466	4.59101	6.91343	1.77209	No_LogNSI	2.98671	4.7674	3.43896	No_LogNSI	5.47978	9.10983	0.937175	No_LogNSI
CG1	20110125.mgmt.asm2.subset1_00317	fig|6666666.37195.peg.467	CG1_ctg0317	CG1_peg0467	7.59732	14.0159	1.8586	No_LogNSI	5.8368	9.43082	1.24516	No_LogNSI	10.8387	13.5001	4.9838	No_LogNSI
CG1	20110125.mgmt.asm2.subset1_00317	fig|6666666.37195.peg.468	CG1_ctg0317	CG1_peg0468	8.54113	14.1036	1.08756	No_LogNSI	8.87714	15.2721	0.871078	No_LogNSI	8.73791	10.3379	1.10981	No_LogNSI
CG1	20110125.mgmt.asm2.subset1_00318	fig|6666666.37195.peg.469	CG1_ctg0318	CG1_peg0469	534.877	1580.26	0	No_LogNSI	0	0	0	No_LogNSI	0	0	0	No_LogNSI
CG1	20110125.mgmt.asm2.subset1_00318	fig|6666666.37195.peg.470	CG1_ctg0318	CG1_peg0470	6.1315	10.2117	1.43123	No_LogNSI	6.04258	10.2476	0.967154	No_LogNSI	6.96307	8.27216	0.851556	No_LogNSI
CG1	20110125.mgmt.asm2.subset1_00319	fig|6666666.37195.peg.471	CG1_ctg0319	CG1_peg0471	6.15285	10.1788	5.64701	0	5.08502	8.75736	4.30408	0	7.53325	9.21899	2.72342	0
CG1	20110125.mgmt.asm2.subset1_00320	fig|6666666.37195.peg.472	CG1_ctg0320	CG1_peg0472	8.64582	13.7322	0	No_LogNSI	8.0371	13.9461	0.827784	No_LogNSI	13.6041	16.2809	1.29947	No_LogNSI
CG1	20110125.mgmt.asm2.subset1_00320	fig|6666666.37195.peg.473	CG1_ctg0320	CG1_peg0473	10.2222	19.5263	1.369	No_LogNSI	6.65291	11.4257	1.21032	No_LogNSI	18.3887	20.4984	0	No_LogNSI
CG1	20110125.mgmt.asm2.subset1_00320	fig|6666666.37195.peg.474	CG1_ctg0320	CG1_peg0474	6.64914	12.325	1.80317	No_LogNSI	7.00414	13.891	3.58556	No_LogNSI	6.24239	8.46726	1.98691	No_LogNSI
CG1	20110125.mgmt.asm2.subset1_00321	fig|6666666.37195.peg.475	CG1_ctg0321	CG1_peg0475	6.30374	9.61414	5.18474	No_LogNSI	6.43711	10.5218	3.87589	No_LogNSI	6.21578	7.64676	2.99177	No_LogNSI
CG1	20110125.mgmt.asm2.subset1_00321	fig|6666666.37195.peg.476	CG1_ctg0321	CG1_peg0476	6.51449	12.2539	4.23723	No_LogNSI	5.53428	10.7492	4.99946	No_LogNSI	4.46173	5.87389	4.14181	No_LogNSI
CG1	20110125.mgmt.asm2.subset1_00322	fig|6666666.37195.peg.477	CG1_ctg0322	CG1_peg0477	0	0	0	No_LogNSI	0	0	0	No_LogNSI	177.611	584.283	0	No_LogNSI
CG1	20110125.mgmt.asm2.subset1_00322	fig|6666666.37195.peg.478	CG1_ctg0322	CG1_peg0478	8.878	16.453	2.23183	No_LogNSI	3.46746	8.70956	1.84632	No_LogNSI	16.329	18.6979	2.34343	No_LogNSI
CG1	20110125.mgmt.asm2.subset1_00322	fig|6666666.37195.peg.479	CG1_ctg0322	CG1_peg0479	6.21324	9.62154	0	No_LogNSI	7.16775	12.1122	0.966416	No_LogNSI	5.99569	7.08203	0.7287	No_LogNSI
CG1	20110125.mgmt.asm2.subset1_00322	fig|6666666.37195.peg.480	CG1_ctg0322	CG1_peg0480	49.1559	212.079	21.9528	No_LogNSI	206.354	329.383	22.1653	No_LogNSI	151.045	483.236	7.40763	No_LogNSI
CG1	20110125.mgmt.asm2.subset1_00322	fig|6666666.37195.peg.481	CG1_ctg0322	CG1_peg0481	7.33765	12.7996	1.11908	No_LogNSI	4.46312	7.90304	1.7542	No_LogNSI	9.75485	11.6001	1.16514	No_LogNSI
CG1	20110125.mgmt.asm2.subset1_00322	fig|6666666.37195.peg.482	CG1_ctg0322	CG1_peg0482	8.30679	14.4901	1.46234	No_LogNSI	5.32009	9.4205	2.87396	No_LogNSI	8.41305	10.0044	1.84773	No_LogNSI
CG1	20110125.mgmt.asm2.subset1_00323	fig|6666666.37195.peg.483	CG1_ctg0323	CG1_peg0483	78.7068	388.966	0	No_LogNSI	0	0	3.26675	No_LogNSI	0	0	2.96392	No_LogNSI
CG1	20110125.mgmt.asm2.subset1_00323	fig|6666666.37195.peg.484	CG1_ctg0323	CG1_peg0484	9.70598	15.8405	1.63347	No_LogNSI	8.49331	15.487	1.14157	No_LogNSI	6.6414	9.09905	1.22212	No_LogNSI
CG1	20110125.mgmt.asm2.subset1_00323	fig|6666666.37195.peg.485	CG1_ctg0323	CG1_peg0485	6.22704	10.4479	4.0005	No_LogNSI	6.20515	9.97899	3.50863	No_LogNSI	8.56943	10.4807	2.28789	No_LogNSI
CG1	20110125.mgmt.asm2.subset1_00324	fig|6666666.37195.peg.486	CG1_ctg0324	CG1_peg0486	0	0	1.25941	No_LogNSI	0	0	0	No_LogNSI	46.1437	145.627	2.24431	No_LogNSI
CG1	20110125.mgmt.asm2.subset1_00324	fig|6666666.37195.peg.487	CG1_ctg0324	CG1_peg0487	9.7284	17.0873	1.57187	No_LogNSI	6.73078	12.0205	1.39577	No_LogNSI	6.93792	8.43196	0.52902	No_LogNSI
CG1	20110125.mgmt.asm2.subset1_00324	fig|6666666.37195.peg.488	CG1_ctg0324	CG1_peg0488	6.87085	12.0682	1.90244	No_LogNSI	8.15177	14.5582	1.7542	No_LogNSI	8.90836	10.8267	1.78654	No_LogNSI
CG1	20110125.mgmt.asm2.subset1_00325	fig|6666666.37195.peg.489	CG1_ctg0325	CG1_peg0489	0	0	9.99275	No_LogNSI	0	0	5.85969	No_LogNSI	18.0795	39.8756	11.5759	No_LogNSI
CG1	20110125.mgmt.asm2.subset1_00325	fig|6666666.37195.peg.490	CG1_ctg0325	CG1_peg0490	7.89787	12.2539	1.17701	No_LogNSI	4.2826	9.21363	1.49984	No_LogNSI	7.93402	10.0695	1.4337	No_LogNSI
CG1	20110125.mgmt.asm2.subset1_00325	fig|6666666.37195.peg.491	CG1_ctg0325	CG1_peg0491	11.702	18.1561	1.32031	No_LogNSI	2.44804	5.26674	0.699622	No_LogNSI	9.26528	11.7591	0.896262	No_LogNSI
CG1	20110125.mgmt.asm2.subset1_00325	fig|6666666.37195.peg.492	CG1_ctg0325	CG1_peg0492	11.2225	19.1847	0.893009	No_LogNSI	11.197	22.7499	1.27457	No_LogNSI	9.58789	12.8536	0.795803	No_LogNSI
CG1	20110125.mgmt.asm2.subset1_00326	fig|6666666.37195.peg.493	CG1_ctg0326	CG1_peg0493	5.33034	8.687	3.37691	No_LogNSI	4.84474	8.55449	4.44442	No_LogNSI	8.27651	9.98355	3.16095	No_LogNSI
CG1	20110125.mgmt.asm2.subset1_00326	fig|6666666.37195.peg.494	CG1_ctg0326	CG1_peg0494	0	0	5.54424	No_LogNSI	0	0	3.45614	No_LogNSI	159.888	337.311	6.22947	No_LogNSI
CG1	20110125.mgmt.asm2.subset1_00327	fig|6666666.37195.peg.495	CG1_ctg0327	CG1_peg0495	6.6771	10.2017	1.07477	No_LogNSI	2.87823	6.25571	1.36593	No_LogNSI	9.20863	10.5467	1.16855	No_LogNSI
CG1	20110125.mgmt.asm2.subset1_00327	fig|6666666.37195.peg.496	CG1_ctg0327	CG1_peg0496	6.88725	10.8021	1.17984	No_LogNSI	7.07086	12.5331	0.619322	No_LogNSI	9.13765	10.2166	0.812916	No_LogNSI
CG1	20110125.mgmt.asm2.subset1_00328	fig|6666666.37195.peg.497	CG1_ctg0328	CG1_peg0497	6.43194	10.5587	1.77842	No_LogNSI	5.33751	10.1799	2.67996	No_LogNSI	6.77447	8.33446	1.44408	No_LogNSI
CG1	20110125.mgmt.asm2.subset1_00328	fig|6666666.37195.peg.498	CG1_ctg0328	CG1_peg0498	7.6306	12.5264	2.06713	No_LogNSI	1.45746	2.77973	1.89609	No_LogNSI	4.55149	5.59958	1.38223	No_LogNSI
CG1	20110125.mgmt.asm2.subset1_00329	fig|6666666.37195.peg.499	CG1_ctg0329	CG1_peg0499	7.72555	12.9573	0	No_LogNSI	4.8312	10.303	1.48033	No_LogNSI	5.06459	6.35969	0	No_LogNSI
CG1	20110125.mgmt.asm2.subset1_00330	fig|6666666.37195.peg.500	CG1_ctg0330	CG1_peg0500	8.91616	14.9682	0.785064	No_LogNSI	4.7194	8.33716	0.959487	No_LogNSI	6.8152	8.60594	0	No_LogNSI
CG1	20110125.mgmt.asm2.subset1_00330	fig|6666666.37195.peg.501	CG1_ctg0330	CG1_peg0501	7.7732	12.7703	1.53761	No_LogNSI	4.86921	9.09208	1.74438	No_LogNSI	7.98491	9.90679	1.77277	No_LogNSI
CG1	20110125.mgmt.asm2.subset1_00331	fig|6666666.37195.peg.502	CG1_ctg0331	CG1_peg0502	0	0	69.8485	No_LogNSI	0	0	50.5643	No_LogNSI	0	0	33.7851	No_LogNSI
CG1	20110125.mgmt.asm2.subset1_00331	fig|6666666.37195.peg.503	CG1_ctg0331	CG1_peg0503	0	0	12.9074	No_LogNSI	0	0	0	No_LogNSI	0	0	14.0015	No_LogNSI
CG1	20110125.mgmt.asm2.subset1_00331	fig|6666666.37195.peg.504	CG1_ctg0331	CG1_peg0504	7.58792	12.1607	1.5175	No_LogNSI	6.44791	10.6784	2.00236	No_LogNSI	8.57531	10.6908	0.777395	No_LogNSI
CG1	20110125.mgmt.asm2.subset1_00331	fig|6666666.37195.peg.505	CG1_ctg0331	CG1_peg0505	8.04552	13.1936	0	No_LogNSI	3.74578	7.07144	0.639499	No_LogNSI	8.90971	10.4454	0	No_LogNSI
CG1	20110125.mgmt.asm2.subset1_00332	fig|6666666.37195.peg.506	CG1_ctg0332	CG1_peg0506	9.46179	15.8674	1.30997	No_LogNSI	8.70665	15.6348	0	No_LogNSI	9.64531	13.2959	1.01199	No_LogNSI
CG1	20110125.mgmt.asm2.subset1_00332	fig|6666666.37195.peg.507	CG1_ctg0332	CG1_peg0507	6.64594	12.1756	6.49704	No_LogNSI	8.44165	13.703	4.5135	No_LogNSI	10.7945	13.6935	2.27938	No_LogNSI
CG1	20110125.mgmt.asm2.subset1_00332	fig|6666666.37195.peg.508	CG1_ctg0332	CG1_peg0508	12.4556	20.098	0	No_LogNSI	7.32216	12.949	1.39704	No_LogNSI	12.256	15.3849	0.569502	No_LogNSI
CG1	20110125.mgmt.asm2.subset1_00333	fig|6666666.37195.peg.509	CG1_ctg0333	CG1_peg0509	3.81383	6.80616	7.93706	No_LogNSI	2.84389	5.63361	6.25406	No_LogNSI	6.23283	7.78965	4.15071	No_LogNSI
CG1	20110125.mgmt.asm2.subset1_00333	fig|6666666.37195.peg.510	CG1_ctg0333	CG1_peg0510	5.62692	10.0418	0	No_LogNSI	3.70042	7.33033	0	No_LogNSI	7.81286	9.76434	1.70636	No_LogNSI
CG1	20110125.mgmt.asm2.subset1_00334	fig|6666666.37195.peg.511	CG1_ctg0334	CG1_peg0511	0	0	0	No_LogNSI	0	0	0	No_LogNSI	0	0	0	No_LogNSI
CG1	20110125.mgmt.asm2.subset1_00334	fig|6666666.37195.peg.512	CG1_ctg0334	CG1_peg0512	7.15638	11.9157	2.15756	No_LogNSI	4.91623	8.85004	1.56484	No_LogNSI	8.54452	9.85926	0.980369	No_LogNSI
CG1	20110125.mgmt.asm2.subset1_00335	fig|6666666.37195.peg.513	CG1_ctg0335	CG1_peg0513	6.66427	10.5237	2.00928	No_LogNSI	8.54927	14.6987	1.40992	No_LogNSI	6.73866	7.80156	1.72339	No_LogNSI
CG1	20110125.mgmt.asm2.subset1_00335	fig|6666666.37195.peg.514	CG1_ctg0335	CG1_peg0514	6.3343	10.0716	5.00693	No_LogNSI	5.20343	9.49716	5.06566	No_LogNSI	4.39658	6.02869	4.67619	No_LogNSI
CG1	20110125.mgmt.asm2.subset1_00335	fig|6666666.37195.peg.515	CG1_ctg0335	CG1_peg0515	8.0473	12.7953	2.0662	No_LogNSI	4.7619	8.69129	1.70523	No_LogNSI	2.32802	3.19223	2.48869	No_LogNSI
CG1	20110125.mgmt.asm2.subset1_00336	fig|6666666.37195.peg.516	CG1_ctg0336	CG1_peg0516	0	0	0	No_LogNSI	0	0	0	No_LogNSI	0	0	0	No_LogNSI
CG1	20110125.mgmt.asm2.subset1_00336	fig|6666666.37195.peg.517	CG1_ctg0336	CG1_peg0517	7.80122	12.915	0	No_LogNSI	8.61547	15.1148	0.813626	No_LogNSI	8.58461	10.0687	0.666121	No_LogNSI
CG1	20110125.mgmt.asm2.subset1_00337	fig|6666666.37195.peg.518	CG1_ctg0337	CG1_peg0518	9.47784	15.2633	3.25204	No_LogNSI	7.73916	12.8654	2.70244	No_LogNSI	9.04115	10.9593	2.64419	No_LogNSI
CG1	20110125.mgmt.asm2.subset1_00338	fig|6666666.37195.peg.519	CG1_ctg0338	CG1_peg0519	4.22761	9.94889	1.57675	No_LogNSI	0.905869	3.36184	1.35332	No_LogNSI	9.5601	14.9105	1.68032	No_LogNSI
CG1	20110125.mgmt.asm2.subset1_00338	fig|6666666.37195.peg.520	CG1_ctg0338	CG1_peg0520	8.23793	12.5744	1.03942	No_LogNSI	5.07316	9.79721	0	No_LogNSI	7.2512	9.46886	0.628925	No_LogNSI
CG1	20110125.mgmt.asm2.subset1_00338	fig|6666666.37195.peg.521	CG1_ctg0338	CG1_peg0521	2.6833	3.98548	0.744258	No_LogNSI	3.46347	5.52842	2.01039	No_LogNSI	2.3715	2.61526	0.735547	No_LogNSI
CG1	20110125.mgmt.asm2.subset1_00339	fig|6666666.37195.peg.522	CG1_ctg0339	CG1_peg0522	90.7334	223.523	21.9373	No_LogNSI	139.881	223.28	24.1852	No_LogNSI	35.6837	104.937	7.24139	No_LogNSI
CG1	20110125.mgmt.asm2.subset1_00339	fig|6666666.37195.peg.523	CG1_ctg0339	CG1_peg0523	8.87354	14.144	1.09473	No_LogNSI	7.76268	14.0293	0.89498	No_LogNSI	6.40223	7.38965	0.655904	No_LogNSI
CG1	20110125.mgmt.asm2.subset1_00340	fig|6666666.37195.peg.524	CG1_ctg0340	CG1_peg0524	8.47885	14.0159	1.8586	No_LogNSI	10.0059	17.2898	3.20183	No_LogNSI	6.5742	7.44831	2.66575	No_LogNSI
CG1	20110125.mgmt.asm2.subset1_00340	fig|6666666.37195.peg.525	CG1_ctg0340	CG1_peg0525	5.91117	9.81612	1.88726	No_LogNSI	6.92693	12.9907	1.35697	No_LogNSI	9.14475	11.6134	0.981231	No_LogNSI
CG1	20110125.mgmt.asm2.subset1_00340	fig|6666666.37195.peg.526	CG1_ctg0340	CG1_peg0526	0	0	0	No_LogNSI	0	0	0	No_LogNSI	0	0	0	No_LogNSI
CG1	20110125.mgmt.asm2.subset1_00342	fig|6666666.37195.peg.527	CG1_ctg0342	CG1_peg0527	8.29717	13.4226	0.950351	No_LogNSI	5.28194	9.50252	0.659312	No_LogNSI	8.91804	10.6723	0.940895	No_LogNSI
CG1	20110125.mgmt.asm2.subset1_00342	fig|6666666.37195.peg.528	CG1_ctg0342	CG1_peg0528	6.38207	10.2977	2.05436	No_LogNSI	4.5547	7.9612	1.08653	No_LogNSI	7.77696	9.05789	1.25885	No_LogNSI
CG1	20110125.mgmt.asm2.subset1_00343	fig|6666666.37195.peg.529	CG1_ctg0343	CG1_peg0529	0	0	0	No_LogNSI	8.91233	44.8479	1.72089	No_LogNSI	19.8275	20.69	0	No_LogNSI
CG1	20110125.mgmt.asm2.subset1_00343	fig|6666666.37195.peg.530	CG1_ctg0343	CG1_peg0530	3.29095	4.86145	2.50158	No_LogNSI	5.51205	9.83866	1.34148	No_LogNSI	7.16337	9.72266	1.66705	No_LogNSI
CG1	20110125.mgmt.asm2.subset1_00343	fig|6666666.37195.peg.531	CG1_ctg0343	CG1_peg0531	7.50696	11.805	0	No_LogNSI	5.38176	9.897	1.06831	No_LogNSI	8.37931	10.0508	0	No_LogNSI
CG1	20110125.mgmt.asm2.subset1_00344	fig|6666666.37195.peg.532	CG1_ctg0344	CG1_peg0532	6.53711	10.6804	0	No_LogNSI	6.86815	11.6914	0.757206	No_LogNSI	8.37061	9.94582	1.50291	No_LogNSI
CG1	20110125.mgmt.asm2.subset1_00345	fig|6666666.37195.peg.533	CG1_ctg0345	CG1_peg0533	7.69658	13.1941	1.09238	No_LogNSI	6.33848	10.9452	0.984392	No_LogNSI	7.53652	9.04897	0.61155	No_LogNSI
CG1	20110125.mgmt.asm2.subset1_00346	fig|6666666.37195.peg.534	CG1_ctg0346	CG1_peg0534	7.8403	12.791	1.98628	No_LogNSI	5.64325	9.28105	1.34396	No_LogNSI	7.81368	9.82829	0.810158	No_LogNSI
CG1	20110125.mgmt.asm2.subset1_00347	fig|6666666.37195.peg.535	CG1_ctg0347	CG1_peg0535	7.04785	25.7136	0	No_LogNSI	0	0	0	No_LogNSI	10.7447	16.7505	2.12086	No_LogNSI
CG1	20110125.mgmt.asm2.subset1_00347	fig|6666666.37195.peg.536	CG1_ctg0347	CG1_peg0536	3.79367	6.42461	0	No_LogNSI	3.90852	6.2388	0.849857	No_LogNSI	6.96438	8.70672	0	No_LogNSI
CG1	20110125.mgmt.asm2.subset1_00347	fig|6666666.37195.peg.537	CG1_ctg0347	CG1_peg0537	9.61314	17.4941	0	No_LogNSI	3.31131	8.00091	0.610296	No_LogNSI	3.35765	4.6219	1.05203	No_LogNSI
CG1	20110125.mgmt.asm2.subset1_00347	fig|6666666.37195.peg.538	CG1_ctg0347	CG1_peg0538	0	0	5.37002	No_LogNSI	0	0	6.91188	No_LogNSI	637.131	877.029	0	No_LogNSI
CG1	20110125.mgmt.asm2.subset1_00347	fig|6666666.37195.peg.539	CG1_ctg0347	CG1_peg0539	26.0066	47.3272	2.15091	No_LogNSI	0	0	1.18474	No_LogNSI	22.3744	30.7989	0	No_LogNSI
CG1	20110125.mgmt.asm2.subset1_00348	fig|6666666.37195.peg.540	CG1_ctg0348	CG1_peg0540	11.3826	23.7626	0	No_LogNSI	1.56295	6.40044	0.664925	No_LogNSI	6.42877	7.92734	0	No_LogNSI
CG1	20110125.mgmt.asm2.subset1_00349	fig|6666666.37195.peg.541	CG1_ctg0349	CG1_peg0541	7.70276	12.2103	1.45835	No_LogNSI	5.9728	10.2199	1.60824	No_LogNSI	8.32345	9.92571	2.39477	No_LogNSI
CG1	20110125.mgmt.asm2.subset1_00350	fig|6666666.37195.peg.542	CG1_ctg0350	CG1_peg0542	6.16466	11.5367	0.833625	No_LogNSI	5.5493	11.3531	0.996531	No_LogNSI	8.14942	10.6438	1.15552	No_LogNSI
CG1	20110125.mgmt.asm2.subset1_00350	fig|6666666.37195.peg.543	CG1_ctg0350	CG1_peg0543	7.57932	13.3062	9.48029	No_LogNSI	8.79454	15.8812	8.82574	No_LogNSI	11.4866	13.0503	5.33691	No_LogNSI
CG1	20110125.mgmt.asm2.subset1_00350	fig|6666666.37195.peg.544	CG1_ctg0350	CG1_peg0544	8.50577	14.3514	2.76882	No_LogNSI	9.43001	16.2726	3.88585	No_LogNSI	8.91078	10.4077	3.0131	No_LogNSI
CG1	20110125.mgmt.asm2.subset1_00350	fig|6666666.37195.peg.545	CG1_ctg0350	CG1_peg0545	13.2363	21.1773	1.91156	No_LogNSI	12.0318	22.3546	2.99936	No_LogNSI	8.84724	11.534	1.9871	No_LogNSI
CG1	20110125.mgmt.asm2.subset1_00350	fig|6666666.37195.peg.546	CG1_ctg0350	CG1_peg0546	0	0	0	No_LogNSI	0	0	0	No_LogNSI	0	0	0	No_LogNSI
CG1	20110125.mgmt.asm2.subset1_00351	fig|6666666.37195.peg.547	CG1_ctg0351	CG1_peg0547	52.2969	99.9863	4.24601	No_LogNSI	24.3738	71.4122	2.69279	No_LogNSI	16.9757	32.73	1.53698	No_LogNSI
CG1	20110125.mgmt.asm2.subset1_00351	fig|6666666.37195.peg.548	CG1_ctg0351	CG1_peg0548	4.52709	7.38949	0	No_LogNSI	7.46174	14.2966	1.15897	No_LogNSI	6.92246	8.72066	1.33682	No_LogNSI
CG1	20110125.mgmt.asm2.subset1_00351	fig|6666666.37195.peg.549	CG1_ctg0351	CG1_peg0549	8.27421	13.5059	1.45078	No_LogNSI	5.58753	10.7056	1.91223	No_LogNSI	7.04202	8.87128	0.992644	No_LogNSI
CG1	20110125.mgmt.asm2.subset1_00351	fig|6666666.37195.peg.550	CG1_ctg0351	CG1_peg0550	6.33834	10.3546	1.80265	No_LogNSI	4.69742	7.96611	1.59951	No_LogNSI	6.70669	8.65034	1.43572	No_LogNSI
CG1	20110125.mgmt.asm2.subset1_00351	fig|6666666.37195.peg.551	CG1_ctg0351	CG1_peg0551	7.84702	13.1717	0	No_LogNSI	5.47632	9.42828	1.07555	No_LogNSI	7.72431	9.5463	0.713796	No_LogNSI
CG1	20110125.mgmt.asm2.subset1_00351	fig|6666666.37195.peg.552	CG1_ctg0351	CG1_peg0552	7.73094	12.9769	3.10047	No_LogNSI	9.91672	17.0731	1.80666	No_LogNSI	7.07398	8.74258	2.07871	No_LogNSI
CG1	20110125.mgmt.asm2.subset1_00352	fig|6666666.37195.peg.553	CG1_ctg0352	CG1_peg0553	8.97898	14.3731	1.99356	No_LogNSI	7.23168	15.7005	1.07169	No_LogNSI	9.53091	15.2409	1.1029	No_LogNSI
CG1	20110125.mgmt.asm2.subset1_00352	fig|6666666.37195.peg.554	CG1_ctg0352	CG1_peg0554	7.41126	12.7056	3.97103	No_LogNSI	4.76022	8.48724	3.00605	No_LogNSI	5.88885	7.18958	2.40208	No_LogNSI
CG1	20110125.mgmt.asm2.subset1_00352	fig|6666666.37195.peg.555	CG1_ctg0352	CG1_peg0555	7.31358	12.5381	0	No_LogNSI	5.86642	10.4595	0	No_LogNSI	8.20638	10.019	0.866313	No_LogNSI
CG1	20110125.mgmt.asm2.subset1_00353	fig|6666666.37195.peg.556	CG1_ctg0353	CG1_peg0556	7.28228	11.97	0.844195	No_LogNSI	7.17689	12.5878	0.703271	No_LogNSI	9.57256	11.174	0.82506	No_LogNSI
CG1	20110125.mgmt.asm2.subset1_00353	fig|6666666.37195.peg.557	CG1_ctg0353	CG1_peg0557	15.4371	23.1819	4.70022	No_LogNSI	0	0	5.09057	No_LogNSI	2.88943	3.0314	3.3427	No_LogNSI
CG1	20110125.mgmt.asm2.subset1_00355	fig|6666666.37195.peg.558	CG1_ctg0355	CG1_peg0558	6.5966	10.8046	1.15455	No_LogNSI	5.98617	10.6123	1.19915	No_LogNSI	6.50899	8.05498	0.539613	No_LogNSI
CG1	20110125.mgmt.asm2.subset1_00356	fig|6666666.37195.peg.559	CG1_ctg0356	CG1_peg0559	1.81593	7.71225	0.9294	No_LogNSI	13.5786	21.7326	1.01536	No_LogNSI	0	0	0.903444	No_LogNSI
CG1	20110125.mgmt.asm2.subset1_00358	fig|6666666.37195.peg.560	CG1_ctg0358	CG1_peg0560	80.3789	149.935	10.6604	No_LogNSI	342.074	690.213	1.81851	No_LogNSI	0	0	1.78447	No_LogNSI
CG1	20110125.mgmt.asm2.subset1_00358	fig|6666666.37195.peg.561	CG1_ctg0358	CG1_peg0561	11.3184	21.1128	0	No_LogNSI	7.08548	14.2966	0.927175	No_LogNSI	10.8995	14.5344	0.891215	No_LogNSI
CG1	20110125.mgmt.asm2.subset1_00358	fig|6666666.37195.peg.562	CG1_ctg0358	CG1_peg0562	8.99375	14.6853	1.01225	No_LogNSI	7.55766	12.7559	1.36582	No_LogNSI	9.80617	10.6616	2.49235	No_LogNSI
CG1	20110125.mgmt.asm2.subset1_00359	fig|6666666.37195.peg.563	CG1_ctg0359	CG1_peg0563	8.92385	19.1241	1.03372	No_LogNSI	8.02237	21.8915	4.45245	No_LogNSI	1.90902	4.21049	2.05391	No_LogNSI
CG1	20110125.mgmt.asm2.subset1_00359	fig|6666666.37195.peg.564	CG1_ctg0359	CG1_peg0564	0	0	0	No_LogNSI	0	0	0	No_LogNSI	0	0	2.06892	No_LogNSI
CG1	20110125.mgmt.asm2.subset1_00359	fig|6666666.37195.peg.565	CG1_ctg0359	CG1_peg0565	0	0	22.2905	No_LogNSI	0	0	0	No_LogNSI	660.934	2069.05	12.1019	No_LogNSI
CG1	20110125.mgmt.asm2.subset1_00360	fig|6666666.37195.peg.566	CG1_ctg0360	CG1_peg0566	192.89	845.631	0	No_LogNSI	344.763	1346.82	0	No_LogNSI	0	0	0	No_LogNSI
CG1	20110125.mgmt.asm2.subset1_00360	fig|6666666.37195.peg.567	CG1_ctg0360	CG1_peg0567	5.72035	9.29259	9.06194	No_LogNSI	5.42766	10.1535	5.91976	No_LogNSI	6.77119	7.59667	7.30995	No_LogNSI
CG1	20110125.mgmt.asm2.subset1_00360	fig|6666666.37195.peg.568	CG1_ctg0360	CG1_peg0568	3.65074	6.23653	6.22438	No_LogNSI	2.66831	4.91038	6.9204	No_LogNSI	9.67823	11.1065	5.9253	No_LogNSI
CG1	20110125.mgmt.asm2.subset1_00362	fig|6666666.37195.peg.569	CG1_ctg0362	CG1_peg0569	7.02352	11.9053	5.63243	No_LogNSI	7.53238	13.1198	3.84677	No_LogNSI	8.57452	10.1252	4.13812	No_LogNSI
CG1	20110125.mgmt.asm2.subset1_00362	fig|6666666.37195.peg.570	CG1_ctg0362	CG1_peg0570	7.60831	12.9676	1.37043	No_LogNSI	7.23204	12.8813	0.901986	No_LogNSI	7.14088	8.08843	2.11411	No_LogNSI
CG1	20110125.mgmt.asm2.subset1_00363	fig|6666666.37195.peg.571	CG1_ctg0363	CG1_peg0571	8.07117	13.0898	1.6943	No_LogNSI	7.99397	13.9533	2.60565	No_LogNSI	6.38003	8.03553	1.42431	No_LogNSI
CG1	20110125.mgmt.asm2.subset1_00363	fig|6666666.37195.peg.572	CG1_ctg0363	CG1_peg0572	10.864	19.752	0	No_LogNSI	8.63826	13.7885	1.30125	No_LogNSI	10.6493	12.8981	1.04897	No_LogNSI
CG1	20110125.mgmt.asm2.subset1_00364	fig|6666666.37195.peg.573	CG1_ctg0364	CG1_peg0573	10.5667	17.4286	5.26838	No_LogNSI	12.0433	21.9362	7.17055	No_LogNSI	14.1332	15.8167	6.77645	No_LogNSI
CG1	20110125.mgmt.asm2.subset1_00364	fig|6666666.37195.peg.574	CG1_ctg0364	CG1_peg0574	0	0	44.1355	No_LogNSI	109.135	175.143	41.0695	No_LogNSI	32.2502	83.4593	18.1916	No_LogNSI
CG1	20110125.mgmt.asm2.subset1_00364	fig|6666666.37195.peg.575	CG1_ctg0364	CG1_peg0575	0.262802	1.78579	0	No_LogNSI	5.85616	9.36022	2.37158	No_LogNSI	8.69738	10.8442	0.558912	No_LogNSI
CG1	20110125.mgmt.asm2.subset1_00365	fig|6666666.37195.peg.576	CG1_ctg0365	CG1_peg0576	4.53019	9.19826	0.961274	No_LogNSI	5.42806	9.32783	0	No_LogNSI	5.89491	7.28482	0	No_LogNSI
CG1	20110125.mgmt.asm2.subset1_00365	fig|6666666.37195.peg.577	CG1_ctg0365	CG1_peg0577	3.52431	6.53139	0.900221	No_LogNSI	3.77362	8.73014	0	No_LogNSI	5.62438	7.28731	1.20278	No_LogNSI
CG1	20110125.mgmt.asm2.subset1_00366	fig|6666666.37195.peg.578	CG1_ctg0366	CG1_peg0578	4.53169	9.97367	0	No_LogNSI	1.34645	2.16083	0	No_LogNSI	8.28733	8.99855	0	No_LogNSI
CG1	20110125.mgmt.asm2.subset1_00366	fig|6666666.37195.peg.579	CG1_ctg0366	CG1_peg0579	6.29759	10.0219	0	No_LogNSI	4.94232	7.97472	0.621772	No_LogNSI	6.7138	10.7693	1.36184	No_LogNSI
CG1	20110125.mgmt.asm2.subset1_00366	fig|6666666.37195.peg.580	CG1_ctg0366	CG1_peg0580	12.079	19.0229	0	No_LogNSI	5.97413	11.2508	0.865873	No_LogNSI	8.17557	9.9282	0.760202	No_LogNSI
CG1	20110125.mgmt.asm2.subset1_00367	fig|6666666.37195.peg.581	CG1_ctg0367	CG1_peg0581	4.78811	7.63444	1.16935	No_LogNSI	6.29586	10.8285	2.1775	No_LogNSI	3.13368	3.78754	1.25785	No_LogNSI
CG1	20110125.mgmt.asm2.subset1_00368	fig|6666666.37195.peg.582	CG1_ctg0368	CG1_peg0582	7.28805	12.2421	0	No_LogNSI	6.48549	11.2603	1.36593	No_LogNSI	3.19784	4.21866	1.02248	No_LogNSI
CG1	20110125.mgmt.asm2.subset1_00368	fig|6666666.37195.peg.583	CG1_ctg0368	CG1_peg0583	7.32058	12.2967	4.95791	No_LogNSI	5.30083	9.20344	4.58949	No_LogNSI	8.91684	11.7633	1.54679	No_LogNSI
CG1	20110125.mgmt.asm2.subset1_00368	fig|6666666.37195.peg.584	CG1_ctg0368	CG1_peg0584	7.51614	14.2863	2.49882	No_LogNSI	3.33399	7.02017	2.96448	No_LogNSI	5.61201	8.43436	1.49043	No_LogNSI
CG1	20110125.mgmt.asm2.subset1_00369	fig|6666666.37195.peg.585	CG1_ctg0369	CG1_peg0585	14.1099	22.8812	15.6245	No_LogNSI	14.5874	25.4141	18.933	No_LogNSI	10.7797	14.3796	13.3987	No_LogNSI
CG1	20110125.mgmt.asm2.subset1_00369	fig|6666666.37195.peg.586	CG1_ctg0369	CG1_peg0586	6.9585	10.4849	1.70699	No_LogNSI	5.41837	9.42896	3.16394	No_LogNSI	7.29949	8.64855	2.26935	No_LogNSI
CG1	20110125.mgmt.asm2.subset1_00369	fig|6666666.37195.peg.587	CG1_ctg0369	CG1_peg0587	0	0	0	No_LogNSI	0	0	0	No_LogNSI	473.967	1226.57	0	No_LogNSI
CG1	20110125.mgmt.asm2.subset1_00370	fig|6666666.37195.peg.588	CG1_ctg0370	CG1_peg0588	5.23528	8.40121	1.40356	No_LogNSI	6.03779	10.1276	1.85351	No_LogNSI	6.8739	7.78055	2.15148	No_LogNSI
CG1	20110125.mgmt.asm2.subset1_00370	fig|6666666.37195.peg.589	CG1_ctg0370	CG1_peg0589	8.52704	12.9723	7.6723	No_LogNSI	8.16058	16.6733	3.7414	No_LogNSI	5.59022	7.18945	1.61015	No_LogNSI
CG1	20110125.mgmt.asm2.subset1_00371	fig|6666666.37195.peg.590	CG1_ctg0371	CG1_peg0590	6.00649	9.32033	0	No_LogNSI	5.9314	12.0205	0	No_LogNSI	7.71122	8.43196	0.52902	No_LogNSI
CG1	20110125.mgmt.asm2.subset1_00371	fig|6666666.37195.peg.591	CG1_ctg0371	CG1_peg0591	0	0	0	No_LogNSI	23.3449	82.5115	3.33532	No_LogNSI	18.2437	38.4883	4.11011	No_LogNSI
CG1	20110125.mgmt.asm2.subset1_00371	fig|6666666.37195.peg.592	CG1_ctg0371	CG1_peg0592	0	0	3.29279	No_LogNSI	0	0	8.28789	No_LogNSI	0	0	7.32767	No_LogNSI
CG1	20110125.mgmt.asm2.subset1_00371	fig|6666666.37195.peg.593	CG1_ctg0371	CG1_peg0593	0	0	3.38912	No_LogNSI	0	0	4.08167	No_LogNSI	0	0	0	No_LogNSI
CG1	20110125.mgmt.asm2.subset1_00371	fig|6666666.37195.peg.594	CG1_ctg0371	CG1_peg0594	0	0	0	No_LogNSI	0	0	0	No_LogNSI	7.97358	32.2416	0.551203	No_LogNSI
CG1	20110125.mgmt.asm2.subset1_00371	fig|6666666.37195.peg.595	CG1_ctg0371	CG1_peg0595	8.90297	15.1244	1.69152	No_LogNSI	7.78668	12.4292	2.54803	No_LogNSI	4.42346	6.00386	1.34599	No_LogNSI
CG1	20110125.mgmt.asm2.subset1_00371	fig|6666666.37195.peg.596	CG1_ctg0371	CG1_peg0596	4.05741	7.2555	1.40351	No_LogNSI	3.16965	7.56472	0	No_LogNSI	4.17034	5.79935	0	No_LogNSI
CG1	20110125.mgmt.asm2.subset1_00371	fig|6666666.37195.peg.597	CG1_ctg0371	CG1_peg0597	9.55197	15.1167	0	No_LogNSI	1.5606	2.49105	0.910488	No_LogNSI	8.1203	8.90436	4.56809	No_LogNSI
CG1	20110125.mgmt.asm2.subset1_00371	fig|6666666.37195.peg.598	CG1_ctg0371	CG1_peg0598	20.2801	131.245	0	No_LogNSI	0	0	1.69185	No_LogNSI	30.6545	95.9635	0.838705	No_LogNSI
CG1	20110125.mgmt.asm2.subset1_00372	fig|6666666.37195.peg.599	CG1_ctg0372	CG1_peg0599	11.5153	18.1422	5.43471	No_LogNSI	7.95964	14.3553	6.48397	No_LogNSI	10.0261	12.1509	3.49852	No_LogNSI
CG1	20110125.mgmt.asm2.subset1_00372	fig|6666666.37195.peg.600	CG1_ctg0372	CG1_peg0600	7.82501	13.1445	0	No_LogNSI	7.91056	13.9361	0.853657	No_LogNSI	7.22181	8.74413	0.557466	No_LogNSI
CG1	20110125.mgmt.asm2.subset1_00373	fig|6666666.37195.peg.601	CG1_ctg0373	CG1_peg0601	0	0	19.1309	No_LogNSI	0	0	24.7866	No_LogNSI	489.754	1092.6	0	No_LogNSI
CG1	20110125.mgmt.asm2.subset1_00374	fig|6666666.37195.peg.602	CG1_ctg0374	CG1_peg0602	5.34097	8.7128	1.0693	No_LogNSI	6.22045	10.895	0.889297	No_LogNSI	5.67605	6.7641	1.14775	No_LogNSI
CG1	20110125.mgmt.asm2.subset1_00376	fig|6666666.37195.peg.603	CG1_ctg0376	CG1_peg0603	8.88251	14.7048	4.30145	No_LogNSI	8.81583	15.2293	6.83238	No_LogNSI	9.61499	11.9016	5.37642	No_LogNSI
CG1	20110125.mgmt.asm2.subset1_00377	fig|6666666.37195.peg.604	CG1_ctg0377	CG1_peg0604	6.24626	10.8832	2.11351	No_LogNSI	5.94769	11.137	0.697414	No_LogNSI	7.64495	9.71816	1.8533	No_LogNSI
CG1	20110125.mgmt.asm2.subset1_00378	fig|6666666.37195.peg.605	CG1_ctg0378	CG1_peg0605	7.21416	13.0943	10.4338	No_LogNSI	7.02225	13.5089	11.989	No_LogNSI	4.14065	4.32076	14.2727	No_LogNSI
CG1	20110125.mgmt.asm2.subset1_00378	fig|6666666.37195.peg.606	CG1_ctg0378	CG1_peg0606	9.51809	44.605	20.3316	No_LogNSI	0	0	16.1124	No_LogNSI	34.1836	91.3034	12.9632	No_LogNSI
CG1	20110125.mgmt.asm2.subset1_00378	fig|6666666.37195.peg.607	CG1_ctg0378	CG1_peg0607	11.7675	25.7944	8.31355	0	5.67385	9.05664	10.0066	-15.8618	8.66655	12.5842	8.26196	0
CG1	20110125.mgmt.asm2.subset1_00378	fig|6666666.37195.peg.608	CG1_ctg0378	CG1_peg0608	6.08847	12.0544	4.65047	-15.9106	8.31187	13.485	7.88203	0	10.0419	15.1269	8.08319	0
CG1	20110125.mgmt.asm2.subset1_00379	fig|6666666.37195.peg.609	CG1_ctg0379	CG1_peg0609	7.34887	13.3165	1.71298	No_LogNSI	6.66608	11.8006	0	No_LogNSI	7.41408	8.18131	1.15703	No_LogNSI
CG1	20110125.mgmt.asm2.subset1_00379	fig|6666666.37195.peg.610	CG1_ctg0379	CG1_peg0610	5.73425	19.1241	1.03372	No_LogNSI	2.63971	4.3783	0	No_LogNSI	4.8051	6.31573	0.912851	No_LogNSI
CG1	20110125.mgmt.asm2.subset1_00379	fig|6666666.37195.peg.611	CG1_ctg0379	CG1_peg0611	6.97794	11.6359	8.89632	No_LogNSI	2.37994	6.48249	4.60067	No_LogNSI	4.87388	7.87374	2.17422	No_LogNSI
CG1	20110125.mgmt.asm2.subset1_00380	fig|6666666.37195.peg.612	CG1_ctg0380	CG1_peg0612	4.8568	8.12379	6.12806	No_LogNSI	2.57693	4.14675	7.23874	No_LogNSI	7.66097	10.1496	2.5243	No_LogNSI
CG1	20110125.mgmt.asm2.subset1_00380	fig|6666666.37195.peg.613	CG1_ctg0380	CG1_peg0613	0	0	0	No_LogNSI	0	0	0	No_LogNSI	0	0	4.7123	No_LogNSI
CG1	20110125.mgmt.asm2.subset1_00381	fig|6666666.37195.peg.614	CG1_ctg0381	CG1_peg0614	0	0	0	No_LogNSI	0	0	0	No_LogNSI	0	0	0	No_LogNSI
CG1	20110125.mgmt.asm2.subset1_00381	fig|6666666.37195.peg.615	CG1_ctg0381	CG1_peg0615	8.01604	13.7293	2.22848	No_LogNSI	6.74098	11.7024	1.85406	No_LogNSI	10.2518	12.6621	1.7149	No_LogNSI
CG1	20110125.mgmt.asm2.subset1_00381	fig|6666666.37195.peg.616	CG1_ctg0381	CG1_peg0616	8.39184	13.5481	0	No_LogNSI	5.92977	10.2854	0.956042	No_LogNSI	11.844	14.3195	0.951727	No_LogNSI
CG1	20110125.mgmt.asm2.subset1_00382	fig|6666666.37195.peg.617	CG1_ctg0382	CG1_peg0617	2.79455	4.11326	0.743943	No_LogNSI	2.18256	3.48382	1.05504	No_LogNSI	5.82352	6.54427	1.50649	No_LogNSI
CG1	20110125.mgmt.asm2.subset1_00382	fig|6666666.37195.peg.618	CG1_ctg0382	CG1_peg0618	0	0	0	No_LogNSI	0	0	2.12556	No_LogNSI	63.7894	149.168	0	No_LogNSI
CG1	20110125.mgmt.asm2.subset1_00383	fig|6666666.37195.peg.619	CG1_ctg0383	CG1_peg0619	11.4945	40.0551	0	No_LogNSI	27.4566	117.291	0.960708	No_LogNSI	0	0	0	No_LogNSI
CG1	20110125.mgmt.asm2.subset1_00383	fig|6666666.37195.peg.620	CG1_ctg0383	CG1_peg0620	7.05549	11.066	1.49862	No_LogNSI	6.98608	12.8588	1.25904	No_LogNSI	7.38622	9.29899	0.825638	No_LogNSI
CG1	20110125.mgmt.asm2.subset1_00383	fig|6666666.37195.peg.621	CG1_ctg0383	CG1_peg0621	5.25496	7.74167	1.47379	No_LogNSI	4.75142	10.7275	1.19376	No_LogNSI	13.9223	15.2523	1.45755	No_LogNSI
CG1	20110125.mgmt.asm2.subset1_00384	fig|6666666.37195.peg.622	CG1_ctg0384	CG1_peg0622	4.60595	7.01363	1.10235	No_LogNSI	3.32875	6.87902	1.76502	No_LogNSI	5.55701	8.28753	1.47998	No_LogNSI
CG1	20110125.mgmt.asm2.subset1_00385	fig|6666666.37195.peg.623	CG1_ctg0385	CG1_peg0623	5.08216	8.96362	1.35238	No_LogNSI	9.34438	16.6693	0.95615	No_LogNSI	7.6653	9.23701	0.764196	No_LogNSI
CG1	20110125.mgmt.asm2.subset1_00385	fig|6666666.37195.peg.624	CG1_ctg0385	CG1_peg0624	6.53405	11.5244	1.84288	No_LogNSI	6.1444	10.9609	1.214	No_LogNSI	6.04484	7.28428	0.6078	No_LogNSI
CG1	20110125.mgmt.asm2.subset1_00386	fig|6666666.37195.peg.625	CG1_ctg0386	CG1_peg0625	0	0	5.37002	No_LogNSI	0	0	0	No_LogNSI	0	0	14.6845	No_LogNSI
CG1	20110125.mgmt.asm2.subset1_00386	fig|6666666.37195.peg.626	CG1_ctg0386	CG1_peg0626	64.367	167.688	110.16	0	46.3231	121.351	158.511	0	17.5678	37.265	37.9276	0
CG1	20110125.mgmt.asm2.subset1_00386	fig|6666666.37195.peg.627	CG1_ctg0386	CG1_peg0627	11.4418	20.7265	5.70465	-18.3262	7.4699	13.2656	8.9464	-17.1645	3.68746	4.7668	9.77032	0
CG1	20110125.mgmt.asm2.subset1_00386	fig|6666666.37195.peg.628	CG1_ctg0386	CG1_peg0628	0	0	9.2458	No_LogNSI	0	0	16.9139	No_LogNSI	9.68531	34.1787	10.1287	No_LogNSI
CG1	20110125.mgmt.asm2.subset1_00386	fig|6666666.37195.peg.629	CG1_ctg0386	CG1_peg0629	5.25043	21.5142	7.25528	No_LogNSI	14.9895	30.2742	18.8003	No_LogNSI	16.3299	23.3049	18.2547	No_LogNSI
CG1	20110125.mgmt.asm2.subset1_00387	fig|6666666.37195.peg.630	CG1_ctg0387	CG1_peg0630	7.82785	12.9087	0	No_LogNSI	6.61683	11.3238	0.637352	No_LogNSI	6.78222	7.97382	0.707959	No_LogNSI
CG1	20110125.mgmt.asm2.subset1_00387	fig|6666666.37195.peg.631	CG1_ctg0387	CG1_peg0631	0	0	0	No_LogNSI	0	0	6.10772	No_LogNSI	11.996	16.7505	0.706954	No_LogNSI
CG1	20110125.mgmt.asm2.subset1_00388	fig|6666666.37195.peg.632	CG1_ctg0388	CG1_peg0632	9.34886	15.2872	1.30182	No_LogNSI	6.6482	10.9656	0	No_LogNSI	7.4318	8.94999	1.75614	No_LogNSI
CG1	20110125.mgmt.asm2.subset1_00388	fig|6666666.37195.peg.633	CG1_ctg0388	CG1_peg0633	6.40412	10.5019	2.18799	No_LogNSI	8.30883	16.5894	2.06733	No_LogNSI	8.00109	8.96614	2.46391	No_LogNSI
CG1	20110125.mgmt.asm2.subset1_00389	fig|6666666.37195.peg.634	CG1_ctg0389	CG1_peg0634	26.1583	42.7189	12.9434	No_LogNSI	33.4185	65.2987	18.4189	No_LogNSI	9.61498	12.4175	12.4805	No_LogNSI
CG1	20110125.mgmt.asm2.subset1_00389	fig|6666666.37195.peg.635	CG1_ctg0389	CG1_peg0635	18.9286	29.99	24.4655	No_LogNSI	16.5936	29.0033	33.7697	No_LogNSI	12.3233	15.0212	28.5363	No_LogNSI
CG1	20110125.mgmt.asm2.subset1_00390	fig|6666666.37195.peg.636	CG1_ctg0390	CG1_peg0636	5.9628	21.5142	6.80183	No_LogNSI	1.56353	10.0914	2.47372	No_LogNSI	8.90938	9.32197	1.47215	No_LogNSI
CG1	20110125.mgmt.asm2.subset1_00390	fig|6666666.37195.peg.637	CG1_ctg0390	CG1_peg0637	0	0	3.4585	No_LogNSI	0	0	5.90024	No_LogNSI	13.3307	28.7484	1.05892	No_LogNSI
CG1	20110125.mgmt.asm2.subset1_00391	fig|6666666.37195.peg.638	CG1_ctg0391	CG1_peg0638	0	0	16.1101	No_LogNSI	0	0	0	No_LogNSI	0	0	0	No_LogNSI
CG1	20110125.mgmt.asm2.subset1_00391	fig|6666666.37195.peg.639	CG1_ctg0391	CG1_peg0639	1.3616	5.44256	1.65347	No_LogNSI	12.4687	38.0853	0.897743	No_LogNSI	9.96293	17.7404	2.16243	No_LogNSI
CG1	20110125.mgmt.asm2.subset1_00391	fig|6666666.37195.peg.640	CG1_ctg0391	CG1_peg0640	9.96515	17.7853	5.73673	0	7.10365	11.5104	9.80532	0	6.27115	7.21194	5.56922	0
CG1	20110125.mgmt.asm2.subset1_00391	fig|6666666.37195.peg.641	CG1_ctg0391	CG1_peg0641	6.75149	10.9593	2.75218	No_LogNSI	6.07734	10.7605	3.35664	No_LogNSI	8.51244	10.6507	2.38649	No_LogNSI
CG1	20110125.mgmt.asm2.subset1_00392	fig|6666666.37195.peg.642	CG1_ctg0392	CG1_peg0642	6.05317	9.6587	2.22944	No_LogNSI	8.08403	14.4176	2.20378	No_LogNSI	10.421	13.5907	2.22968	No_LogNSI
CG1	20110125.mgmt.asm2.subset1_00392	fig|6666666.37195.peg.643	CG1_ctg0392	CG1_peg0643	8.9082	14.2143	1.05536	No_LogNSI	4.57739	8.16361	1.12482	No_LogNSI	4.10574	5.35456	1.42021	No_LogNSI
CG1	20110125.mgmt.asm2.subset1_00393	fig|6666666.37195.peg.644	CG1_ctg0393	CG1_peg0644	6.24638	15.9419	2.23278	No_LogNSI	8.08144	16.5853	3.21662	No_LogNSI	11.588	23.5374	1.47109	No_LogNSI
CG1	20110125.mgmt.asm2.subset1_00393	fig|6666666.37195.peg.645	CG1_ctg0393	CG1_peg0645	6.72441	11.3344	2.43899	No_LogNSI	8.85981	16.0612	2.24946	No_LogNSI	10.8124	12.7349	0.915011	No_LogNSI
CG1	20110125.mgmt.asm2.subset1_00393	fig|6666666.37195.peg.646	CG1_ctg0393	CG1_peg0646	0	0	4.33105	No_LogNSI	0	0	5.31379	No_LogNSI	69.5296	221.23	0	No_LogNSI
CG1	20110125.mgmt.asm2.subset1_00394	fig|6666666.37195.peg.647	CG1_ctg0394	CG1_peg0647	9.18804	15.4785	4.82849	No_LogNSI	8.67906	14.8517	2.45739	No_LogNSI	5.56334	7.10635	1.21005	No_LogNSI
CG1	20110125.mgmt.asm2.subset1_00394	fig|6666666.37195.peg.648	CG1_ctg0394	CG1_peg0648	7.272	11.5616	4.12879	No_LogNSI	5.87684	11.2271	5.9458	No_LogNSI	6.28	7.18931	3.74802	No_LogNSI
CG1	20110125.mgmt.asm2.subset1_00395	fig|6666666.37195.peg.649	CG1_ctg0395	CG1_peg0649	7.7283	12.4647	0	No_LogNSI	8.1196	14.7958	1.75702	No_LogNSI	7.70807	9.68325	0.689454	No_LogNSI
CG1	20110125.mgmt.asm2.subset1_00397	fig|6666666.37195.peg.650	CG1_ctg0397	CG1_peg0650	13.4288	26.6331	2.44712	No_LogNSI	10.5556	21.9153	3.64242	No_LogNSI	8.14472	12.7265	1.98348	No_LogNSI
CG1	20110125.mgmt.asm2.subset1_00398	fig|6666666.37195.peg.651	CG1_ctg0398	CG1_peg0651	6.47201	11.3385	0.867006	No_LogNSI	5.82574	10.0923	1.16671	No_LogNSI	9.7392	11.818	1.28635	No_LogNSI
CG1	20110125.mgmt.asm2.subset1_00398	fig|6666666.37195.peg.652	CG1_ctg0398	CG1_peg0652	0	0	7.76094	No_LogNSI	0	0	0	No_LogNSI	0	0	0	No_LogNSI
CG1	20110125.mgmt.asm2.subset1_00398	fig|6666666.37195.peg.653	CG1_ctg0398	CG1_peg0653	782.989	4053.76	0	No_LogNSI	0	0	0	No_LogNSI	0	0	5.31124	No_LogNSI
CG1	20110125.mgmt.asm2.subset1_00399	fig|6666666.37195.peg.654	CG1_ctg0399	CG1_peg0654	9.4688	15.5774	5.44766	No_LogNSI	8.50407	14.6242	6.63644	No_LogNSI	9.01453	10.8251	4.29606	No_LogNSI
CG1	20110125.mgmt.asm2.subset1_00400	fig|6666666.37195.peg.655	CG1_ctg0400	CG1_peg0655	5.91786	9.07488	2.04096	No_LogNSI	6.9354	11.2672	0.721622	No_LogNSI	3.00203	4.67379	1.5373	No_LogNSI
CG1	20110125.mgmt.asm2.subset1_00401	fig|6666666.37195.peg.656	CG1_ctg0401	CG1_peg0656	6.52753	11.003	3.61405	No_LogNSI	3.95324	6.49348	2.71879	No_LogNSI	5.96889	7.66904	2.12357	No_LogNSI
CG1	20110125.mgmt.asm2.subset1_00401	fig|6666666.37195.peg.657	CG1_ctg0401	CG1_peg0657	4.50034	8.01242	1.19942	No_LogNSI	4.81245	9.68308	1.69041	No_LogNSI	5.85774	6.77845	0.545036	No_LogNSI
CG1	20110125.mgmt.asm2.subset1_00402	fig|6666666.37195.peg.658	CG1_ctg0402	CG1_peg0658	8.9221	14.5366	1.68284	No_LogNSI	6.29125	11.0009	2.79467	No_LogNSI	8.84528	10.9013	2.22567	No_LogNSI
CG1	20110125.mgmt.asm2.subset1_00403	fig|6666666.37195.peg.659	CG1_ctg0403	CG1_peg0659	5.47607	8.00236	1.41158	No_LogNSI	13.6423	33.8467	3.08635	No_LogNSI	26.4901	36.3906	1.82772	No_LogNSI
CG1	20110125.mgmt.asm2.subset1_00403	fig|6666666.37195.peg.660	CG1_ctg0403	CG1_peg0660	8.66945	15.5391	1.68284	No_LogNSI	7.27999	12.7379	2.50049	No_LogNSI	9.61892	11.253	1.06445	No_LogNSI
CG1	20110125.mgmt.asm2.subset1_00405	fig|6666666.37195.peg.661	CG1_ctg0405	CG1_peg0661	6.45525	11.9849	1.46827	No_LogNSI	3.45228	6.74318	0	No_LogNSI	9.23037	11.8175	0.826449	No_LogNSI
CG1	20110125.mgmt.asm2.subset1_00405	fig|6666666.37195.peg.662	CG1_ctg0405	CG1_peg0662	0	0	7.76094	No_LogNSI	0	0	0	No_LogNSI	1081.35	1384.43	0	No_LogNSI
CG1	20110125.mgmt.asm2.subset1_00405	fig|6666666.37195.peg.663	CG1_ctg0405	CG1_peg0663	851.152	1580.26	0	No_LogNSI	0	0	0	No_LogNSI	1081.35	1384.43	0	No_LogNSI
CG1	20110125.mgmt.asm2.subset1_00405	fig|6666666.37195.peg.664	CG1_ctg0405	CG1_peg0664	21.8538	34.7627	3.9426	No_LogNSI	26.8095	45.6217	5.87376	No_LogNSI	16.764	19.6922	3.14624	No_LogNSI
CG1	20110125.mgmt.asm2.subset1_00406	fig|6666666.37195.peg.665	CG1_ctg0406	CG1_peg0665	0	0	0	No_LogNSI	624.078	2013.97	8.26219	No_LogNSI	377.167	1092.6	13.9095	No_LogNSI
CG1	20110125.mgmt.asm2.subset1_00406	fig|6666666.37195.peg.666	CG1_ctg0406	CG1_peg0666	9.52449	13.9937	669.912	No_LogNSI	12.7466	39.8359	383.227	No_LogNSI	55.0246	82.1518	128.564	No_LogNSI
CG1	20110125.mgmt.asm2.subset1_00407	fig|6666666.37195.peg.667	CG1_ctg0407	CG1_peg0667	3.9043	6.6553	1.74725	No_LogNSI	1.29831	2.82908	1.83703	No_LogNSI	5.8636	7.18958	3.38475	No_LogNSI
CG1	20110125.mgmt.asm2.subset1_00408	fig|6666666.37195.peg.668	CG1_ctg0408	CG1_peg0668	6.80026	15.5698	1.8151	No_LogNSI	5.47802	8.93623	1.29613	No_LogNSI	6.20132	8.9267	1.21199	No_LogNSI
CG1	20110125.mgmt.asm2.subset1_00408	fig|6666666.37195.peg.669	CG1_ctg0408	CG1_peg0669	6.42273	11.6125	3.68448	No_LogNSI	15.826	32.1826	6.36673	No_LogNSI	4.66261	7.62613	3.88679	No_LogNSI
CG1	20110125.mgmt.asm2.subset1_00409	fig|6666666.37195.peg.670	CG1_ctg0409	CG1_peg0670	0	0	0	No_LogNSI	0	0	0	No_LogNSI	0	0	0	No_LogNSI
CG1	20110125.mgmt.asm2.subset1_00410	fig|6666666.37195.peg.671	CG1_ctg0410	CG1_peg0671	5.21471	8.81913	5.21668	No_LogNSI	3.84416	6.82676	8.52915	No_LogNSI	7.16916	8.76973	3.95112	No_LogNSI
CG1	20110125.mgmt.asm2.subset1_00410	fig|6666666.37195.peg.672	CG1_ctg0410	CG1_peg0672	8.66214	14.2122	4.29478	No_LogNSI	7.15263	12.3922	4.50828	No_LogNSI	7.15259	8.65402	1.84049	No_LogNSI
CG1	20110125.mgmt.asm2.subset1_00411	fig|6666666.37195.peg.673	CG1_ctg0411	CG1_peg0673	34.2004	149.935	1.52291	No_LogNSI	0	0	9.09254	No_LogNSI	0	0	4.46117	No_LogNSI
CG1	20110125.mgmt.asm2.subset1_00411	fig|6666666.37195.peg.674	CG1_ctg0411	CG1_peg0674	7.79365	13.1697	2.20219	No_LogNSI	4.67244	8.43809	2.88624	No_LogNSI	8.72237	9.9282	1.9005	No_LogNSI
CG1	20110125.mgmt.asm2.subset1_00413	fig|6666666.37195.peg.675	CG1_ctg0413	CG1_peg0675	5.49522	9.21636	1.43245	No_LogNSI	4.4791	8.05342	1.59337	No_LogNSI	8.78852	10.7136	2.12837	No_LogNSI
CG1	20110125.mgmt.asm2.subset1_00414	fig|6666666.37195.peg.676	CG1_ctg0414	CG1_peg0676	0	0	0	No_LogNSI	9.34673	69.3749	2.06314	No_LogNSI	31.0637	96.7247	0.551203	No_LogNSI
CG1	20110125.mgmt.asm2.subset1_00414	fig|6666666.37195.peg.677	CG1_ctg0414	CG1_peg0677	5.44663	8.00236	0	No_LogNSI	0	0	1.54317	No_LogNSI	9.77642	10.3973	1.21848	No_LogNSI
CG1	20110125.mgmt.asm2.subset1_00414	fig|6666666.37195.peg.678	CG1_ctg0414	CG1_peg0678	9.1454	18.0566	1.28266	No_LogNSI	0	0	2.32531	No_LogNSI	2.68497	7.8365	1.67324	No_LogNSI
CG1	20110125.mgmt.asm2.subset1_00414	fig|6666666.37195.peg.679	CG1_ctg0414	CG1_peg0679	5.91006	10.662	1.4313	No_LogNSI	11.5215	19.6309	1.15783	No_LogNSI	2.85686	4.67923	1.41836	No_LogNSI
CG1	20110125.mgmt.asm2.subset1_00415	fig|6666666.37195.peg.680	CG1_ctg0415	CG1_peg0680	0	0	4.75747	No_LogNSI	0	0	1.39035	No_LogNSI	29.5515	63.7296	2.12851	No_LogNSI
CG1	20110125.mgmt.asm2.subset1_00415	fig|6666666.37195.peg.681	CG1_ctg0415	CG1_peg0681	10.9069	17.9837	2.35161	No_LogNSI	10.0559	16.9456	1.10668	No_LogNSI	12.6835	14.8679	2.4455	No_LogNSI
CG1	20110125.mgmt.asm2.subset1_00416	fig|6666666.37195.peg.682	CG1_ctg0416	CG1_peg0682	5.13775	8.68675	0.861499	No_LogNSI	6.88917	12.2264	1.3497	No_LogNSI	3.31089	4.41152	0.598494	No_LogNSI
CG1	20110125.mgmt.asm2.subset1_00416	fig|6666666.37195.peg.683	CG1_ctg0416	CG1_peg0683	8.41592	15.1074	0	No_LogNSI	6.86683	14.2457	2.27955	No_LogNSI	4.69469	6.02869	1.28998	No_LogNSI
CG1	20110125.mgmt.asm2.subset1_00417	fig|6666666.37195.peg.684	CG1_ctg0417	CG1_peg0684	0	0	59.2287	No_LogNSI	4.28933	13.6933	65.536	No_LogNSI	1.84757	6.29113	44.2846	No_LogNSI
CG1	20110125.mgmt.asm2.subset1_00417	fig|6666666.37195.peg.685	CG1_ctg0417	CG1_peg0685	6.99336	11.0991	2.73247	No_LogNSI	6.45402	12.2368	2.00523	No_LogNSI	8.02014	9.82422	5.09465	No_LogNSI
CG1	20110125.mgmt.asm2.subset1_00418	fig|6666666.37195.peg.686	CG1_ctg0418	CG1_peg0686	14.1339	21.5181	14.93	No_LogNSI	15.4436	25.6562	24.7784	No_LogNSI	13.8197	17.5758	10.7501	No_LogNSI
CG1	20110125.mgmt.asm2.subset1_00418	fig|6666666.37195.peg.687	CG1_ctg0418	CG1_peg0687	4.78385	32.5072	11.6792	0	14.8053	47.2648	22.8518	0	14.5042	43.6454	21.1966	0
CG1	20110125.mgmt.asm2.subset1_00418	fig|6666666.37195.peg.688	CG1_ctg0418	CG1_peg0688	13.4027	21.3164	6.54873	No_LogNSI	24.7024	39.8124	11.4711	No_LogNSI	6.32816	8.56908	7.75908	No_LogNSI
CG1	20110125.mgmt.asm2.subset1_00421	fig|6666666.37195.peg.689	CG1_ctg0421	CG1_peg0689	7.09686	11.8435	0.882559	No_LogNSI	5.64661	9.8742	1.30016	No_LogNSI	7.6883	9.00309	0.977733	No_LogNSI
CG1	20110125.mgmt.asm2.subset1_00421	fig|6666666.37195.peg.690	CG1_ctg0421	CG1_peg0690	11.2292	18.2765	0.722596	No_LogNSI	7.08111	20.2149	0	No_LogNSI	3.86499	7.21305	0	No_LogNSI
CG1	20110125.mgmt.asm2.subset1_00421	fig|6666666.37195.peg.691	CG1_ctg0421	CG1_peg0691	11.8455	18.3542	1.46234	No_LogNSI	4.99353	9.4205	1.10537	No_LogNSI	10.0273	12.6723	1.42133	No_LogNSI
CG1	20110125.mgmt.asm2.subset1_00421	fig|6666666.37195.peg.692	CG1_ctg0421	CG1_peg0692	0	0	40.4413	No_LogNSI	11.8842	19.0721	63.9003	No_LogNSI	14.1867	26.2238	36.5426	No_LogNSI
CG1	20110125.mgmt.asm2.subset1_00421	fig|6666666.37195.peg.693	CG1_ctg0421	CG1_peg0693	4.87044	12.2739	2.75587	No_LogNSI	5.27502	9.17203	1.76502	No_LogNSI	8.52766	10.6554	2.58996	No_LogNSI
CG1	20110125.mgmt.asm2.subset1_00422	fig|6666666.37195.peg.694	CG1_ctg0422	CG1_peg0694	15.318	29.2179	2.31537	No_LogNSI	11.6219	20.811	0.640531	No_LogNSI	13.07	19.0734	3.31402	No_LogNSI
CG1	20110125.mgmt.asm2.subset1_00422	fig|6666666.37195.peg.695	CG1_ctg0422	CG1_peg0695	5.0974	9.7229	5.31586	No_LogNSI	7.32583	13.1182	4.02445	No_LogNSI	7.77284	11.3431	3.12571	No_LogNSI
CG1	20110125.mgmt.asm2.subset1_00422	fig|6666666.37195.peg.696	CG1_ctg0422	CG1_peg0696	4.86489	7.29217	2.18889	No_LogNSI	2.81678	6.55911	1.67685	No_LogNSI	14.9529	16.2044	2.91733	No_LogNSI
CG1	20110125.mgmt.asm2.subset1_00422	fig|6666666.37195.peg.697	CG1_ctg0422	CG1_peg0697	0	0	3.29279	No_LogNSI	0	0	12.4318	No_LogNSI	0	0	5.49575	No_LogNSI
CG1	20110125.mgmt.asm2.subset1_00423	fig|6666666.37195.peg.698	CG1_ctg0423	CG1_peg0698	6.21728	10.493	0.794091	No_LogNSI	5.79337	10.8977	1.28694	No_LogNSI	7.80836	9.51486	0.923182	No_LogNSI
CG1	20110125.mgmt.asm2.subset1_00424	fig|6666666.37195.peg.699	CG1_ctg0424	CG1_peg0699	9.60296	14.3731	1.99356	No_LogNSI	3.25227	7.85026	3.57231	No_LogNSI	9.44257	13.3357	2.64695	No_LogNSI
CG1	20110125.mgmt.asm2.subset1_00424	fig|6666666.37195.peg.700	CG1_ctg0424	CG1_peg0700	5.87153	10.0766	0.969187	No_LogNSI	8.43678	14.9872	0	No_LogNSI	7.16096	8.57795	0.972553	No_LogNSI
CG1	20110125.mgmt.asm2.subset1_00426	fig|6666666.37195.peg.701	CG1_ctg0426	CG1_peg0701	1.02017	6.44861	1.31267	No_LogNSI	5.67385	9.05664	1.42952	No_LogNSI	3.95506	4.19475	1.99427	No_LogNSI
CG1	20110125.mgmt.asm2.subset1_00426	fig|6666666.37195.peg.702	CG1_ctg0426	CG1_peg0702	41.3914	99.562	5.54748	No_LogNSI	0	0	2.11424	No_LogNSI	11.4463	34.1787	0	No_LogNSI
CG1	20110125.mgmt.asm2.subset1_00426	fig|6666666.37195.peg.703	CG1_ctg0426	CG1_peg0703	1.70657	4.10496	0.751768	No_LogNSI	3.14855	11.3998	2.84425	No_LogNSI	0.901401	2.69159	0.989929	No_LogNSI
CG1	20110125.mgmt.asm2.subset1_00426	fig|6666666.37195.peg.704	CG1_ctg0426	CG1_peg0704	4.85118	9.07979	0	No_LogNSI	1.61492	3.70718	0	No_LogNSI	10.461	13.2159	0.726319	No_LogNSI
CG1	20110125.mgmt.asm2.subset1_00427	fig|6666666.37195.peg.705	CG1_ctg0427	CG1_peg0705	5.71769	12.8972	6.12578	No_LogNSI	2.80642	9.05664	6.67108	No_LogNSI	3.89022	4.19475	1.13958	No_LogNSI
CG1	20110125.mgmt.asm2.subset1_00427	fig|6666666.37195.peg.706	CG1_ctg0427	CG1_peg0706	14.7281	23.448	3.57204	No_LogNSI	7.54768	17.0624	2.86778	No_LogNSI	4.83442	7.1409	2.18846	No_LogNSI
CG1	20110125.mgmt.asm2.subset1_00427	fig|6666666.37195.peg.707	CG1_ctg0427	CG1_peg0707	0	0	5.37002	No_LogNSI	0	0	6.91188	No_LogNSI	0	0	0	No_LogNSI
CG1	20110125.mgmt.asm2.subset1_00427	fig|6666666.37195.peg.708	CG1_ctg0427	CG1_peg0708	0	0	5.83632	No_LogNSI	0	0	7.53723	No_LogNSI	0	0	3.18698	No_LogNSI
CG1	20110125.mgmt.asm2.subset1_00428	fig|6666666.37195.peg.709	CG1_ctg0428	CG1_peg0709	7.23104	12.2951	1.24411	No_LogNSI	4.97498	9.56016	1.30747	No_LogNSI	10.071	11.8764	0	No_LogNSI
CG1	20110125.mgmt.asm2.subset1_00428	fig|6666666.37195.peg.710	CG1_ctg0428	CG1_peg0710	7.56091	11.9932	0	No_LogNSI	4.05705	9.28138	1.24039	No_LogNSI	6.42288	10.0917	2.13601	No_LogNSI
CG1	20110125.mgmt.asm2.subset1_00428	fig|6666666.37195.peg.711	CG1_ctg0428	CG1_peg0711	1.34043	7.43549	3.21307	No_LogNSI	1.79846	10.4697	4.00904	No_LogNSI	6.34798	9.66339	1.19101	No_LogNSI
CG1	20110125.mgmt.asm2.subset1_00430	fig|6666666.37195.peg.712	CG1_ctg0430	CG1_peg0712	6.41407	11.3355	0	No_LogNSI	3.85168	6.96612	0	No_LogNSI	6.87687	8.68789	1.77466	No_LogNSI
CG1	20110125.mgmt.asm2.subset1_00430	fig|6666666.37195.peg.713	CG1_ctg0430	CG1_peg0713	0	0	0	No_LogNSI	0	0	0	No_LogNSI	0	0	1.05823	No_LogNSI
CG1	20110125.mgmt.asm2.subset1_00431	fig|6666666.37195.peg.714	CG1_ctg0431	CG1_peg0714	7.96582	13.0599	2.08676	No_LogNSI	6.17226	11.5625	1.56438	No_LogNSI	7.50596	8.88747	1.16564	No_LogNSI
CG1	20110125.mgmt.asm2.subset1_00431	fig|6666666.37195.peg.715	CG1_ctg0431	CG1_peg0715	11.2924	21.5142	0	No_LogNSI	12.3043	20.1828	0.989488	No_LogNSI	6.02764	9.32197	1.17772	No_LogNSI
CG1	20110125.mgmt.asm2.subset1_00432	fig|6666666.37195.peg.716	CG1_ctg0432	CG1_peg0716	6.82803	12.791	3.03095	No_LogNSI	6.08001	10.6854	2.3483	No_LogNSI	7.27958	8.08829	0.877116	No_LogNSI
CG1	20110125.mgmt.asm2.subset1_00432	fig|6666666.37195.peg.717	CG1_ctg0432	CG1_peg0717	8.76478	14.7923	1.40651	No_LogNSI	9.18245	15.0939	2.57397	No_LogNSI	8.24089	9.86994	0.975185	No_LogNSI
CG1	20110125.mgmt.asm2.subset1_00433	fig|6666666.37195.peg.718	CG1_ctg0433	CG1_peg0718	4.97145	8.37138	0.756005	No_LogNSI	5.46964	9.10749	1.12806	No_LogNSI	5.57969	6.88846	0.975319	No_LogNSI
CG1	20110125.mgmt.asm2.subset1_00433	fig|6666666.37195.peg.719	CG1_ctg0433	CG1_peg0719	5.10824	15.2578	0	No_LogNSI	5.5688	21.7546	1.30215	No_LogNSI	11.6592	19.9378	0	No_LogNSI
CG1	20110125.mgmt.asm2.subset1_00434	fig|6666666.37195.peg.720	CG1_ctg0434	CG1_peg0720	0	0	0	No_LogNSI	0	0	0	No_LogNSI	1436.53	1795.29	0	No_LogNSI
CG1	20110125.mgmt.asm2.subset1_00434	fig|6666666.37195.peg.721	CG1_ctg0434	CG1_peg0721	7.55952	11.9121	1.18457	No_LogNSI	6.72455	11.7245	1.73817	No_LogNSI	6.64317	8.30221	1.46383	No_LogNSI
CG1	20110125.mgmt.asm2.subset1_00435	fig|6666666.37195.peg.722	CG1_ctg0435	CG1_peg0722	9.38447	15.7252	3.24534	No_LogNSI	5.29438	9.15089	5.61344	No_LogNSI	8.4908	10.3112	3.02935	No_LogNSI
CG1	20110125.mgmt.asm2.subset1_00436	fig|6666666.37195.peg.723	CG1_ctg0436	CG1_peg0723	8.92451	13.9275	0.762012	No_LogNSI	6.47799	11.3705	1.39058	No_LogNSI	9.19592	10.6789	0.995164	No_LogNSI
CG1	20110125.mgmt.asm2.subset1_00438	fig|6666666.37195.peg.724	CG1_ctg0438	CG1_peg0724	0	0	0	No_LogNSI	428.15	723.661	0	No_LogNSI	0	0	0	No_LogNSI
CG1	20110125.mgmt.asm2.subset1_00438	fig|6666666.37195.peg.725	CG1_ctg0438	CG1_peg0725	6.06247	9.43212	1.44609	No_LogNSI	7.32129	12.3745	1.6273	No_LogNSI	7.94962	9.71816	0	No_LogNSI
CG1	20110125.mgmt.asm2.subset1_00438	fig|6666666.37195.peg.726	CG1_ctg0438	CG1_peg0726	3.17388	4.938	2.4005	No_LogNSI	4.07894	6.89423	1.30125	No_LogNSI	2.63772	3.22453	1.57346	No_LogNSI
CG1	20110125.mgmt.asm2.subset1_00439	fig|6666666.37195.peg.727	CG1_ctg0439	CG1_peg0727	4.46663	7.92696	3.96202	No_LogNSI	6.02561	10.2878	6.27312	No_LogNSI	6.18646	7.71499	3.74692	No_LogNSI
CG1	20110125.mgmt.asm2.subset1_00439	fig|6666666.37195.peg.728	CG1_ctg0439	CG1_peg0728	7.65287	12.8667	1.36864	No_LogNSI	2.50182	4.49958	2.24347	No_LogNSI	6.57463	8.00656	2.72224	No_LogNSI
CG1	20110125.mgmt.asm2.subset1_00439	fig|6666666.37195.peg.729	CG1_ctg0439	CG1_peg0729	6.34347	10.9758	2.33742	No_LogNSI	4.04157	7.32403	3.14966	No_LogNSI	9.35723	12.3875	2.88936	No_LogNSI
CG1	20110125.mgmt.asm2.subset1_00439	fig|6666666.37195.peg.730	CG1_ctg0439	CG1_peg0730	0	0	0.864624	No_LogNSI	0	0	2.95012	No_LogNSI	19.6998	57.4967	0.529462	No_LogNSI
CG1	20110125.mgmt.asm2.subset1_00440	fig|6666666.37195.peg.731	CG1_ctg0440	CG1_peg0731	7.06208	11.0687	1.75872	No_LogNSI	6.11526	10.5487	1.03355	No_LogNSI	9.14736	10.8257	0.53429	No_LogNSI
CG1	20110125.mgmt.asm2.subset1_00441	fig|6666666.37195.peg.732	CG1_ctg0441	CG1_peg0732	7.94192	12.9176	1.44401	No_LogNSI	5.4329	9.38881	1.16891	No_LogNSI	9.69516	11.0093	1.065	No_LogNSI
CG1	20110125.mgmt.asm2.subset1_00443	fig|6666666.37195.peg.733	CG1_ctg0443	CG1_peg0733	6.4063	10.9822	1.08928	No_LogNSI	4.35208	7.43659	0.633145	No_LogNSI	7.79281	10.3067	1.76082	No_LogNSI
CG1	20110125.mgmt.asm2.subset1_00443	fig|6666666.37195.peg.734	CG1_ctg0443	CG1_peg0734	7.15646	13.5662	0	No_LogNSI	2.95177	6.41556	0.691192	No_LogNSI	6.7391	7.90547	0	No_LogNSI
CG1	20110125.mgmt.asm2.subset1_00445	fig|6666666.37195.peg.735	CG1_ctg0445	CG1_peg0735	9.02651	14.6168	0	No_LogNSI	6.558	10.836	2.63739	No_LogNSI	7.98526	9.6753	1.22044	No_LogNSI
CG1	20110125.mgmt.asm2.subset1_00445	fig|6666666.37195.peg.736	CG1_ctg0445	CG1_peg0736	0	0	0	No_LogNSI	0	0	1.34917	No_LogNSI	0	0	0.691609	No_LogNSI
CG1	20110125.mgmt.asm2.subset1_00446	fig|6666666.37195.peg.737	CG1_ctg0446	CG1_peg0737	3.88722	15.4245	1.3941	No_LogNSI	6.80759	10.8663	1.01536	No_LogNSI	17.7102	25.0538	0.903444	No_LogNSI
CG1	20110125.mgmt.asm2.subset1_00446	fig|6666666.37195.peg.738	CG1_ctg0446	CG1_peg0738	6.79252	11.9138	0	No_LogNSI	7.13363	12.2652	0.849817	No_LogNSI	10.1516	11.9118	0	No_LogNSI
CG1	20110125.mgmt.asm2.subset1_00447	fig|6666666.37195.peg.739	CG1_ctg0447	CG1_peg0739	6.34922	10.0206	1.65517	No_LogNSI	8.89114	15.5315	0.79015	No_LogNSI	7.78217	9.35501	0.725271	No_LogNSI
CG1	20110125.mgmt.asm2.subset1_00447	fig|6666666.37195.peg.740	CG1_ctg0447	CG1_peg0740	3.52394	6.98512	1.77996	No_LogNSI	5.62216	10.5312	1.88092	No_LogNSI	4.10953	5.44244	0.944059	No_LogNSI
CG1	20110125.mgmt.asm2.subset1_00448	fig|6666666.37195.peg.741	CG1_ctg0448	CG1_peg0741	5.69815	9.12769	3.42176	No_LogNSI	4.38562	7.41787	4.74292	No_LogNSI	6.73292	8.08751	8.53324	No_LogNSI
CG1	20110125.mgmt.asm2.subset1_00449	fig|6666666.37195.peg.742	CG1_ctg0449	CG1_peg0742	16.0878	24.8542	1.83385	No_LogNSI	11.6131	26.0444	2.79153	No_LogNSI	9.05796	10.5399	1.05804	No_LogNSI
CG1	20110125.mgmt.asm2.subset1_00449	fig|6666666.37195.peg.743	CG1_ctg0449	CG1_peg0743	9.32104	24.92	1.42949	No_LogNSI	17.9195	35.1556	1.56384	No_LogNSI	3.97563	10.792	1.23269	No_LogNSI
CG1	20110125.mgmt.asm2.subset1_00450	fig|6666666.37195.peg.744	CG1_ctg0450	CG1_peg0744	6.49501	10.3394	5.75493	No_LogNSI	7.44947	12.5225	7.17576	No_LogNSI	14.0734	16.691	4.31934	No_LogNSI
CG1	20110125.mgmt.asm2.subset1_00450	fig|6666666.37195.peg.745	CG1_ctg0450	CG1_peg0745	283.423	1262.89	6.37697	No_LogNSI	0	0	16.5244	No_LogNSI	0	0	0	No_LogNSI
CG1	20110125.mgmt.asm2.subset1_00450	fig|6666666.37195.peg.746	CG1_ctg0450	CG1_peg0746	11.7332	31.1444	2.16249	No_LogNSI	0	0	5.64859	No_LogNSI	11.1727	24.3199	1.97297	No_LogNSI
CG1	20110125.mgmt.asm2.subset1_00450	fig|6666666.37195.peg.747	CG1_ctg0450	CG1_peg0747	6.41005	11.2045	1.57777	No_LogNSI	9.29206	16.6693	0	No_LogNSI	4.06509	6.15801	0.764196	No_LogNSI
CG1	20110125.mgmt.asm2.subset1_00450	fig|6666666.37195.peg.748	CG1_ctg0450	CG1_peg0748	9.82286	18.6895	1.29434	No_LogNSI	5.26632	10.8831	0	No_LogNSI	8.54563	14.1914	3.22771	No_LogNSI
CG1	20110125.mgmt.asm2.subset1_00450	fig|6666666.37195.peg.749	CG1_ctg0450	CG1_peg0749	8.92688	14.4551	60.2197	No_LogNSI	8.04336	13.6129	36.6895	No_LogNSI	10.7532	12.7351	4.37482	No_LogNSI
CG1	20110125.mgmt.asm2.subset1_00451	fig|6666666.37195.peg.750	CG1_ctg0451	CG1_peg0750	7.20438	12.3916	1.86284	No_LogNSI	8.26327	14.3557	2.12094	No_LogNSI	6.83082	7.95189	2.19255	No_LogNSI
CG1	20110125.mgmt.asm2.subset1_00452	fig|6666666.37195.peg.751	CG1_ctg0452	CG1_peg0751	5.52033	9.24076	2.61339	No_LogNSI	7.05108	12.6993	4.67062	No_LogNSI	4.94146	6.32726	3.38185	No_LogNSI
CG1	20110125.mgmt.asm2.subset1_00453	fig|6666666.37195.peg.752	CG1_ctg0453	CG1_peg0752	5.99175	10.175	0	No_LogNSI	2.26565	3.71635	0.800856	No_LogNSI	6.25622	7.82339	0.668487	No_LogNSI
CG1	20110125.mgmt.asm2.subset1_00453	fig|6666666.37195.peg.753	CG1_ctg0453	CG1_peg0753	3.8245	16.3277	2.06684	No_LogNSI	0	0	2.24436	No_LogNSI	6.23369	14.1924	1.35152	No_LogNSI
CG1	20110125.mgmt.asm2.subset1_00454	fig|6666666.37195.peg.754	CG1_ctg0454	CG1_peg0754	0	0	2.93759	No_LogNSI	0	0	3.30231	No_LogNSI	22.4638	37.265	1.82784	No_LogNSI
CG1	20110125.mgmt.asm2.subset1_00454	fig|6666666.37195.peg.755	CG1_ctg0454	CG1_peg0755	9.92554	16.1935	2.85772	No_LogNSI	5.88435	10.2659	2.87607	No_LogNSI	10.1586	11.4314	2.69748	No_LogNSI
CG1	20110125.mgmt.asm2.subset1_00455	fig|6666666.37195.peg.756	CG1_ctg0455	CG1_peg0756	5.69864	9.92906	0	No_LogNSI	5.00091	8.44976	1.07286	No_LogNSI	6.82384	7.95369	1.64993	No_LogNSI
CG1	20110125.mgmt.asm2.subset1_00456	fig|6666666.37195.peg.757	CG1_ctg0456	CG1_peg0757	4.71581	9.5585	5.1934	No_LogNSI	4.3199	8.1469	5.93469	No_LogNSI	5.95919	7.26189	4.66524	No_LogNSI
CG1	20110125.mgmt.asm2.subset1_00457	fig|6666666.37195.peg.758	CG1_ctg0457	CG1_peg0758	40.8437	149.015	4.38746	No_LogNSI	27.8258	111.64	1.2729	No_LogNSI	38.387	104.937	0.658308	No_LogNSI
CG1	20110125.mgmt.asm2.subset1_00458	fig|6666666.37195.peg.759	CG1_ctg0458	CG1_peg0759	6.28288	10.1927	0	No_LogNSI	6.28346	10.1204	1.51254	No_LogNSI	5.94091	8.32775	0	No_LogNSI
CG1	20110125.mgmt.asm2.subset1_00458	fig|6666666.37195.peg.760	CG1_ctg0458	CG1_peg0760	6.89591	11.4363	0.82831	No_LogNSI	5.53673	9.89985	1.11384	No_LogNSI	9.16111	11.1078	0.820235	No_LogNSI
CG1	20110125.mgmt.asm2.subset1_00459	fig|6666666.37195.peg.761	CG1_ctg0459	CG1_peg0761	6.34145	9.72597	1.32818	No_LogNSI	2.37259	4.00232	1.8771	No_LogNSI	5.04018	6.69016	0	No_LogNSI
CG1	20110125.mgmt.asm2.subset1_00460	fig|6666666.37195.peg.762	CG1_ctg0460	CG1_peg0762	6.30828	13.4859	0.858612	No_LogNSI	5.02299	10.1795	0	No_LogNSI	5.50183	7.77563	0.575161	No_LogNSI
CG1	20110125.mgmt.asm2.subset1_00460	fig|6666666.37195.peg.763	CG1_ctg0460	CG1_peg0763	7.97534	14.7467	0	No_LogNSI	6.38987	11.2672	0.721622	No_LogNSI	9.53989	12.4634	0.76865	No_LogNSI
CG1	20110125.mgmt.asm2.subset1_00460	fig|6666666.37195.peg.764	CG1_ctg0460	CG1_peg0764	161.52	770.217	8.57929	No_LogNSI	202.372	1226.19	0	No_LogNSI	0	0	7.08073	No_LogNSI
CG1	20110125.mgmt.asm2.subset1_00461	fig|6666666.37195.peg.765	CG1_ctg0461	CG1_peg0765	148.187	497.264	0	No_LogNSI	0	0	0	No_LogNSI	0	0	1.73117	No_LogNSI
CG1	20110125.mgmt.asm2.subset1_00461	fig|6666666.37195.peg.766	CG1_ctg0461	CG1_peg0766	10.668	53.2047	0	No_LogNSI	0	0	1.61824	No_LogNSI	14.0424	17.698	0.898494	No_LogNSI
CG1	20110125.mgmt.asm2.subset1_00462	fig|6666666.37195.peg.767	CG1_ctg0462	CG1_peg0767	10.7814	17.3066	3.3926	No_LogNSI	8.29921	13.9219	5.78621	No_LogNSI	8.71091	10.7022	4.88797	No_LogNSI
CG1	20110125.mgmt.asm2.subset1_00462	fig|6666666.37195.peg.768	CG1_ctg0462	CG1_peg0768	4.9521	8.96226	3.32381	No_LogNSI	3.84839	7.16546	4.44321	No_LogNSI	4.83702	5.88232	4.68084	No_LogNSI
CG1	20110125.mgmt.asm2.subset1_00463	fig|6666666.37195.peg.769	CG1_ctg0463	CG1_peg0769	12.2722	20.8083	5.55196	No_LogNSI	6.24581	10.7772	7.61628	No_LogNSI	7.47188	9.30147	1.59167	No_LogNSI
CG1	20110125.mgmt.asm2.subset1_00463	fig|6666666.37195.peg.770	CG1_ctg0463	CG1_peg0770	10.4019	23.9197	1.9792	No_LogNSI	0	0	3.86038	No_LogNSI	8.9384	9.3776	0	No_LogNSI
CG1	20110125.mgmt.asm2.subset1_00464	fig|6666666.37195.peg.771	CG1_ctg0464	CG1_peg0771	14.0193	23.7049	2.36352	No_LogNSI	13.7903	25.6677	1.92588	No_LogNSI	13.1764	16.3361	0.816966	No_LogNSI
CG1	20110125.mgmt.asm2.subset1_00465	fig|6666666.37195.peg.772	CG1_ctg0465	CG1_peg0772	7.19214	12.0959	0	No_LogNSI	5.28322	9.09775	0	No_LogNSI	6.57482	7.84292	1.01245	No_LogNSI
CG1	20110125.mgmt.asm2.subset1_00466	fig|6666666.37195.peg.773	CG1_ctg0466	CG1_peg0773	18.283	32.0094	3.76421	No_LogNSI	18.7724	45.1289	4.62952	No_LogNSI	10.3121	20.7946	3.35082	No_LogNSI
CG1	20110125.mgmt.asm2.subset1_00466	fig|6666666.37195.peg.774	CG1_ctg0466	CG1_peg0774	7.07915	11.9935	1.72856	No_LogNSI	7.60103	12.6781	1.96506	No_LogNSI	8.50955	10.2358	2.08569	No_LogNSI
CG1	20110125.mgmt.asm2.subset1_00466	fig|6666666.37195.peg.775	CG1_ctg0466	CG1_peg0775	0	0	0	No_LogNSI	0	0	2.79045	No_LogNSI	164.545	480.25	2.58269	No_LogNSI
CG1	20110125.mgmt.asm2.subset1_00467	fig|6666666.37195.peg.776	CG1_ctg0467	CG1_peg0776	18.8213	39.967	1.94339	No_LogNSI	14.5769	57.3219	0	No_LogNSI	34.3546	52.6067	0	No_LogNSI
CG1	20110125.mgmt.asm2.subset1_00467	fig|6666666.37195.peg.777	CG1_ctg0467	CG1_peg0777	5.58961	8.87135	0.928767	No_LogNSI	3.39695	5.95445	0.969494	No_LogNSI	6.63255	7.65292	1.07638	No_LogNSI
CG1	20110125.mgmt.asm2.subset1_00468	fig|6666666.37195.peg.778	CG1_ctg0468	CG1_peg0778	0	0	0	No_LogNSI	3.90814	22.7511	0.66196	No_LogNSI	0	0	0.757507	No_LogNSI
CG1	20110125.mgmt.asm2.subset1_00468	fig|6666666.37195.peg.779	CG1_ctg0468	CG1_peg0779	9.0781	13.4103	11.2337	No_LogNSI	17.9226	57.2164	8.06509	No_LogNSI	0	0	4.65739	No_LogNSI
CG1	20110125.mgmt.asm2.subset1_00468	fig|6666666.37195.peg.780	CG1_ctg0468	CG1_peg0780	0	0	1.09098	No_LogNSI	10.793	35.0205	2.40574	No_LogNSI	11.7062	24.0854	1.04646	No_LogNSI
CG1	20110125.mgmt.asm2.subset1_00469	fig|6666666.37195.peg.781	CG1_ctg0469	CG1_peg0781	0	0	5.83018	No_LogNSI	17.9557	28.661	7.94211	No_LogNSI	15.856	26.3033	5.30243	No_LogNSI
CG1	20110125.mgmt.asm2.subset1_00470	fig|6666666.37195.peg.782	CG1_ctg0470	CG1_peg0782	10.2805	17.4084	10.7428	No_LogNSI	9.80494	17.1129	13.865	No_LogNSI	12.3178	14.42	5.70413	No_LogNSI
CG1	20110125.mgmt.asm2.subset1_00470	fig|6666666.37195.peg.783	CG1_ctg0470	CG1_peg0783	9.7834	15.4269	9.37172	No_LogNSI	10.7616	18.8079	10.8136	No_LogNSI	8.79364	10.2832	6.34744	No_LogNSI
CG1	20110125.mgmt.asm2.subset1_00471	fig|6666666.37195.peg.784	CG1_ctg0471	CG1_peg0784	0	0	0	No_LogNSI	0	0	0	No_LogNSI	0	0	0	No_LogNSI
CG1	20110125.mgmt.asm2.subset1_00471	fig|6666666.37195.peg.785	CG1_ctg0471	CG1_peg0785	9.66569	18.6895	14.8849	No_LogNSI	2.19939	3.62771	13.206	No_LogNSI	3.8204	5.32179	9.89831	No_LogNSI
CG1	20110125.mgmt.asm2.subset1_00472	fig|6666666.37195.peg.786	CG1_ctg0472	CG1_peg0786	9.34934	15.2169	0.79041	No_LogNSI	5.46244	9.8289	0.927679	No_LogNSI	10.9421	13.379	0.893954	No_LogNSI
CG1	20110125.mgmt.asm2.subset1_00473	fig|6666666.37195.peg.787	CG1_ctg0473	CG1_peg0787	9.87976	15.9978	3.3186	0	6.24722	11.2271	4.4772	0	8.49038	10.1775	2.47172	0
CG1	20110125.mgmt.asm2.subset1_00474	fig|6666666.37195.peg.788	CG1_ctg0474	CG1_peg0788	7.2907	11.3889	0	No_LogNSI	5.92383	10.2253	1.26629	No_LogNSI	10.8742	13.1697	1.67697	No_LogNSI
CG1	20110125.mgmt.asm2.subset1_00474	fig|6666666.37195.peg.789	CG1_ctg0474	CG1_peg0789	9.24217	14.9233	0.946053	No_LogNSI	7.16768	16.8092	0.676659	No_LogNSI	7.02496	9.9403	1.68032	No_LogNSI
CG1	20110125.mgmt.asm2.subset1_00475	fig|6666666.37195.peg.790	CG1_ctg0475	CG1_peg0790	4.38879	7.80142	3.33165	No_LogNSI	4.82789	9.23133	3.51036	No_LogNSI	5.99339	6.91534	3.00312	No_LogNSI
CG1	20110125.mgmt.asm2.subset1_00475	fig|6666666.37195.peg.791	CG1_ctg0475	CG1_peg0791	5.74159	10.3858	1.63528	No_LogNSI	4.19859	6.98164	0.624379	No_LogNSI	7.09759	9.18893	0.614421	No_LogNSI
CG1	20110125.mgmt.asm2.subset1_00476	fig|6666666.37195.peg.792	CG1_ctg0476	CG1_peg0792	5.516	9.82069	0	No_LogNSI	2.42669	9.00591	1.12397	No_LogNSI	8.23678	8.64151	0.920818	No_LogNSI
CG1	20110125.mgmt.asm2.subset1_00476	fig|6666666.37195.peg.793	CG1_ctg0476	CG1_peg0793	5.95052	10.5505	0	No_LogNSI	6.53388	11.6124	1.06654	No_LogNSI	8.60682	11.0923	0	No_LogNSI
CG1	20110125.mgmt.asm2.subset1_00477	fig|6666666.37195.peg.794	CG1_ctg0477	CG1_peg0794	0	0	1.29559	No_LogNSI	0	0	1.44402	No_LogNSI	12.4679	13.1517	0	No_LogNSI
CG1	20110125.mgmt.asm2.subset1_00477	fig|6666666.37195.peg.795	CG1_ctg0477	CG1_peg0795	5.24711	8.4142	0	No_LogNSI	4.61474	7.72476	0.99766	No_LogNSI	6.6698	7.56306	0.869884	No_LogNSI
CG1	20110125.mgmt.asm2.subset1_00477	fig|6666666.37195.peg.796	CG1_ctg0477	CG1_peg0796	2.41943	6.97125	0	No_LogNSI	6.83885	12.4949	1.31842	No_LogNSI	12.0403	15.5173	1.23084	No_LogNSI
CG1	20110125.mgmt.asm2.subset1_00478	fig|6666666.37195.peg.797	CG1_ctg0478	CG1_peg0797	7.91533	12.4361	2.20746	No_LogNSI	9.67015	20.1711	1.35332	No_LogNSI	7.10179	8.28358	1.68032	No_LogNSI
CG1	20110125.mgmt.asm2.subset1_00478	fig|6666666.37195.peg.798	CG1_ctg0478	CG1_peg0798	6.74615	12.053	0	No_LogNSI	2.98224	4.80679	0	No_LogNSI	4.7824	6.13606	0	No_LogNSI
CG1	20110125.mgmt.asm2.subset1_00479	fig|6666666.37195.peg.799	CG1_ctg0479	CG1_peg0799	4.57986	11.2826	0	No_LogNSI	1.35009	5.20563	1.57539	No_LogNSI	13.5503	22.246	0.962831	No_LogNSI
CG1	20110125.mgmt.asm2.subset1_00479	fig|6666666.37195.peg.800	CG1_ctg0479	CG1_peg0800	7.41647	12.9599	2.07906	No_LogNSI	6.4886	11.7555	1.96133	No_LogNSI	10.1738	12.9272	2.03405	No_LogNSI
CG1	20110125.mgmt.asm2.subset1_00480	fig|6666666.37195.peg.801	CG1_ctg0480	CG1_peg0801	0	0	0	No_LogNSI	0	0	2.62014	No_LogNSI	0	0	4.04738	No_LogNSI
CG1	20110125.mgmt.asm2.subset1_00481	fig|6666666.37195.peg.802	CG1_ctg0481	CG1_peg0802	12.9184	19.0832	4.45895	No_LogNSI	0	0	7.0919	No_LogNSI	6.91365	25.0817	3.61535	No_LogNSI
CG1	20110125.mgmt.asm2.subset1_00481	fig|6666666.37195.peg.803	CG1_ctg0481	CG1_peg0803	0	0	5.25719	No_LogNSI	0	0	6.53351	No_LogNSI	0	0	1.48196	No_LogNSI
CG1	20110125.mgmt.asm2.subset1_00481	fig|6666666.37195.peg.804	CG1_ctg0481	CG1_peg0804	0	0	1.66041	No_LogNSI	9.16931	36.5412	1.22154	No_LogNSI	18.8139	41.8762	2.47434	No_LogNSI
CG1	20110125.mgmt.asm2.subset1_00481	fig|6666666.37195.peg.805	CG1_ctg0481	CG1_peg0805	3.97011	19.9835	0	No_LogNSI	11.3912	57.3219	1.44402	No_LogNSI	37.2683	39.455	3.67091	No_LogNSI
CG1	20110125.mgmt.asm2.subset1_00481	fig|6666666.37195.peg.806	CG1_ctg0481	CG1_peg0806	6.55787	14.8047	0	No_LogNSI	5.48361	9.64773	0.67098	No_LogNSI	4.88036	6.80971	0	No_LogNSI
CG1	20110125.mgmt.asm2.subset1_00481	fig|6666666.37195.peg.807	CG1_ctg0481	CG1_peg0807	9.60062	15.2507	1.26533	No_LogNSI	6.38952	11.5538	1.03608	No_LogNSI	9.37639	11.3717	0.75619	No_LogNSI
CG1	20110125.mgmt.asm2.subset1_00482	fig|6666666.37195.peg.808	CG1_ctg0482	CG1_peg0808	3.02779	4.44853	2.42013	No_LogNSI	0	0	0	No_LogNSI	8.36296	10.4145	1.00999	No_LogNSI
CG1	20110125.mgmt.asm2.subset1_00483	fig|6666666.37195.peg.809	CG1_ctg0483	CG1_peg0809	8.53791	13.793	0	No_LogNSI	7.11409	12.1297	0.894534	No_LogNSI	9.23261	10.9459	0.669508	No_LogNSI
CG1	20110125.mgmt.asm2.subset1_00484	fig|6666666.37195.peg.810	CG1_ctg0484	CG1_peg0810	6.8643	11.1131	1.76997	No_LogNSI	4.87371	8.67319	0.676881	No_LogNSI	6.58098	8.19615	0.663351	No_LogNSI
CG1	20110125.mgmt.asm2.subset1_00485	fig|6666666.37195.peg.811	CG1_ctg0485	CG1_peg0811	6.94182	11.2045	2.93015	No_LogNSI	8.96922	15.2802	4.06364	No_LogNSI	11.9811	16.1648	3.5153	No_LogNSI
CG1	20110125.mgmt.asm2.subset1_00487	fig|6666666.37195.peg.812	CG1_ctg0487	CG1_peg0812	9.13116	13.8269	0	No_LogNSI	2.93853	4.7674	1.91053	No_LogNSI	10.5958	15.9422	0.702881	No_LogNSI
CG1	20110125.mgmt.asm2.subset1_00487	fig|6666666.37195.peg.813	CG1_ctg0487	CG1_peg0813	0	0	2.94475	No_LogNSI	117.844	429.292	0	No_LogNSI	0	0	0	No_LogNSI
CG1	20110125.mgmt.asm2.subset1_00488	fig|6666666.37195.peg.814	CG1_ctg0488	CG1_peg0814	0	0	1.90427	No_LogNSI	0	0	0	No_LogNSI	40.3676	174.11	1.09836	No_LogNSI
CG1	20110125.mgmt.asm2.subset1_00488	fig|6666666.37195.peg.815	CG1_ctg0488	CG1_peg0815	6.30775	10.3055	0	No_LogNSI	7.92491	14.0306	0	No_LogNSI	5.70585	7.51224	1.33525	No_LogNSI
CG1	20110125.mgmt.asm2.subset1_00488	fig|6666666.37195.peg.816	CG1_ctg0488	CG1_peg0816	27.5843	122.912	6.89923	No_LogNSI	0	0	3.2681	No_LogNSI	0	0	4.88493	No_LogNSI
CG1	20110125.mgmt.asm2.subset1_00489	fig|6666666.37195.peg.817	CG1_ctg0489	CG1_peg0817	0	0	1.37985	No_LogNSI	29.0167	187.28	1.63405	No_LogNSI	30.4186	89.454	1.62831	No_LogNSI
CG1	20110125.mgmt.asm2.subset1_00489	fig|6666666.37195.peg.818	CG1_ctg0489	CG1_peg0818	24.1633	55.896	3.67199	No_LogNSI	12.262	40.4503	0	No_LogNSI	0	0	1.37088	No_LogNSI
CG1	20110125.mgmt.asm2.subset1_00489	fig|6666666.37195.peg.819	CG1_ctg0489	CG1_peg0819	5.90941	9.85095	3.44375	No_LogNSI	3.06199	6.00059	3.76407	No_LogNSI	8.2697	9.81479	2.07787	No_LogNSI
CG1	20110125.mgmt.asm2.subset1_00490	fig|6666666.37195.peg.820	CG1_ctg0490	CG1_peg0820	6.50924	10.3224	1.179	No_LogNSI	6.25328	10.8816	1.633	No_LogNSI	6.3302	8.25388	1.28539	No_LogNSI
CG1	20110125.mgmt.asm2.subset1_00490	fig|6666666.37195.peg.821	CG1_ctg0490	CG1_peg0821	0	0	0	No_LogNSI	20.3926	89.6957	0.860443	No_LogNSI	0	0	1.41958	No_LogNSI
CG1	20110125.mgmt.asm2.subset1_00490	fig|6666666.37195.peg.822	CG1_ctg0490	CG1_peg0822	6.75735	14.2159	1.78913	No_LogNSI	6.13269	9.81543	2.7016	No_LogNSI	7.22049	14.0377	1.89115	No_LogNSI
CG1	20110125.mgmt.asm2.subset1_00490	fig|6666666.37195.peg.823	CG1_ctg0490	CG1_peg0823	963.449	2026.88	0	No_LogNSI	0	0	12.7901	No_LogNSI	0	0	0	No_LogNSI
CG1	20110125.mgmt.asm2.subset1_00492	fig|6666666.37195.peg.824	CG1_ctg0492	CG1_peg0824	9.19565	15.2872	0	No_LogNSI	6.9267	12.4475	0.632821	No_LogNSI	9.1735	11.1875	0	No_LogNSI
CG1	20110125.mgmt.asm2.subset1_00493	fig|6666666.37195.peg.825	CG1_ctg0493	CG1_peg0825	7.4884	11.9805	1.5064	No_LogNSI	7.95179	13.723	3.02258	No_LogNSI	10.6693	12.6398	1.39019	No_LogNSI
CG1	20110125.mgmt.asm2.subset1_00494	fig|6666666.37195.peg.826	CG1_ctg0494	CG1_peg0826	0	0	13.0692	No_LogNSI	0	0	13.7324	No_LogNSI	28.4178	128.27	2.85712	No_LogNSI
CG1	20110125.mgmt.asm2.subset1_00495	fig|6666666.37195.peg.827	CG1_ctg0495	CG1_peg0827	8.67792	15.133	11.327	No_LogNSI	4.42855	8.65008	10.1838	No_LogNSI	8.66196	10.4336	8.4253	No_LogNSI
CG1	20110125.mgmt.asm2.subset1_00496	fig|6666666.37195.peg.828	CG1_ctg0496	CG1_peg0828	0	0	0	No_LogNSI	118.839	665.711	3.45614	No_LogNSI	0	0	0	No_LogNSI
CG1	20110125.mgmt.asm2.subset1_00496	fig|6666666.37195.peg.829	CG1_ctg0496	CG1_peg0829	0	0	0	No_LogNSI	0	0	0	No_LogNSI	0	0	5.31124	No_LogNSI
CG1	20110125.mgmt.asm2.subset1_00497	fig|6666666.37195.peg.830	CG1_ctg0497	CG1_peg0830	461.806	2324.49	0	No_LogNSI	0	0	0	No_LogNSI	863.478	2069.05	0	No_LogNSI
CG1	20110125.mgmt.asm2.subset1_00497	fig|6666666.37195.peg.831	CG1_ctg0497	CG1_peg0831	8.51293	14.2122	4.64393	0	4.84637	8.44131	6.61232	-16.9336	7.84567	9.31138	4.54804	0
CG1	20110125.mgmt.asm2.subset1_00497	fig|6666666.37195.peg.832	CG1_ctg0497	CG1_peg0832	0	0	0	No_LogNSI	848.894	2965.08	0	No_LogNSI	609.918	1578.39	0	No_LogNSI
CG1	20110125.mgmt.asm2.subset1_00498	fig|6666666.37195.peg.833	CG1_ctg0498	CG1_peg0833	0	0	0	No_LogNSI	0	0	0	No_LogNSI	0	0	0	No_LogNSI
CG1	20110125.mgmt.asm2.subset1_00499	fig|6666666.37195.peg.834	CG1_ctg0499	CG1_peg0834	5.84312	9.66715	1.32122	No_LogNSI	5.36991	9.36973	0.915925	No_LogNSI	6.84036	8.98191	1.12991	No_LogNSI
CG1	20110125.mgmt.asm2.subset1_00500	fig|6666666.37195.peg.835	CG1_ctg0500	CG1_peg0835	6.94555	12.9109	0	No_LogNSI	3.32698	5.49775	0	No_LogNSI	6.24325	7.81147	0	No_LogNSI
CG1	20110125.mgmt.asm2.subset1_00500	fig|6666666.37195.peg.836	CG1_ctg0500	CG1_peg0836	6.33822	9.31231	0.990663	No_LogNSI	12.3694	39.4883	2.17225	No_LogNSI	12.9676	24.2008	0.958024	No_LogNSI
CG1	20110125.mgmt.asm2.subset1_00500	fig|6666666.37195.peg.837	CG1_ctg0500	CG1_peg0837	10.4238	16.8101	0	No_LogNSI	7.99705	13.7696	1.38566	No_LogNSI	4.61344	5.18786	0.700676	No_LogNSI
CG1	20110125.mgmt.asm2.subset1_00500	fig|6666666.37195.peg.838	CG1_ctg0500	CG1_peg0838	0	0	0	No_LogNSI	0	0	0	No_LogNSI	0	0	5.31124	No_LogNSI
CG1	20110125.mgmt.asm2.subset1_00500	fig|6666666.37195.peg.839	CG1_ctg0500	CG1_peg0839	0.560686	2.17713	2.10052	No_LogNSI	5.41049	11.6402	2.89183	No_LogNSI	10.5729	14.5746	2.00463	No_LogNSI
CG1	20110125.mgmt.asm2.subset1_00501	fig|6666666.37195.peg.840	CG1_ctg0501	CG1_peg0840	12.5644	22.5048	2.92594	No_LogNSI	14.0136	31.5194	5.44973	No_LogNSI	14.2981	29.3276	3.27721	No_LogNSI
CG1	20110125.mgmt.asm2.subset1_00503	fig|6666666.37195.peg.841	CG1_ctg0503	CG1_peg0841	2.30153	3.3633	2.8086	No_LogNSI	6.49104	13.8977	2.27007	No_LogNSI	5.53036	8.871	1.16116	No_LogNSI
CG1	20110125.mgmt.asm2.subset1_00503	fig|6666666.37195.peg.842	CG1_ctg0503	CG1_peg0842	8.20534	13.6035	8.31606	No_LogNSI	5.37628	9.50347	6.88119	No_LogNSI	10.4597	11.8088	3.82625	No_LogNSI
CG1	20110125.mgmt.asm2.subset1_00504	fig|6666666.37195.peg.843	CG1_ctg0504	CG1_peg0843	7.47422	12.682	0	No_LogNSI	9.06067	16.8762	0.721561	No_LogNSI	6.41875	7.87409	0.950252	No_LogNSI
CG1	20110125.mgmt.asm2.subset1_00504	fig|6666666.37195.peg.844	CG1_ctg0504	CG1_peg0844	6.84442	10.5204	4.96056	-17.1166	1.42109	6.87902	5.58923	-16.811	6.1487	9.47146	6.6599	-18.2399
CG1	20110125.mgmt.asm2.subset1_00505	fig|6666666.37195.peg.845	CG1_ctg0505	CG1_peg0845	8.01792	13.1077	1.85763	No_LogNSI	8.75876	15.6943	2.96799	No_LogNSI	8.29158	9.2432	3.18729	No_LogNSI
CG1	20110125.mgmt.asm2.subset1_00505	fig|6666666.37195.peg.846	CG1_ctg0505	CG1_peg0846	15.1467	27.6772	1.79212	No_LogNSI	7.70182	19.4607	0.97703	No_LogNSI	1.22832	4.49822	1.45591	No_LogNSI
CG1	20110125.mgmt.asm2.subset1_00506	fig|6666666.37195.peg.847	CG1_ctg0506	CG1_peg0847	11.2341	18.5499	4.37709	No_LogNSI	11.0308	18.7075	4.57112	No_LogNSI	12.5766	14.7822	2.2996	No_LogNSI
CG1	20110125.mgmt.asm2.subset1_00506	fig|6666666.37195.peg.848	CG1_ctg0506	CG1_peg0848	6.33822	9.31231	1.48599	No_LogNSI	6.47289	26.3256	2.17225	No_LogNSI	7.54365	12.1004	0.958024	No_LogNSI
CG1	20110125.mgmt.asm2.subset1_00507	fig|6666666.37195.peg.849	CG1_ctg0507	CG1_peg0849	0	0	4.96336	No_LogNSI	0	0	6.36717	No_LogNSI	0	0	0	No_LogNSI
CG1	20110125.mgmt.asm2.subset1_00507	fig|6666666.37195.peg.850	CG1_ctg0507	CG1_peg0850	1.89213	2.91387	1.01915	No_LogNSI	6.75165	13.0527	1.89868	No_LogNSI	3.48755	4.95535	1.71747	No_LogNSI
CG1	20110125.mgmt.asm2.subset1_00507	fig|6666666.37195.peg.851	CG1_ctg0507	CG1_peg0851	0	0	3.20673	No_LogNSI	0	0	3.71271	No_LogNSI	39.3271	98.4904	0	No_LogNSI
CG1	20110125.mgmt.asm2.subset1_00508	fig|6666666.37195.peg.852	CG1_ctg0508	CG1_peg0852	11.3235	22.7146	5.83195	No_LogNSI	5.4786	32.2092	5.25206	No_LogNSI	13.4366	22.1636	2.71887	No_LogNSI
CG1	20110125.mgmt.asm2.subset1_00508	fig|6666666.37195.peg.853	CG1_ctg0508	CG1_peg0853	232.803	703.084	0	No_LogNSI	346.661	1118.72	0	No_LogNSI	276.954	584.283	0	No_LogNSI
CG1	20110125.mgmt.asm2.subset1_00508	fig|6666666.37195.peg.854	CG1_ctg0508	CG1_peg0854	8.38563	13.0364	2.73688	No_LogNSI	5.85226	10.867	1.8139	No_LogNSI	6.38499	7.67686	6.95232	No_LogNSI
CG1	20110125.mgmt.asm2.subset1_00508	fig|6666666.37195.peg.855	CG1_ctg0508	CG1_peg0855	957.82	4648.98	22.2905	No_LogNSI	524.436	3707.2	0	No_LogNSI	0	0	6.05094	No_LogNSI
CG1	20110125.mgmt.asm2.subset1_00509	fig|6666666.37195.peg.856	CG1_ctg0509	CG1_peg0856	8.52037	14.0358	0.995172	No_LogNSI	5.45485	10.6359	0	No_LogNSI	8.87921	10.4031	0.5374	No_LogNSI
CG1	20110125.mgmt.asm2.subset1_00510	fig|6666666.37195.peg.857	CG1_ctg0510	CG1_peg0857	5.47712	8.54887	1.07254	0	7.01577	12.4169	1.83068	0	8.29173	9.70524	1.62914	0
CG1	20110125.mgmt.asm2.subset1_00511	fig|6666666.37195.peg.858	CG1_ctg0511	CG1_peg0858	6.52961	9.63692	0	No_LogNSI	4.83311	10.398	0	No_LogNSI	6.36999	7.61838	0.714919	No_LogNSI
CG1	20110125.mgmt.asm2.subset1_00511	fig|6666666.37195.peg.859	CG1_ctg0511	CG1_peg0859	5.66916	9.22327	1.13564	No_LogNSI	5.5305	9.54431	1.00164	No_LogNSI	8.51808	10.1622	3.14973	No_LogNSI
CG1	20110125.mgmt.asm2.subset1_00511	fig|6666666.37195.peg.860	CG1_ctg0511	CG1_peg0860	6.38092	11.3656	3.96499	No_LogNSI	1.02728	6.09986	3.92153	No_LogNSI	8.13249	10.6343	2.03557	No_LogNSI
CG1	20110125.mgmt.asm2.subset1_00511	fig|6666666.37195.peg.861	CG1_ctg0511	CG1_peg0861	0	0	0	No_LogNSI	0	0	0	No_LogNSI	0	0	0	No_LogNSI
CG1	20110125.mgmt.asm2.subset1_00511	fig|6666666.37195.peg.862	CG1_ctg0511	CG1_peg0862	0	0	1.33744	No_LogNSI	54.8623	175.143	7.89799	No_LogNSI	113.091	166.919	2.37282	No_LogNSI
CG1	20110125.mgmt.asm2.subset1_00512	fig|6666666.37195.peg.863	CG1_ctg0512	CG1_peg0863	0	0	0	No_LogNSI	86.7916	460.142	0	No_LogNSI	23.3947	110.749	0.892235	No_LogNSI
CG1	20110125.mgmt.asm2.subset1_00512	fig|6666666.37195.peg.864	CG1_ctg0512	CG1_peg0864	5.02608	12.6885	0.75943	No_LogNSI	8.6132	17.6359	0.821308	No_LogNSI	6.56784	8.31361	0	No_LogNSI
CG1	20110125.mgmt.asm2.subset1_00513	fig|6666666.37195.peg.865	CG1_ctg0513	CG1_peg0865	5.5538	9.0295	1.4619	No_LogNSI	6.68167	11.2607	2.42199	No_LogNSI	6.19258	7.79905	2.95348	No_LogNSI
CG1	20110125.mgmt.asm2.subset1_00514	fig|6666666.37195.peg.866	CG1_ctg0514	CG1_peg0866	4.41254	8.0091	1.8586	No_LogNSI	5.18297	9.43082	1.95668	No_LogNSI	5.56205	6.05175	0.695414	No_LogNSI
CG1	20110125.mgmt.asm2.subset1_00514	fig|6666666.37195.peg.867	CG1_ctg0514	CG1_peg0867	12.5061	28.6856	3.17419	No_LogNSI	8.29352	20.1828	7.9159	No_LogNSI	17.5546	18.6439	2.35545	No_LogNSI
CG1	20110125.mgmt.asm2.subset1_00515	fig|6666666.37195.peg.868	CG1_ctg0515	CG1_peg0868	3.74829	6.89165	0	No_LogNSI	5.29154	8.56926	0.968252	No_LogNSI	5.00847	6.30719	0	No_LogNSI
CG1	20110125.mgmt.asm2.subset1_00515	fig|6666666.37195.peg.869	CG1_ctg0515	CG1_peg0869	4.47163	8.96797	1.59691	No_LogNSI	5.00231	9.77882	1.98072	No_LogNSI	9.23928	11.8318	3.40246	No_LogNSI
CG1	20110125.mgmt.asm2.subset1_00515	fig|6666666.37195.peg.870	CG1_ctg0515	CG1_peg0870	0	0	0	No_LogNSI	0	0	0	No_LogNSI	0	0	4.7123	No_LogNSI
CG1	20110125.mgmt.asm2.subset1_00516	fig|6666666.37195.peg.871	CG1_ctg0516	CG1_peg0871	7.38241	12.3623	1.47973	No_LogNSI	7.24724	13.1007	1.15412	No_LogNSI	11.0402	13.524	1.39759	No_LogNSI
CG1	20110125.mgmt.asm2.subset1_00517	fig|6666666.37195.peg.872	CG1_ctg0517	CG1_peg0872	10.8643	21.7474	0	No_LogNSI	9.83844	18.0307	0.83746	No_LogNSI	10.7848	12.6479	0.70536	No_LogNSI
CG1	20110125.mgmt.asm2.subset1_00517	fig|6666666.37195.peg.873	CG1_ctg0517	CG1_peg0873	8.90746	14.8307	0	No_LogNSI	13.4645	24.3901	1.50555	No_LogNSI	9.39486	12.4894	0.56692	No_LogNSI
CG1	20110125.mgmt.asm2.subset1_00518	fig|6666666.37195.peg.874	CG1_ctg0518	CG1_peg0874	9.22321	16.7825	0	No_LogNSI	5.33368	9.37931	0.959487	No_LogNSI	4.65569	7.33099	0.633239	No_LogNSI
CG1	20110125.mgmt.asm2.subset1_00519	fig|6666666.37195.peg.875	CG1_ctg0519	CG1_peg0875	1.79367	6.67855	3.54185	No_LogNSI	2.94	9.38569	5.78925	No_LogNSI	5.77295	8.68585	5.18408	No_LogNSI
CG1	20110125.mgmt.asm2.subset1_00520	fig|6666666.37195.peg.876	CG1_ctg0520	CG1_peg0876	777.84	1136.68	17.5089	No_LogNSI	0	0	22.6117	No_LogNSI	0	0	3.18698	No_LogNSI
CG1	20110125.mgmt.asm2.subset1_00520	fig|6666666.37195.peg.877	CG1_ctg0520	CG1_peg0877	49.197	79.1251	3.37856	No_LogNSI	0	0	9.17048	No_LogNSI	81.7791	111.884	0	No_LogNSI
CG1	20110125.mgmt.asm2.subset1_00520	fig|6666666.37195.peg.878	CG1_ctg0520	CG1_peg0878	5.89659	9.48367	1.36413	No_LogNSI	7.80847	14.3745	2.1546	No_LogNSI	4.488	6.14011	0.70158	No_LogNSI
CG1	20110125.mgmt.asm2.subset1_00521	fig|6666666.37195.peg.879	CG1_ctg0521	CG1_peg0879	8.93549	15.0577	0.958068	No_LogNSI	7.4074	12.811	1.44517	No_LogNSI	9.88391	11.5885	0.961643	No_LogNSI
CG1	20110125.mgmt.asm2.subset1_00521	fig|6666666.37195.peg.880	CG1_ctg0521	CG1_peg0880	6.7719	11.8488	1.09284	No_LogNSI	6.3859	11.2075	1.14345	No_LogNSI	7.11626	8.91467	0.672929	No_LogNSI
CG1	20110125.mgmt.asm2.subset1_00521	fig|6666666.37195.peg.881	CG1_ctg0521	CG1_peg0881	0	0	0	No_LogNSI	0	0	11.3172	No_LogNSI	0	0	0	No_LogNSI
CG1	20110125.mgmt.asm2.subset1_00522	fig|6666666.37195.peg.882	CG1_ctg0522	CG1_peg0882	15.4725	24.6462	2.26624	No_LogNSI	11.9796	21.4964	2.69766	No_LogNSI	11.7774	14.5097	5.30496	No_LogNSI
CG1	20110125.mgmt.asm2.subset1_00523	fig|6666666.37195.peg.883	CG1_ctg0523	CG1_peg0883	7.18382	12.1253	1.03942	No_LogNSI	5.18952	9.28157	0	No_LogNSI	9.65797	11.3626	3.05478	No_LogNSI
CG1	20110125.mgmt.asm2.subset1_00523	fig|6666666.37195.peg.884	CG1_ctg0523	CG1_peg0884	6.35906	9.82069	0	No_LogNSI	10.6016	22.5148	0	No_LogNSI	4.24083	8.64151	1.15102	No_LogNSI
CG1	20110125.mgmt.asm2.subset1_00524	fig|6666666.37195.peg.885	CG1_ctg0524	CG1_peg0885	10.9381	17.71	7.39318	No_LogNSI	3.77082	8.22181	8.07679	No_LogNSI	7.00425	8.36823	3.19113	No_LogNSI
CG1	20110125.mgmt.asm2.subset1_00524	fig|6666666.37195.peg.886	CG1_ctg0524	CG1_peg0886	0	0	0	No_LogNSI	0	0	0	No_LogNSI	76.3523	161.079	3.1747	No_LogNSI
CG1	20110125.mgmt.asm2.subset1_00524	fig|6666666.37195.peg.887	CG1_ctg0524	CG1_peg0887	0	0	19.3711	No_LogNSI	0	0	13.3413	No_LogNSI	0	0	11.156	No_LogNSI
CG1	20110125.mgmt.asm2.subset1_00525	fig|6666666.37195.peg.888	CG1_ctg0525	CG1_peg0888	33.9339	101.357	0	No_LogNSI	0	0	1.47968	No_LogNSI	22.8843	72.8134	1.49621	No_LogNSI
CG1	20110125.mgmt.asm2.subset1_00526	fig|6666666.37195.peg.889	CG1_ctg0526	CG1_peg0889	2.03759	10.0697	0	No_LogNSI	8.88011	14.2511	1.11719	No_LogNSI	5.19271	6.54451	0	No_LogNSI
CG1	20110125.mgmt.asm2.subset1_00527	fig|6666666.37195.peg.890	CG1_ctg0527	CG1_peg0890	7.38572	11.6489	0.724584	No_LogNSI	2.95338	6.53141	1.02673	No_LogNSI	13.9816	16.8058	3.26488	No_LogNSI
CG1	20110125.mgmt.asm2.subset1_00527	fig|6666666.37195.peg.891	CG1_ctg0527	CG1_peg0891	13.8484	21.7758	2.15234	No_LogNSI	9.80444	17.4017	0.903377	No_LogNSI	12.9717	15.9945	2.37471	No_LogNSI
CG1	20110125.mgmt.asm2.subset1_00528	fig|6666666.37195.peg.892	CG1_ctg0528	CG1_peg0892	23.5551	38.2694	12.8479	-16.7261	25.9616	44.9196	21.2992	0	21.2784	24.8028	10.9176	-15.7034
CG1	20110125.mgmt.asm2.subset1_00529	fig|6666666.37195.peg.893	CG1_ctg0529	CG1_peg0893	8.33737	21.5142	0	No_LogNSI	3.12707	10.0914	0	No_LogNSI	5.18714	9.32197	1.17772	No_LogNSI
CG1	20110125.mgmt.asm2.subset1_00529	fig|6666666.37195.peg.894	CG1_ctg0529	CG1_peg0894	8.53125	15.134	0.968233	No_LogNSI	4.42031	8.08231	1.22712	No_LogNSI	5.83869	6.99527	0	No_LogNSI
CG1	20110125.mgmt.asm2.subset1_00531	fig|6666666.37195.peg.895	CG1_ctg0531	CG1_peg0895	0	0	0	0	0	0	3.89224	0	193.055	402.905	0	-15.48
CG1	20110125.mgmt.asm2.subset1_00531	fig|6666666.37195.peg.896	CG1_ctg0531	CG1_peg0896	1.78808	4.26328	4.46505	No_LogNSI	1.79114	8.53122	6.37285	No_LogNSI	9.09489	12.8536	2.18846	No_LogNSI
CG1	20110125.mgmt.asm2.subset1_00531	fig|6666666.37195.peg.897	CG1_ctg0531	CG1_peg0897	7.41206	11.857	0	No_LogNSI	5.49043	8.94664	0	No_LogNSI	7.80172	9.03699	0.591459	No_LogNSI
CG1	20110125.mgmt.asm2.subset1_00532	fig|6666666.37195.peg.898	CG1_ctg0532	CG1_peg0898	446.698	2698.13	0	No_LogNSI	0	0	0	No_LogNSI	757.353	2409.75	0	No_LogNSI
CG1	20110125.mgmt.asm2.subset1_00532	fig|6666666.37195.peg.899	CG1_ctg0532	CG1_peg0899	9.43099	14.6641	3.9953	No_LogNSI	5.08371	8.2522	3.65974	No_LogNSI	6.26421	8.75743	3.09506	No_LogNSI
CG1	20110125.mgmt.asm2.subset1_00533	fig|6666666.37195.peg.900	CG1_ctg0533	CG1_peg0900	5.14582	8.63912	4.17082	No_LogNSI	3.8331	7.42514	6.6163	No_LogNSI	3.91277	5.16414	2.44897	No_LogNSI
CG1	20110125.mgmt.asm2.subset1_00534	fig|6666666.37195.peg.901	CG1_ctg0534	CG1_peg0901	22.965	36.0333	8.47207	No_LogNSI	14.9128	26.1887	13.4766	No_LogNSI	10.6684	13.0381	6.87334	No_LogNSI
CG1	20110125.mgmt.asm2.subset1_00534	fig|6666666.37195.peg.902	CG1_ctg0534	CG1_peg0902	484.707	2026.88	0	No_LogNSI	0	0	0	No_LogNSI	0	0	10.6225	No_LogNSI
CG1	20110125.mgmt.asm2.subset1_00534	fig|6666666.37195.peg.903	CG1_ctg0534	CG1_peg0903	302.008	1262.89	0	No_LogNSI	0	0	0	No_LogNSI	0	0	3.47739	No_LogNSI
CG1	20110125.mgmt.asm2.subset1_00535	fig|6666666.37195.peg.904	CG1_ctg0535	CG1_peg0904	9.95459	15.1215	1.12615	No_LogNSI	6.35966	11.648	1.03359	No_LogNSI	7.29415	8.83944	1.74824	No_LogNSI
CG1	20110125.mgmt.asm2.subset1_00536	fig|6666666.37195.peg.905	CG1_ctg0536	CG1_peg0905	7.9548	13.0364	1.15237	No_LogNSI	5.36145	9.65951	1.05811	No_LogNSI	12.2449	15.7193	1.68842	No_LogNSI
CG1	20110125.mgmt.asm2.subset1_00536	fig|6666666.37195.peg.906	CG1_ctg0536	CG1_peg0906	7.74251	12.6885	0	No_LogNSI	9.78872	17.6359	2.05327	No_LogNSI	8.63479	11.0848	1.99861	No_LogNSI
CG1	20110125.mgmt.asm2.subset1_00537	fig|6666666.37195.peg.907	CG1_ctg0537	CG1_peg0907	2.64122	7.10797	2.8626	No_LogNSI	0.942219	4.90771	1.15783	No_LogNSI	0.747363	2.33961	0.945574	No_LogNSI
CG1	20110125.mgmt.asm2.subset1_00538	fig|6666666.37195.peg.908	CG1_ctg0538	CG1_peg0908	10.2087	16.3972	1.56977	No_LogNSI	6.91514	12.8957	0.655564	No_LogNSI	9.72951	12.0431	0.727485	No_LogNSI
CG1	20110125.mgmt.asm2.subset1_00539	fig|6666666.37195.peg.909	CG1_ctg0539	CG1_peg0909	4.76547	9.64237	1.13234	No_LogNSI	4.34221	7.69086	0.796771	No_LogNSI	8.69684	11.1565	0.773595	No_LogNSI
CG1	20110125.mgmt.asm2.subset1_00539	fig|6666666.37195.peg.910	CG1_ctg0539	CG1_peg0910	5.94231	9.66008	0	No_LogNSI	2.9509	5.88781	1.54752	No_LogNSI	5.20951	6.00267	2.41626	No_LogNSI
CG1	20110125.mgmt.asm2.subset1_00540	fig|6666666.37195.peg.911	CG1_ctg0540	CG1_peg0911	13.5238	22.5365	2.7119	No_LogNSI	10.0342	17.809	3.85792	No_LogNSI	12.0763	15.7509	2.41207	No_LogNSI
CG1	20110125.mgmt.asm2.subset1_00540	fig|6666666.37195.peg.912	CG1_ctg0540	CG1_peg0912	5.43055	11.5735	4.39789	No_LogNSI	8.22611	13.9867	2.53561	No_LogNSI	6.37208	8.0109	2.3164	No_LogNSI
CG1	20110125.mgmt.asm2.subset1_00541	fig|6666666.37195.peg.913	CG1_ctg0541	CG1_peg0913	7.16093	11.7709	2.71105	No_LogNSI	6.9146	13.1338	2.65876	No_LogNSI	9.53894	11.6588	2.64325	No_LogNSI
CG1	20110125.mgmt.asm2.subset1_00542	fig|6666666.37195.peg.914	CG1_ctg0542	CG1_peg0914	0	0	77.4445	No_LogNSI	0	0	50.8915	No_LogNSI	0	0	35.0037	No_LogNSI
CG1	20110125.mgmt.asm2.subset1_00542	fig|6666666.37195.peg.915	CG1_ctg0542	CG1_peg0915	6.04632	9.63935	1.14419	No_LogNSI	7.03418	12.1326	1.13261	No_LogNSI	7.11452	8.48345	1.60841	No_LogNSI
CG1	20110125.mgmt.asm2.subset1_00543	fig|6666666.37195.peg.916	CG1_ctg0543	CG1_peg0916	10.6649	16.8903	2.62506	No_LogNSI	7.54701	15.5963	2.78153	No_LogNSI	10.4502	11.6275	2.37657	No_LogNSI
CG1	20110125.mgmt.asm2.subset1_00543	fig|6666666.37195.peg.917	CG1_ctg0543	CG1_peg0917	9.39175	24.0071	1.8821	No_LogNSI	2.09004	11.2822	2.57196	No_LogNSI	11.196	20.7946	0.913861	No_LogNSI
CG1	20110125.mgmt.asm2.subset1_00544	fig|6666666.37195.peg.918	CG1_ctg0544	CG1_peg0918	3.00924	8.20672	7.18139	No_LogNSI	8.40199	22.3388	7.01404	No_LogNSI	6.84898	9.08006	9.76278	No_LogNSI
CG1	20110125.mgmt.asm2.subset1_00544	fig|6666666.37195.peg.919	CG1_ctg0544	CG1_peg0919	3.13292	4.63304	3.8818	No_LogNSI	6.97279	13.4939	3.02508	No_LogNSI	5.51844	9.60894	4.17402	No_LogNSI
CG1	20110125.mgmt.asm2.subset1_00546	fig|6666666.37195.peg.920	CG1_ctg0546	CG1_peg0920	7.22916	12.2784	1.66192	No_LogNSI	4.1247	8.13688	1.6141	No_LogNSI	7.49641	9.48234	1.48103	No_LogNSI
CG1	20110125.mgmt.asm2.subset1_00546	fig|6666666.37195.peg.921	CG1_ctg0546	CG1_peg0921	616.92	996.14	0	No_LogNSI	671.291	1565.2	0	No_LogNSI	623.809	782.815	0	No_LogNSI
CG1	20110125.mgmt.asm2.subset1_00550	fig|6666666.37195.peg.922	CG1_ctg0550	CG1_peg0922	0	0	0	No_LogNSI	0	0	3.45614	No_LogNSI	0	0	0	No_LogNSI
CG1	20110125.mgmt.asm2.subset1_00550	fig|6666666.37195.peg.923	CG1_ctg0550	CG1_peg0923	0	0	9.15999	No_LogNSI	0	0	8.60443	No_LogNSI	7.78178	20.69	2.83916	No_LogNSI
CG1	20110125.mgmt.asm2.subset1_00550	fig|6666666.37195.peg.924	CG1_ctg0550	CG1_peg0924	0	0	0	No_LogNSI	0	0	8.26219	No_LogNSI	0	0	0	No_LogNSI
CG1	20110125.mgmt.asm2.subset1_00550	fig|6666666.37195.peg.925	CG1_ctg0550	CG1_peg0925	0	0	3.80854	No_LogNSI	69.3037	354.757	0	No_LogNSI	0	0	5.4918	No_LogNSI
CG1	20110125.mgmt.asm2.subset1_00551	fig|6666666.37195.peg.926	CG1_ctg0551	CG1_peg0926	5.51698	9.07906	0	No_LogNSI	5.02738	9.00242	1.72966	No_LogNSI	7.62193	9.46948	1.37134	No_LogNSI
CG1	20110125.mgmt.asm2.subset1_00551	fig|6666666.37195.peg.927	CG1_ctg0551	CG1_peg0927	7.53451	12.0567	1.38674	No_LogNSI	6.33939	11.487	1.33144	No_LogNSI	7.46755	8.96918	0.685985	No_LogNSI
CG1	20110125.mgmt.asm2.subset1_00551	fig|6666666.37195.peg.928	CG1_ctg0551	CG1_peg0928	8.07752	13.1868	3.10364	No_LogNSI	6.79452	11.9514	4.12326	No_LogNSI	7.66052	9.25812	2.52457	No_LogNSI
CG1	20110125.mgmt.asm2.subset1_00552	fig|6666666.37195.peg.929	CG1_ctg0552	CG1_peg0929	4.76684	10.5339	0.817687	No_LogNSI	4.61441	7.36556	0	No_LogNSI	6.903	13.7416	0	No_LogNSI
CG1	20110125.mgmt.asm2.subset1_00552	fig|6666666.37195.peg.930	CG1_ctg0552	CG1_peg0930	13.4595	22.8608	3.05526	No_LogNSI	5.80614	10.2985	3.2168	No_LogNSI	10.5114	12.1912	2.44469	No_LogNSI
CG1	20110125.mgmt.asm2.subset1_00553	fig|6666666.37195.peg.931	CG1_ctg0553	CG1_peg0931	4.84241	7.93974	1.69611	No_LogNSI	3.78594	6.90603	1.85461	No_LogNSI	6.37575	7.7931	0.828763	No_LogNSI
CG1	20110125.mgmt.asm2.subset1_00554	fig|6666666.37195.peg.932	CG1_ctg0554	CG1_peg0932	6.44026	10.029	0.919148	No_LogNSI	6.75929	11.5243	1.37563	No_LogNSI	6.66741	7.6876	1.18006	No_LogNSI
CG1	20110125.mgmt.asm2.subset1_00555	fig|6666666.37195.peg.933	CG1_ctg0555	CG1_peg0933	33.0972	149.935	1.52291	No_LogNSI	0	0	0	No_LogNSI	0	0	0	No_LogNSI
CG1	20110125.mgmt.asm2.subset1_00555	fig|6666666.37195.peg.934	CG1_ctg0555	CG1_peg0934	6.50293	10.7811	2.16387	No_LogNSI	7.76178	13.3852	2.44289	No_LogNSI	7.76588	8.9917	1.00585	No_LogNSI
CG1	20110125.mgmt.asm2.subset1_00556	fig|6666666.37195.peg.935	CG1_ctg0556	CG1_peg0935	0	0	0	No_LogNSI	0	0	0	No_LogNSI	782.99	977.417	0	No_LogNSI
CG1	20110125.mgmt.asm2.subset1_00556	fig|6666666.37195.peg.936	CG1_ctg0556	CG1_peg0936	7.16806	12.2897	1.78587	No_LogNSI	3.5665	6.76315	0	No_LogNSI	8.50954	10.6226	1.24544	No_LogNSI
CG1	20110125.mgmt.asm2.subset1_00559	fig|6666666.37195.peg.937	CG1_ctg0559	CG1_peg0937	7.32816	12.4969	1.92395	No_LogNSI	5.33519	8.74878	3.52228	No_LogNSI	4.91276	5.67571	0.916509	No_LogNSI
CG1	20110125.mgmt.asm2.subset1_00560	fig|6666666.37195.peg.938	CG1_ctg0560	CG1_peg0938	10.1019	18.0026	5.01898	No_LogNSI	9.63781	15.8812	4.51093	No_LogNSI	5.85255	7.61269	3.81208	No_LogNSI
CG1	20110125.mgmt.asm2.subset1_00560	fig|6666666.37195.peg.939	CG1_ctg0560	CG1_peg0939	1.108	4.49496	2.71329	No_LogNSI	7.54753	18.7778	2.09799	No_LogNSI	1.33341	2.94094	2.80114	No_LogNSI
CG1	20110125.mgmt.asm2.subset1_00561	fig|6666666.37195.peg.940	CG1_ctg0561	CG1_peg0940	0	0	0.748597	No_LogNSI	39.8705	85.1607	0.842672	No_LogNSI	9.30393	19.6283	1.85974	No_LogNSI
CG1	20110125.mgmt.asm2.subset1_00561	fig|6666666.37195.peg.941	CG1_ctg0561	CG1_peg0941	3.24344	4.75252	2.17062	No_LogNSI	14.6379	25.6018	3.65709	No_LogNSI	9.76161	11.0983	2.48097	No_LogNSI
CG1	20110125.mgmt.asm2.subset1_00562	fig|6666666.37195.peg.942	CG1_ctg0562	CG1_peg0942	6.23327	18.6866	2.59498	No_LogNSI	3.91625	17.4844	1.88286	No_LogNSI	13.2611	16.2132	1.40926	No_LogNSI
CG1	20110125.mgmt.asm2.subset1_00562	fig|6666666.37195.peg.943	CG1_ctg0562	CG1_peg0943	6.72116	10.8832	1.33485	No_LogNSI	6.93122	11.962	0	No_LogNSI	6.5477	7.92798	1.00387	No_LogNSI
CG1	20110125.mgmt.asm2.subset1_00562	fig|6666666.37195.peg.944	CG1_ctg0562	CG1_peg0944	8.06984	13.0671	1.57694	No_LogNSI	5.9095	10.1987	1.82532	No_LogNSI	8.72432	10.5634	1.16124	No_LogNSI
CG1	20110125.mgmt.asm2.subset1_00563	fig|6666666.37195.peg.945	CG1_ctg0563	CG1_peg0945	10.6417	18.1489	4.56967	No_LogNSI	8.36862	14.5221	3.68032	No_LogNSI	7.97042	9.92418	2.72599	No_LogNSI
CG1	20110125.mgmt.asm2.subset1_00564	fig|6666666.37195.peg.946	CG1_ctg0564	CG1_peg0946	6.82971	14.3428	0.90691	No_LogNSI	19.8377	50.457	1.97898	No_LogNSI	12.7949	18.6439	2.06101	No_LogNSI
CG1	20110125.mgmt.asm2.subset1_00564	fig|6666666.37195.peg.947	CG1_ctg0564	CG1_peg0947	8.46163	17.7699	2.8626	No_LogNSI	11.5771	29.4463	2.31565	No_LogNSI	9.63375	14.0377	1.18197	No_LogNSI
CG1	20110125.mgmt.asm2.subset1_00565	fig|6666666.37195.peg.948	CG1_ctg0565	CG1_peg0948	4.46261	8.35092	0	No_LogNSI	5.70187	11.1189	0.948044	No_LogNSI	3.75776	5.59958	1.57969	No_LogNSI
CG1	20110125.mgmt.asm2.subset1_00566	fig|6666666.37195.peg.949	CG1_ctg0566	CG1_peg0949	5.99882	10.3731	0.995655	No_LogNSI	3.77653	6.09365	3.66723	No_LogNSI	7.12233	9.04992	2.27801	No_LogNSI
CG1	20110125.mgmt.asm2.subset1_00567	fig|6666666.37195.peg.950	CG1_ctg0567	CG1_peg0950	2.31735	6.65827	6.36251	No_LogNSI	5.49071	10.1148	3.9026	No_LogNSI	11.0813	14.5446	14.5455	No_LogNSI
CG1	20110125.mgmt.asm2.subset1_00568	fig|6666666.37195.peg.951	CG1_ctg0568	CG1_peg0951	7.45597	12.3231	0	No_LogNSI	6.11046	10.4225	0	No_LogNSI	4.15612	5.09801	0.624113	No_LogNSI
CG1	20110125.mgmt.asm2.subset1_00568	fig|6666666.37195.peg.952	CG1_ctg0568	CG1_peg0952	5.08816	7.43549	1.37703	No_LogNSI	0	0	1.50339	No_LogNSI	4.6054	4.8317	0.893256	No_LogNSI
CG1	20110125.mgmt.asm2.subset1_00569	fig|6666666.37195.peg.953	CG1_ctg0569	CG1_peg0953	13.5761	21.6988	0.959867	No_LogNSI	5.74466	11.2525	1.7848	No_LogNSI	10.2026	13.0909	1.6224	No_LogNSI
CG1	20110125.mgmt.asm2.subset1_00569	fig|6666666.37195.peg.954	CG1_ctg0569	CG1_peg0954	7.67241	12.3398	0	No_LogNSI	5.96098	10.4515	0	No_LogNSI	10.4284	12.1536	0	No_LogNSI
CG1	20110125.mgmt.asm2.subset1_00570	fig|6666666.37195.peg.955	CG1_ctg0570	CG1_peg0955	5.94264	10.0371	0	No_LogNSI	5.43514	9.36993	1.15185	No_LogNSI	7.73114	9.60427	0	No_LogNSI
CG1	20110125.mgmt.asm2.subset1_00571	fig|6666666.37195.peg.956	CG1_ctg0571	CG1_peg0956	5.92211	10.119	1.36764	No_LogNSI	6.81973	12.8013	1.54873	No_LogNSI	5.41546	6.86641	2.05589	No_LogNSI
CG1	20110125.mgmt.asm2.subset1_00571	fig|6666666.37195.peg.957	CG1_ctg0571	CG1_peg0957	7.1966	11.9113	1.3506	No_LogNSI	6.96556	11.8484	1.40473	No_LogNSI	9.69698	11.5648	0.577319	No_LogNSI
CG1	20110125.mgmt.asm2.subset1_00572	fig|6666666.37195.peg.958	CG1_ctg0572	CG1_peg0958	6.75481	12.1075	10.033	No_LogNSI	2.90973	5.21039	9.14563	No_LogNSI	7.55035	9.58594	3.35449	No_LogNSI
CG1	20110125.mgmt.asm2.subset1_00572	fig|6666666.37195.peg.959	CG1_ctg0572	CG1_peg0959	5.46716	8.34842	3.04462	No_LogNSI	4.97436	8.98178	3.91675	No_LogNSI	5.06544	7.18679	1.18163	No_LogNSI
CG1	20110125.mgmt.asm2.subset1_00573	fig|6666666.37195.peg.960	CG1_ctg0573	CG1_peg0960	9.55083	17.2836	1.77209	No_LogNSI	9.20098	23.837	2.67474	No_LogNSI	5.39764	9.10983	2.34294	No_LogNSI
CG1	20110125.mgmt.asm2.subset1_00573	fig|6666666.37195.peg.961	CG1_ctg0573	CG1_peg0961	8.5648	14.1247	0	No_LogNSI	4.40597	8.03818	1.06556	No_LogNSI	8.13704	9.6923	1.10042	No_LogNSI
CG1	20110125.mgmt.asm2.subset1_00574	fig|6666666.37195.peg.962	CG1_ctg0574	CG1_peg0962	6.56176	11.4863	2.13675	No_LogNSI	6.53343	11.3012	2.85572	No_LogNSI	8.43472	10.319	1.48103	No_LogNSI
CG1	20110125.mgmt.asm2.subset1_00575	fig|6666666.37195.peg.963	CG1_ctg0575	CG1_peg0963	199.451	589.265	3.50475	No_LogNSI	0	0	8.84578	No_LogNSI	0	0	1.94389	No_LogNSI
CG1	20110125.mgmt.asm2.subset1_00575	fig|6666666.37195.peg.964	CG1_ctg0575	CG1_peg0964	0	0	0	No_LogNSI	0	0	14.6193	No_LogNSI	0	0	6.05094	No_LogNSI
CG1	20110125.mgmt.asm2.subset1_00577	fig|6666666.37195.peg.965	CG1_ctg0577	CG1_peg0965	0	0	6.18789	No_LogNSI	52.3337	196.679	5.03513	No_LogNSI	0	0	2.70066	No_LogNSI
CG1	20110125.mgmt.asm2.subset1_00577	fig|6666666.37195.peg.966	CG1_ctg0577	CG1_peg0966	8.69365	16.8786	2.08996	No_LogNSI	6.95371	15.7597	1.36243	No_LogNSI	11.2572	18.3298	1.63861	No_LogNSI
CG1	20110125.mgmt.asm2.subset1_00577	fig|6666666.37195.peg.967	CG1_ctg0577	CG1_peg0967	7.41175	11.2045	4.73332	No_LogNSI	7.43926	13.891	5.7369	No_LogNSI	9.26444	12.316	2.90394	No_LogNSI
CG1	20110125.mgmt.asm2.subset1_00577	fig|6666666.37195.peg.968	CG1_ctg0577	CG1_peg0968	0	0	24.6497	No_LogNSI	48.5782	163.893	24.4515	No_LogNSI	63.8327	155.84	3.07581	No_LogNSI
CG1	20110125.mgmt.asm2.subset1_00578	fig|6666666.37195.peg.969	CG1_ctg0578	CG1_peg0969	0	0	0	No_LogNSI	0	0	0	No_LogNSI	0	0	0	No_LogNSI
CG1	20110125.mgmt.asm2.subset1_00579	fig|6666666.37195.peg.970	CG1_ctg0579	CG1_peg0970	7.09841	11.7408	3.1601	No_LogNSI	4.06531	6.53931	0.980638	No_LogNSI	5.90297	8.70022	2.79552	No_LogNSI
CG1	20110125.mgmt.asm2.subset1_00579	fig|6666666.37195.peg.971	CG1_ctg0579	CG1_peg0971	8.65239	15.5319	0.966111	No_LogNSI	9.11313	14.6957	1.28341	No_LogNSI	10.0533	10.6142	0.979464	No_LogNSI
CG1	20110125.mgmt.asm2.subset1_00580	fig|6666666.37195.peg.972	CG1_ctg0580	CG1_peg0972	0	0	0	No_LogNSI	6.44159	10.8663	1.52303	No_LogNSI	4.75026	5.01076	0	No_LogNSI
CG1	20110125.mgmt.asm2.subset1_00580	fig|6666666.37195.peg.973	CG1_ctg0580	CG1_peg0973	5.75724	10.9361	1.55884	No_LogNSI	4.19894	9.46383	0.944346	No_LogNSI	9.29815	12.0312	0.604353	No_LogNSI
CG1	20110125.mgmt.asm2.subset1_00580	fig|6666666.37195.peg.974	CG1_ctg0580	CG1_peg0974	1.27963	2.43072	0	No_LogNSI	5.82034	13.1182	0.670741	No_LogNSI	1.25234	1.62044	0.625143	No_LogNSI
CG1	20110125.mgmt.asm2.subset1_00581	fig|6666666.37195.peg.975	CG1_ctg0581	CG1_peg0975	20.5044	32.1052	3.35827	No_LogNSI	16.6516	28.22	4.37805	No_LogNSI	14.3119	16.7443	3.92257	No_LogNSI
CG1	20110125.mgmt.asm2.subset1_00581	fig|6666666.37195.peg.976	CG1_ctg0581	CG1_peg0976	9.41577	15.5371	0.998146	No_LogNSI	6.74483	11.9123	1.62237	No_LogNSI	7.53478	9.6799	1.6939	No_LogNSI
CG1	20110125.mgmt.asm2.subset1_00581	fig|6666666.37195.peg.977	CG1_ctg0581	CG1_peg0977	15.268	53.2047	1.44141	No_LogNSI	6.60433	38.4469	3.23648	No_LogNSI	12.5834	35.396	1.34774	No_LogNSI
CG1	20110125.mgmt.asm2.subset1_00582	fig|6666666.37195.peg.978	CG1_ctg0582	CG1_peg0978	14.4301	25.5797	0	No_LogNSI	6.27377	14.2187	0.955928	No_LogNSI	18.1162	22.8509	5.37167	No_LogNSI
CG1	20110125.mgmt.asm2.subset1_00582	fig|6666666.37195.peg.979	CG1_ctg0582	CG1_peg0979	8.92519	17.0656	1.94488	No_LogNSI	4.2522	9.95365	0.775247	No_LogNSI	8.10273	8.96614	2.46391	No_LogNSI
CG1	20110125.mgmt.asm2.subset1_00583	fig|6666666.37195.peg.980	CG1_ctg0583	CG1_peg0980	4.75826	9.295	3.69028	No_LogNSI	5.39743	9.37116	0.988812	No_LogNSI	8.52379	10.8621	3.0771	No_LogNSI
CG1	20110125.mgmt.asm2.subset1_00583	fig|6666666.37195.peg.981	CG1_ctg0583	CG1_peg0981	3.5687	6.97125	3.07523	No_LogNSI	12.594	21.866	1.97762	No_LogNSI	7.30611	9.3104	4.30794	No_LogNSI
CG1	20110125.mgmt.asm2.subset1_00585	fig|6666666.37195.peg.982	CG1_ctg0585	CG1_peg0982	9.76937	17.71	2.01632	No_LogNSI	5.58469	12.3327	1.42532	No_LogNSI	7.15319	9.12898	0	No_LogNSI
CG1	20110125.mgmt.asm2.subset1_00585	fig|6666666.37195.peg.983	CG1_ctg0585	CG1_peg0983	9.05755	13.9091	124.556	No_LogNSI	0	0	47.9362	No_LogNSI	12.5729	15.157	15.4279	No_LogNSI
CG1	20110125.mgmt.asm2.subset1_00586	fig|6666666.37195.peg.984	CG1_ctg0586	CG1_peg0984	10.4627	20.7579	0	No_LogNSI	9.70101	29.191	0	No_LogNSI	4.75106	13.4947	0.582365	No_LogNSI
CG1	20110125.mgmt.asm2.subset1_00586	fig|6666666.37195.peg.985	CG1_ctg0586	CG1_peg0985	5.56904	9.35255	0.935699	No_LogNSI	6.29604	10.7614	1.12066	No_LogNSI	4.75519	6.2405	0.738906	No_LogNSI
CG1	20110125.mgmt.asm2.subset1_00587	fig|6666666.37195.peg.986	CG1_ctg0587	CG1_peg0986	5.26411	8.65572	0.914568	No_LogNSI	7.43242	12.8567	1.67307	No_LogNSI	6.73013	8.4856	0	No_LogNSI
CG1	20110125.mgmt.asm2.subset1_00589	fig|6666666.37195.peg.987	CG1_ctg0589	CG1_peg0987	5.18229	8.35461	1.16227	No_LogNSI	2.21338	4.47268	0	No_LogNSI	5.80676	7.36281	2.83319	No_LogNSI
CG1	20110125.mgmt.asm2.subset1_00589	fig|6666666.37195.peg.988	CG1_ctg0589	CG1_peg0988	10.8849	17.548	0	No_LogNSI	4.49584	9.08497	0	No_LogNSI	7.94772	10.0775	0	No_LogNSI
CG1	20110125.mgmt.asm2.subset1_00590	fig|6666666.37195.peg.989	CG1_ctg0590	CG1_peg0989	4.92654	8.24307	0	No_LogNSI	4.86633	8.32916	0	No_LogNSI	5.8296	6.63088	0	No_LogNSI
CG1	20110125.mgmt.asm2.subset1_00590	fig|6666666.37195.peg.990	CG1_ctg0590	CG1_peg0990	0	0	0	No_LogNSI	0	0	8.28789	No_LogNSI	0	0	1.83192	No_LogNSI
CG1	20110125.mgmt.asm2.subset1_00591	fig|6666666.37195.peg.991	CG1_ctg0591	CG1_peg0991	17.9516	29.2179	39.9401	No_LogNSI	36.3797	124.866	40.994	No_LogNSI	22.6514	28.6102	13.9925	No_LogNSI
CG1	20110125.mgmt.asm2.subset1_00591	fig|6666666.37195.peg.992	CG1_ctg0591	CG1_peg0992	23.5713	141.328	55.14	No_LogNSI	120.106	346.874	107.283	No_LogNSI	7.143	32.2416	25.3553	No_LogNSI
CG1	20110125.mgmt.asm2.subset1_00591	fig|6666666.37195.peg.993	CG1_ctg0591	CG1_peg0993	19.0324	31.8838	22.3278	No_LogNSI	18.9001	44.2274	21.7122	No_LogNSI	12.7738	18.3068	10.2977	No_LogNSI
CG1	20110125.mgmt.asm2.subset1_00591	fig|6666666.37195.peg.994	CG1_ctg0591	CG1_peg0994	4.57534	7.41945	1.2236	No_LogNSI	6.48872	11.297	1.60687	No_LogNSI	8.71725	10.3849	0.947377	No_LogNSI
CG1	20110125.mgmt.asm2.subset1_00591	fig|6666666.37195.peg.995	CG1_ctg0591	CG1_peg0995	5.30148	9.11726	3.28267	No_LogNSI	6.76105	12.5719	3.43907	No_LogNSI	6.20531	8.32823	1.81548	No_LogNSI
CG1	20110125.mgmt.asm2.subset1_00592	fig|6666666.37195.peg.996	CG1_ctg0592	CG1_peg0996	2.97397	4.97445	3.78421	No_LogNSI	2.10614	3.36184	3.3833	No_LogNSI	11.8989	14.9105	0.840161	No_LogNSI
CG1	20110125.mgmt.asm2.subset1_00592	fig|6666666.37195.peg.997	CG1_ctg0592	CG1_peg0997	0	0	0	No_LogNSI	0	0	0	No_LogNSI	0	0	0	No_LogNSI
CG1	20110125.mgmt.asm2.subset1_00593	fig|6666666.37195.peg.998	CG1_ctg0593	CG1_peg0998	5.7551	9.79489	1.89104	No_LogNSI	4.79038	8.66212	1.51106	No_LogNSI	8.33275	9.46242	1.54442	No_LogNSI
CG1	20110125.mgmt.asm2.subset1_00594	fig|6666666.37195.peg.999	CG1_ctg0594	CG1_peg0999	470.925	1580.26	7.76094	No_LogNSI	0	0	0	No_LogNSI	0	0	4.22314	No_LogNSI
CG1	20110125.mgmt.asm2.subset1_00594	fig|6666666.37195.peg.1000	CG1_ctg0594	CG1_peg1000	8.67375	12.7898	4.16738	-16.4714	4.4539	11.375	9.24064	-16.8244	12.3031	14.2818	6.96327	-16.2233
CG1	20110125.mgmt.asm2.subset1_00594	fig|6666666.37195.peg.1001	CG1_ctg0594	CG1_peg1001	0	0	0	No_LogNSI	0	0	0	No_LogNSI	769.768	2409.75	28.0029	No_LogNSI
CG1	20110125.mgmt.asm2.subset1_00594	fig|6666666.37195.peg.1002	CG1_ctg0594	CG1_peg1002	5.11948	11.2826	5.10773	-16.8654	6.18936	15.6169	9.45232	0	12.1876	17.3025	9.14689	0
CG1	20110125.mgmt.asm2.subset1_00595	fig|6666666.37195.peg.1003	CG1_ctg0595	CG1_peg1003	12.0661	24.69	4.40091	No_LogNSI	1.99702	6.89423	3.47001	No_LogNSI	8.37324	12.8981	1.8357	No_LogNSI
CG1	20110125.mgmt.asm2.subset1_00595	fig|6666666.37195.peg.1004	CG1_ctg0595	CG1_peg1004	9.32602	19.0832	0	No_LogNSI	15.8392	54.6812	0	No_LogNSI	0	0	2.00853	No_LogNSI
CG1	20110125.mgmt.asm2.subset1_00596	fig|6666666.37195.peg.1005	CG1_ctg0596	CG1_peg1005	0	0	26.7488	No_LogNSI	108.545	350.287	44.2287	No_LogNSI	37.8402	166.919	26.892	No_LogNSI
CG1	20110125.mgmt.asm2.subset1_00596	fig|6666666.37195.peg.1006	CG1_ctg0596	CG1_peg1006	10.115	15.8008	25.3483	No_LogNSI	9.00555	22.0967	35.0537	No_LogNSI	8.1951	10.3062	23.5455	No_LogNSI
CG1	20110125.mgmt.asm2.subset1_00596	fig|6666666.37195.peg.1007	CG1_ctg0596	CG1_peg1007	41.9231	149.935	3.04582	No_LogNSI	0	0	14.5481	No_LogNSI	0	0	0.892235	No_LogNSI
CG1	20110125.mgmt.asm2.subset1_00596	fig|6666666.37195.peg.1008	CG1_ctg0596	CG1_peg1008	16.117	49.781	88.7597	0	0	0	106.769	0	36.8042	102.536	54.0196	0
CG1	20110125.mgmt.asm2.subset1_00596	fig|6666666.37195.peg.1009	CG1_ctg0596	CG1_peg1009	8.19246	29.0449	8.53295	No_LogNSI	0	0	11.0145	No_LogNSI	25.5418	31.4557	5.17192	No_LogNSI
CG1	20110125.mgmt.asm2.subset1_00597	fig|6666666.37195.peg.1010	CG1_ctg0597	CG1_peg1010	5.64371	9.55767	0.751075	No_LogNSI	4.74309	9.52128	0.792642	No_LogNSI	6.25746	8.84891	0	No_LogNSI
CG1	20110125.mgmt.asm2.subset1_00600	fig|6666666.37195.peg.1011	CG1_ctg0600	CG1_peg1011	6.49795	10.6136	2.40593	No_LogNSI	6.64291	11.1356	2.50241	No_LogNSI	8.23612	10.6528	2.05094	No_LogNSI
CG1	20110125.mgmt.asm2.subset1_00600	fig|6666666.37195.peg.1012	CG1_ctg0600	CG1_peg1012	5.65374	8.30666	29.5428	No_LogNSI	7.34149	11.7185	34.9258	No_LogNSI	2.19632	5.39602	15.7168	No_LogNSI
CG1	20110125.mgmt.asm2.subset1_00600	fig|6666666.37195.peg.1013	CG1_ctg0600	CG1_peg1013	10.6835	19.1358	1.58336	No_LogNSI	0	0	1.71572	No_LogNSI	8.51966	9.3776	1.29831	No_LogNSI
CG1	20110125.mgmt.asm2.subset1_00600	fig|6666666.37195.peg.1014	CG1_ctg0600	CG1_peg1014	0	0	0	No_LogNSI	0	0	3.33532	No_LogNSI	36.8839	38.4883	1.17432	No_LogNSI
CG1	20110125.mgmt.asm2.subset1_00601	fig|6666666.37195.peg.1015	CG1_ctg0601	CG1_peg1015	7.85234	13.3018	3.04094	No_LogNSI	3.348	9.07766	3.9736	No_LogNSI	4.86611	6.62782	5.85873	No_LogNSI
CG1	20110125.mgmt.asm2.subset1_00601	fig|6666666.37195.peg.1016	CG1_ctg0601	CG1_peg1016	9.05444	14.8257	7.76361	No_LogNSI	5.65853	10.1204	6.05016	No_LogNSI	6.07953	8.96835	4.86969	No_LogNSI
CG1	20110125.mgmt.asm2.subset1_00602	fig|6666666.37195.peg.1017	CG1_ctg0602	CG1_peg1017	7.36437	11.2434	0.911759	No_LogNSI	3.19068	5.54723	0	No_LogNSI	11.3085	12.6764	0	No_LogNSI
CG1	20110125.mgmt.asm2.subset1_00602	fig|6666666.37195.peg.1018	CG1_ctg0602	CG1_peg1018	0	0	0	No_LogNSI	0	0	0	No_LogNSI	0	0	0	No_LogNSI
CG1	20110125.mgmt.asm2.subset1_00603	fig|6666666.37195.peg.1019	CG1_ctg0603	CG1_peg1019	6.17311	10.5813	2.17881	No_LogNSI	6.66304	11.191	0.959039	No_LogNSI	7.31397	8.52053	2.22739	No_LogNSI
CG1	20110125.mgmt.asm2.subset1_00603	fig|6666666.37195.peg.1020	CG1_ctg0603	CG1_peg1020	111.248	171.807	0	No_LogNSI	0	0	0	No_LogNSI	0	0	0	No_LogNSI
CG1	20110125.mgmt.asm2.subset1_00604	fig|6666666.37195.peg.1021	CG1_ctg0604	CG1_peg1021	6.75821	9.87599	3.20066	No_LogNSI	5.29442	13.7885	2.60251	No_LogNSI	21.9133	29.0208	2.88467	No_LogNSI
CG1	20110125.mgmt.asm2.subset1_00605	fig|6666666.37195.peg.1022	CG1_ctg0605	CG1_peg1022	4.58978	9.50505	1.86053	No_LogNSI	7.89021	19.2013	0.997387	No_LogNSI	11.5751	14.2692	1.65398	No_LogNSI
CG1	20110125.mgmt.asm2.subset1_00605	fig|6666666.37195.peg.1023	CG1_ctg0605	CG1_peg1023	5.20637	10.8856	10.8027	-18.3668	10.3799	20.3703	10.9247	0	5.89471	7.28731	18.2421	0
CG1	20110125.mgmt.asm2.subset1_00607	fig|6666666.37195.peg.1024	CG1_ctg0607	CG1_peg1024	6.52299	10.4986	1.4863	No_LogNSI	8.47071	14.8982	2.33342	No_LogNSI	6.95353	8.27258	1.62938	No_LogNSI
CG1	20110125.mgmt.asm2.subset1_00607	fig|6666666.37195.peg.1025	CG1_ctg0607	CG1_peg1025	8.35977	14.554	1.67843	No_LogNSI	3.33893	7.1661	2.09132	No_LogNSI	7.92475	9.81255	3.37732	No_LogNSI
CG1	20110125.mgmt.asm2.subset1_00608	fig|6666666.37195.peg.1026	CG1_ctg0608	CG1_peg1026	8.99366	14.2775	1.91706	No_LogNSI	6.66711	12.0062	1.66261	No_LogNSI	5.79287	6.90813	1.33957	No_LogNSI
CG1	20110125.mgmt.asm2.subset1_00609	fig|6666666.37195.peg.1027	CG1_ctg0609	CG1_peg1027	0	0	0	No_LogNSI	0	0	0	No_LogNSI	0	0	2.20915	No_LogNSI
CG1	20110125.mgmt.asm2.subset1_00609	fig|6666666.37195.peg.1028	CG1_ctg0609	CG1_peg1028	15.4658	30.9667	2.21069	No_LogNSI	6.72063	16.0913	2.78544	No_LogNSI	6.66648	10.1682	3.40094	No_LogNSI
CG1	20110125.mgmt.asm2.subset1_00610	fig|6666666.37195.peg.1029	CG1_ctg0610	CG1_peg1029	6.13023	9.82069	0	No_LogNSI	9.55511	22.5148	0.749312	No_LogNSI	7.94738	8.64151	0	No_LogNSI
CG1	20110125.mgmt.asm2.subset1_00611	fig|6666666.37195.peg.1030	CG1_ctg0611	CG1_peg1030	0	0	0	No_LogNSI	0	0	0	No_LogNSI	0	0	0	No_LogNSI
CG1	20110125.mgmt.asm2.subset1_00611	fig|6666666.37195.peg.1031	CG1_ctg0611	CG1_peg1031	8.63937	13.7624	4.24524	No_LogNSI	4.73012	7.89471	5.25231	No_LogNSI	6.4606	7.63434	3.45461	No_LogNSI
CG1	20110125.mgmt.asm2.subset1_00612	fig|6666666.37195.peg.1032	CG1_ctg0612	CG1_peg1032	7.67075	12.7006	1.71014	No_LogNSI	9.44009	15.9983	2.37767	No_LogNSI	7.40806	9.80958	1.72062	No_LogNSI
CG1	20110125.mgmt.asm2.subset1_00612	fig|6666666.37195.peg.1033	CG1_ctg0612	CG1_peg1033	0	0	5.63094	No_LogNSI	0	0	1.31007	No_LogNSI	40.0633	111.884	1.34913	No_LogNSI
CG1	20110125.mgmt.asm2.subset1_00613	fig|6666666.37195.peg.1034	CG1_ctg0613	CG1_peg1034	0	0	0	No_LogNSI	62.1078	200.429	0	No_LogNSI	0	0	0	No_LogNSI
CG1	20110125.mgmt.asm2.subset1_00613	fig|6666666.37195.peg.1035	CG1_ctg0613	CG1_peg1035	14.8009	25.4943	0	No_LogNSI	7.67923	21.3743	0	No_LogNSI	11.6927	13.3105	0	No_LogNSI
CG1	20110125.mgmt.asm2.subset1_00613	fig|6666666.37195.peg.1036	CG1_ctg0613	CG1_peg1036	1.72485	9.56789	5.54176	No_LogNSI	8.27176	20.0204	1.28679	No_LogNSI	6.74809	9.3776	2.0773	No_LogNSI
CG1	20110125.mgmt.asm2.subset1_00614	fig|6666666.37195.peg.1037	CG1_ctg0614	CG1_peg1037	8.89406	14.7065	0	No_LogNSI	5.77014	10.3368	1.01826	No_LogNSI	7.16728	8.8904	1.05334	No_LogNSI
CG1	20110125.mgmt.asm2.subset1_00618	fig|6666666.37195.peg.1038	CG1_ctg0618	CG1_peg1038	0	0	0	No_LogNSI	35.8706	76.8937	0.809121	No_LogNSI	26.717	53.094	0	No_LogNSI
CG1	20110125.mgmt.asm2.subset1_00620	fig|6666666.37195.peg.1039	CG1_ctg0620	CG1_peg1039	12.6258	20.5462	3.82375	No_LogNSI	8.84784	14.6196	2.24961	No_LogNSI	9.16999	11.1837	1.89475	No_LogNSI
CG1	20110125.mgmt.asm2.subset1_00621	fig|6666666.37195.peg.1040	CG1_ctg0621	CG1_peg1040	5.99743	10.4777	2.5784	No_LogNSI	24.0147	44.5135	5.10015	No_LogNSI	20.8949	27.2447	2.65076	No_LogNSI
CG1	20110125.mgmt.asm2.subset1_00621	fig|6666666.37195.peg.1041	CG1_ctg0621	CG1_peg1041	8.96955	15.67	2.1915	No_LogNSI	5.29984	9.82374	1.74319	No_LogNSI	9.20267	11.9993	1.95881	No_LogNSI
CG1	20110125.mgmt.asm2.subset1_00623	fig|6666666.37195.peg.1042	CG1_ctg0623	CG1_peg1042	6.96963	12.0959	1.19872	No_LogNSI	4.52075	8.02742	0	No_LogNSI	8.87642	10.784	0	No_LogNSI
CG1	20110125.mgmt.asm2.subset1_00624	fig|6666666.37195.peg.1043	CG1_ctg0624	CG1_peg1043	151.416	643.064	3.74156	No_LogNSI	0	0	0	No_LogNSI	0	0	0	No_LogNSI
CG1	20110125.mgmt.asm2.subset1_00624	fig|6666666.37195.peg.1044	CG1_ctg0624	CG1_peg1044	7.52431	13.3497	1.94151	No_LogNSI	5.68176	10.8831	4.51784	No_LogNSI	4.95372	5.32179	3.65807	No_LogNSI
CG1	20110125.mgmt.asm2.subset1_00624	fig|6666666.37195.peg.1045	CG1_ctg0624	CG1_peg1045	7.92086	12.7752	0	No_LogNSI	4.52537	7.92193	0	No_LogNSI	3.81463	4.68893	0	No_LogNSI
CG1	20110125.mgmt.asm2.subset1_00625	fig|6666666.37195.peg.1046	CG1_ctg0625	CG1_peg1046	8.53688	15.133	0	No_LogNSI	5.76877	9.8858	1.35784	No_LogNSI	11.124	13.2159	0.726319	No_LogNSI
CG1	20110125.mgmt.asm2.subset1_00625	fig|6666666.37195.peg.1047	CG1_ctg0625	CG1_peg1047	0	0	0	No_LogNSI	0	0	25.5802	No_LogNSI	0	0	0	No_LogNSI
CG1	20110125.mgmt.asm2.subset1_00628	fig|6666666.37195.peg.1048	CG1_ctg0628	CG1_peg1048	9.36007	13.8269	1.06325	No_LogNSI	7.1135	14.3022	0.764213	No_LogNSI	6.44197	6.83237	0	No_LogNSI
CG1	20110125.mgmt.asm2.subset1_00628	fig|6666666.37195.peg.1049	CG1_ctg0628	CG1_peg1049	6.72129	17.4545	0.845439	No_LogNSI	5.10866	8.15449	0.91908	No_LogNSI	7.75067	15.157	0	No_LogNSI
CG1	20110125.mgmt.asm2.subset1_00628	fig|6666666.37195.peg.1050	CG1_ctg0628	CG1_peg1050	28.1728	49.3243	1.63647	No_LogNSI	10.9699	17.5103	3.00718	No_LogNSI	5.2533	16.0569	2.09291	No_LogNSI
CG1	20110125.mgmt.asm2.subset1_00630	fig|6666666.37195.peg.1051	CG1_ctg0630	CG1_peg1051	6.32016	11.0687	1.12018	No_LogNSI	8.58473	15.0733	2.85063	No_LogNSI	8.98755	10.6505	3.34309	No_LogNSI
CG1	20110125.mgmt.asm2.subset1_00630	fig|6666666.37195.peg.1052	CG1_ctg0630	CG1_peg1052	5.63864	8.98023	0.849972	No_LogNSI	5.49703	9.76537	1.12488	No_LogNSI	6.21215	7.57016	0.577873	No_LogNSI
CG1	20110125.mgmt.asm2.subset1_00631	fig|6666666.37195.peg.1053	CG1_ctg0631	CG1_peg1053	12.327	20.0328	1.56201	No_LogNSI	8.6359	14.9115	2.3318	No_LogNSI	13.5052	15.6621	1.7813	No_LogNSI
CG1	20110125.mgmt.asm2.subset1_00631	fig|6666666.37195.peg.1054	CG1_ctg0631	CG1_peg1054	0	0	0	No_LogNSI	0	0	7.78448	No_LogNSI	0	0	0	No_LogNSI
CG1	20110125.mgmt.asm2.subset1_00632	fig|6666666.37195.peg.1055	CG1_ctg0632	CG1_peg1055	8.90424	14.7621	1.43674	No_LogNSI	5.55809	10.5162	0	No_LogNSI	7.49602	9.24402	0	No_LogNSI
CG1	20110125.mgmt.asm2.subset1_00632	fig|6666666.37195.peg.1056	CG1_ctg0632	CG1_peg1056	8.40973	14.1617	3.79969	No_LogNSI	5.6088	9.82655	5.73659	No_LogNSI	6.41303	7.639	2.26821	No_LogNSI
CG1	20110125.mgmt.asm2.subset1_00632	fig|6666666.37195.peg.1057	CG1_ctg0632	CG1_peg1057	7.12715	11.3308	2.58238	No_LogNSI	7.95345	13.7795	2.61738	No_LogNSI	7.07005	8.28847	2.329	No_LogNSI
CG1	20110125.mgmt.asm2.subset1_00633	fig|6666666.37195.peg.1058	CG1_ctg0633	CG1_peg1058	7.54354	13.0702	2.94407	No_LogNSI	6.83212	12.7174	4.56637	No_LogNSI	5.23254	6.63782	3.77893	No_LogNSI
CG1	20110125.mgmt.asm2.subset1_00634	fig|6666666.37195.peg.1059	CG1_ctg0634	CG1_peg1059	11.7619	18.9927	1.28524	No_LogNSI	11.5128	19.446	3.78752	No_LogNSI	9.18933	10.3743	2.02539	No_LogNSI
CG1	20110125.mgmt.asm2.subset1_00636	fig|6666666.37195.peg.1060	CG1_ctg0636	CG1_peg1060	6.09534	10.0899	1.75537	No_LogNSI	5.17645	9.26516	1.13503	No_LogNSI	7.22424	8.871	0.928924	No_LogNSI
CG1	20110125.mgmt.asm2.subset1_00636	fig|6666666.37195.peg.1061	CG1_ctg0636	CG1_peg1061	6.46034	10.6941	0	No_LogNSI	3.53583	6.32868	0.744971	No_LogNSI	6.58649	8.08788	0.740514	No_LogNSI
CG1	20110125.mgmt.asm2.subset1_00638	fig|6666666.37195.peg.1062	CG1_ctg0638	CG1_peg1062	7.76091	13.0883	0.91269	No_LogNSI	2.68168	4.66509	1.63896	No_LogNSI	9.3556	11.1012	0.991688	No_LogNSI
CG1	20110125.mgmt.asm2.subset1_00638	fig|6666666.37195.peg.1063	CG1_ctg0638	CG1_peg1063	0	0	0	No_LogNSI	0	0	0	No_LogNSI	0	0	2.9369	No_LogNSI
CG1	20110125.mgmt.asm2.subset1_00639	fig|6666666.37195.peg.1064	CG1_ctg0639	CG1_peg1064	12.6567	22.7943	1.65352	No_LogNSI	4.65715	9.17203	3.82421	No_LogNSI	11.9375	14.2072	1.66498	No_LogNSI
CG1	20110125.mgmt.asm2.subset1_00639	fig|6666666.37195.peg.1065	CG1_ctg0639	CG1_peg1065	7.41374	17.2477	1.99356	No_LogNSI	8.01169	15.7005	1.42892	No_LogNSI	8.28434	15.2409	2.64695	No_LogNSI
CG1	20110125.mgmt.asm2.subset1_00640	fig|6666666.37195.peg.1066	CG1_ctg0640	CG1_peg1066	5.93276	10.7148	0.832941	No_LogNSI	7.52709	14.0403	2.07513	No_LogNSI	10.4108	15.6638	0.745216	No_LogNSI
CG1	20110125.mgmt.asm2.subset1_00640	fig|6666666.37195.peg.1067	CG1_ctg0640	CG1_peg1067	6.02562	9.87986	1.94892	No_LogNSI	6.17775	10.8285	3.40235	No_LogNSI	9.21564	11.047	1.168	No_LogNSI
CG1	20110125.mgmt.asm2.subset1_00641	fig|6666666.37195.peg.1068	CG1_ctg0641	CG1_peg1068	5.6997	20.9354	4.61275	No_LogNSI	0	0	2.20583	No_LogNSI	6.11451	13.7996	2.48546	No_LogNSI
CG1	20110125.mgmt.asm2.subset1_00641	fig|6666666.37195.peg.1069	CG1_ctg0641	CG1_peg1069	5.6354	8.93146	1.70813	No_LogNSI	4.83476	8.57428	1.67236	No_LogNSI	6.28517	7.51224	1.26107	No_LogNSI
CG1	20110125.mgmt.asm2.subset1_00643	fig|6666666.37195.peg.1070	CG1_ctg0643	CG1_peg1070	0	0	0	No_LogNSI	17.3008	77.826	0	No_LogNSI	0	0	0	No_LogNSI
CG1	20110125.mgmt.asm2.subset1_00644	fig|6666666.37195.peg.1071	CG1_ctg0644	CG1_peg1071	7.38209	11.5703	1.70432	No_LogNSI	7.67628	12.7463	0	No_LogNSI	8.53194	9.7317	0.551856	No_LogNSI
CG1	20110125.mgmt.asm2.subset1_00646	fig|6666666.37195.peg.1072	CG1_ctg0646	CG1_peg1072	116.181	770.217	0	No_LogNSI	0	0	0	No_LogNSI	0	0	0	No_LogNSI
CG1	20110125.mgmt.asm2.subset1_00647	fig|6666666.37195.peg.1073	CG1_ctg0647	CG1_peg1073	234.138	1178.53	0	No_LogNSI	0	0	0	No_LogNSI	274.081	967.209	1.94389	No_LogNSI
CG1	20110125.mgmt.asm2.subset1_00648	fig|6666666.37195.peg.1074	CG1_ctg0648	CG1_peg1074	8.13509	12.0995	1.35322	No_LogNSI	5.92793	16.5722	5.09607	No_LogNSI	6.20139	10.0064	1.79465	No_LogNSI
CG1	20110125.mgmt.asm2.subset1_00648	fig|6666666.37195.peg.1075	CG1_ctg0648	CG1_peg1075	0	0	2.16553	No_LogNSI	159.452	445.768	2.65689	No_LogNSI	274.21	442.46	0	No_LogNSI
CG1	20110125.mgmt.asm2.subset1_00649	fig|6666666.37195.peg.1076	CG1_ctg0649	CG1_peg1076	0	0	0	No_LogNSI	0	0	0	No_LogNSI	0	0	13.5973	No_LogNSI
CG1	20110125.mgmt.asm2.subset1_00651	fig|6666666.37195.peg.1077	CG1_ctg0651	CG1_peg1077	8.87016	14.9482	27.8892	No_LogNSI	3.96057	6.39879	12.6022	No_LogNSI	5.77945	7.03283	5.4262	No_LogNSI
CG1	20110125.mgmt.asm2.subset1_00652	fig|6666666.37195.peg.1078	CG1_ctg0652	CG1_peg1078	0	0	0	No_LogNSI	0	0	6.53351	No_LogNSI	0	0	0	No_LogNSI
CG1	20110125.mgmt.asm2.subset1_00652	fig|6666666.37195.peg.1079	CG1_ctg0652	CG1_peg1079	4.70947	6.9193	1.34409	No_LogNSI	4.71941	9.73033	0	No_LogNSI	3.8472	13.4947	0.582365	No_LogNSI
CG1	20110125.mgmt.asm2.subset1_00652	fig|6666666.37195.peg.1080	CG1_ctg0652	CG1_peg1080	0.708145	3.10451	1.70705	No_LogNSI	4.94838	12.7752	2.57242	No_LogNSI	14.063	18.4702	2.0363	No_LogNSI
CG1	20110125.mgmt.asm2.subset1_00652	fig|6666666.37195.peg.1081	CG1_ctg0652	CG1_peg1081	5.18663	8.76448	3.19232	No_LogNSI	7.16346	13.5689	5.08114	No_LogNSI	7.88179	9.85961	2.38523	No_LogNSI
CG1	20110125.mgmt.asm2.subset1_00652	fig|6666666.37195.peg.1082	CG1_ctg0652	CG1_peg1082	7.41839	12.405	5.1782	0	6.81942	11.6639	7.70325	0	7.92692	9.26347	6.13751	0
CG1	20110125.mgmt.asm2.subset1_00653	fig|6666666.37195.peg.1083	CG1_ctg0653	CG1_peg1083	0	0	0	No_LogNSI	0	0	3.45614	No_LogNSI	0	0	1.55737	No_LogNSI
CG1	20110125.mgmt.asm2.subset1_00653	fig|6666666.37195.peg.1084	CG1_ctg0653	CG1_peg1084	7.05395	12.0197	6.58274	No_LogNSI	6.45669	11.1836	4.43042	No_LogNSI	10.3686	12.3243	4.10473	No_LogNSI
CG1	20110125.mgmt.asm2.subset1_00653	fig|6666666.37195.peg.1085	CG1_ctg0653	CG1_peg1085	7.51285	12.1051	1.48246	No_LogNSI	6.33933	11.3681	1.88629	No_LogNSI	7.90318	9.96741	1.4955	No_LogNSI
CG1	20110125.mgmt.asm2.subset1_00654	fig|6666666.37195.peg.1086	CG1_ctg0654	CG1_peg1086	5.1772	9.46482	0	No_LogNSI	4.59237	8.27796	0.915341	No_LogNSI	7.59057	9.92092	0.678809	No_LogNSI
CG1	20110125.mgmt.asm2.subset1_00656	fig|6666666.37195.peg.1087	CG1_ctg0656	CG1_peg1087	0	0	0	No_LogNSI	204.135	329.383	8.86612	No_LogNSI	77.1822	161.079	2.11646	No_LogNSI
CG1	20110125.mgmt.asm2.subset1_00657	fig|6666666.37195.peg.1088	CG1_ctg0657	CG1_peg1088	12.334	20.2922	0	No_LogNSI	4.92712	11.8502	1.39924	No_LogNSI	6.09643	8.08438	1.9419	No_LogNSI
CG1	20110125.mgmt.asm2.subset1_00657	fig|6666666.37195.peg.1089	CG1_ctg0657	CG1_peg1089	0	0	1.58336	No_LogNSI	5.68684	26.6939	2.14465	No_LogNSI	1.75547	6.25174	1.29831	No_LogNSI
CG1	20110125.mgmt.asm2.subset1_00658	fig|6666666.37195.peg.1090	CG1_ctg0658	CG1_peg1090	9.06192	16.9169	2.17245	No_LogNSI	4.0745	6.61037	2.02803	No_LogNSI	4.89178	6.86348	2.18926	No_LogNSI
CG1	20110125.mgmt.asm2.subset1_00658	fig|6666666.37195.peg.1091	CG1_ctg0658	CG1_peg1091	7.94442	13.5336	1.03333	No_LogNSI	10.9448	19.3189	0.825419	No_LogNSI	5.48471	8.17297	0	No_LogNSI
CG1	20110125.mgmt.asm2.subset1_00658	fig|6666666.37195.peg.1092	CG1_ctg0658	CG1_peg1092	0	0	2.37745	No_LogNSI	0	0	0	No_LogNSI	116.964	260.938	0	No_LogNSI
CG1	20110125.mgmt.asm2.subset1_00659	fig|6666666.37195.peg.1093	CG1_ctg0659	CG1_peg1093	47.7837	70.2053	2.13782	No_LogNSI	0	0	0	No_LogNSI	47.1925	49.2452	1.92838	No_LogNSI
CG1	20110125.mgmt.asm2.subset1_00660	fig|6666666.37195.peg.1094	CG1_ctg0660	CG1_peg1094	4.11778	8.98992	2.32568	No_LogNSI	0.948712	6.25928	1.67839	No_LogNSI	3.00018	8.82282	0.763947	No_LogNSI
CG1	20110125.mgmt.asm2.subset1_00661	fig|6666666.37195.peg.1095	CG1_ctg0661	CG1_peg1095	6.89505	12.2662	1.58584	No_LogNSI	6.88824	12.2688	0.710371	No_LogNSI	6.40544	8.12058	0	No_LogNSI
CG1	20110125.mgmt.asm2.subset1_00662	fig|6666666.37195.peg.1096	CG1_ctg0662	CG1_peg1096	2.11301	3.10451	0	No_LogNSI	4.83364	12.7752	1.10246	No_LogNSI	5.73093	8.209	0.678766	No_LogNSI
CG1	20110125.mgmt.asm2.subset1_00663	fig|6666666.37195.peg.1097	CG1_ctg0663	CG1_peg1097	19.0526	30.4195	4.48284	No_LogNSI	12.294	20.6525	6.07032	No_LogNSI	14.3882	17.2792	1.99388	No_LogNSI
CG1	20110125.mgmt.asm2.subset1_00664	fig|6666666.37195.peg.1098	CG1_ctg0664	CG1_peg1098	23.7627	70.2053	12.8269	No_LogNSI	0	0	14.8508	No_LogNSI	0	0	3.85675	No_LogNSI
CG1	20110125.mgmt.asm2.subset1_00664	fig|6666666.37195.peg.1099	CG1_ctg0664	CG1_peg1099	10.914	18.4847	4.38139	No_LogNSI	9.35987	15.6337	4.44321	No_LogNSI	12.1289	13.3333	1.56028	No_LogNSI
CG1	20110125.mgmt.asm2.subset1_00665	fig|6666666.37195.peg.1100	CG1_ctg0665	CG1_peg1100	6.76384	10.5001	1.40948	No_LogNSI	5.21471	8.99925	2.41633	No_LogNSI	7.30149	8.98636	2.10132	No_LogNSI
CG1	20110125.mgmt.asm2.subset1_00666	fig|6666666.37195.peg.1101	CG1_ctg0666	CG1_peg1101	5.90032	10.8088	0.739007	No_LogNSI	7.86616	13.7075	1.57173	No_LogNSI	5.19572	9.21791	1.82965	No_LogNSI
CG1	20110125.mgmt.asm2.subset1_00667	fig|6666666.37195.peg.1102	CG1_ctg0667	CG1_peg1102	6.94965	13.8386	0.896061	No_LogNSI	6.09591	9.73033	0	No_LogNSI	5.84033	8.99644	0	No_LogNSI
CG1	20110125.mgmt.asm2.subset1_00668	fig|6666666.37195.peg.1103	CG1_ctg0668	CG1_peg1103	12.955	21.4022	3.09953	No_LogNSI	20.9044	37.9886	4.30581	No_LogNSI	6.49624	8.61242	5.80493	No_LogNSI
CG1	20110125.mgmt.asm2.subset1_00668	fig|6666666.37195.peg.1104	CG1_ctg0668	CG1_peg1104	19.9198	31.9746	5.06039	No_LogNSI	9.99015	19.9062	9.24064	No_LogNSI	7.01248	8.56908	4.37692	No_LogNSI
CG1	20110125.mgmt.asm2.subset1_00669	fig|6666666.37195.peg.1105	CG1_ctg0669	CG1_peg1105	12.1014	23.6636	3.22636	No_LogNSI	10.518	16.7889	1.77711	No_LogNSI	12.0203	23.0992	0.688562	No_LogNSI
CG1	20110125.mgmt.asm2.subset1_00669	fig|6666666.37195.peg.1106	CG1_ctg0669	CG1_peg1106	5.44355	10.4689	0	No_LogNSI	4.52283	10.1398	1.21802	No_LogNSI	7.01882	9.5767	0	No_LogNSI
CG1	20110125.mgmt.asm2.subset1_00670	fig|6666666.37195.peg.1107	CG1_ctg0670	CG1_peg1107	10.0771	17.4628	3.16438	No_LogNSI	13.0604	22.1155	2.2989	No_LogNSI	2.90689	5.44244	2.56245	No_LogNSI
CG1	20110125.mgmt.asm2.subset1_00671	fig|6666666.37195.peg.1108	CG1_ctg0671	CG1_peg1108	10.9354	18.0394	2.03478	No_LogNSI	6.28733	10.633	4.66329	No_LogNSI	6.29072	8.07696	2.72368	No_LogNSI
CG1	20110125.mgmt.asm2.subset1_00671	fig|6666666.37195.peg.1109	CG1_ctg0671	CG1_peg1109	3.27613	5.40439	2.21702	No_LogNSI	5.06584	8.5672	2.35759	No_LogNSI	4.3076	5.53075	2.66131	No_LogNSI
CG1	20110125.mgmt.asm2.subset1_00672	fig|6666666.37195.peg.1110	CG1_ctg0672	CG1_peg1110	11.5526	18.9859	1.14988	No_LogNSI	7.33362	13.8619	1.61884	No_LogNSI	6.94208	8.01678	1.57022	No_LogNSI
CG1	20110125.mgmt.asm2.subset1_00672	fig|6666666.37195.peg.1111	CG1_ctg0672	CG1_peg1111	0	0	0	No_LogNSI	0	0	0	No_LogNSI	0	0	0	No_LogNSI
CG1	20110125.mgmt.asm2.subset1_00673	fig|6666666.37195.peg.1112	CG1_ctg0673	CG1_peg1112	2.99259	5.12499	1.78727	No_LogNSI	1.82279	3.47465	2.07237	No_LogNSI	7.12723	9.17122	0	No_LogNSI
CG1	20110125.mgmt.asm2.subset1_00674	fig|6666666.37195.peg.1113	CG1_ctg0674	CG1_peg1113	0	0	148.262	No_LogNSI	0	0	55.9271	No_LogNSI	0	0	6.62744	No_LogNSI
CG1	20110125.mgmt.asm2.subset1_00674	fig|6666666.37195.peg.1114	CG1_ctg0674	CG1_peg1114	0	0	1.8821	No_LogNSI	0	0	0	No_LogNSI	13.4727	20.7946	1.21848	No_LogNSI
CG1	20110125.mgmt.asm2.subset1_00674	fig|6666666.37195.peg.1115	CG1_ctg0674	CG1_peg1115	6.28977	11.8873	5.75546	No_LogNSI	3.50496	6.67054	3.75421	No_LogNSI	5.69126	7.43351	6.30956	No_LogNSI
CG1	20110125.mgmt.asm2.subset1_00674	fig|6666666.37195.peg.1116	CG1_ctg0674	CG1_peg1116	6.27999	10.9125	3.53241	No_LogNSI	8.84005	15.3875	2.7432	No_LogNSI	5.38377	7.23419	3.27626	No_LogNSI
CG1	20110125.mgmt.asm2.subset1_00675	fig|6666666.37195.peg.1117	CG1_ctg0675	CG1_peg1117	6.71596	10.7154	1.7362	No_LogNSI	5.51871	9.59447	0.726109	No_LogNSI	4.07399	5.6615	0.642209	No_LogNSI
CG1	20110125.mgmt.asm2.subset1_00676	fig|6666666.37195.peg.1118	CG1_ctg0676	CG1_peg1118	12.4092	18.2319	6.89184	No_LogNSI	8.08596	26.0943	8.36153	No_LogNSI	24.4619	47.8611	4.74857	No_LogNSI
CG1	20110125.mgmt.asm2.subset1_00676	fig|6666666.37195.peg.1119	CG1_ctg0676	CG1_peg1119	0	0	7.01037	No_LogNSI	0	0	0	No_LogNSI	626.9	1226.57	0	No_LogNSI
CG1	20110125.mgmt.asm2.subset1_00676	fig|6666666.37195.peg.1120	CG1_ctg0676	CG1_peg1120	6.81176	11.2667	0	No_LogNSI	7.4881	12.4692	0.853657	No_LogNSI	7.48537	9.61855	0.557466	No_LogNSI
CG1	20110125.mgmt.asm2.subset1_00677	fig|6666666.37195.peg.1121	CG1_ctg0677	CG1_peg1121	0	0	31.0438	No_LogNSI	0	0	50.5643	No_LogNSI	0	0	33.7851	No_LogNSI
CG1	20110125.mgmt.asm2.subset1_00677	fig|6666666.37195.peg.1122	CG1_ctg0677	CG1_peg1122	5.20511	8.18003	1.53433	No_LogNSI	5.36354	9.29342	0.686972	No_LogNSI	7.01611	8.77746	0	No_LogNSI
CG1	20110125.mgmt.asm2.subset1_00678	fig|6666666.37195.peg.1123	CG1_ctg0678	CG1_peg1123	4.78774	8.62581	1.44785	No_LogNSI	14.3252	24.353	2.1134	No_LogNSI	11.88	16.8101	0.623616	No_LogNSI
CG1	20110125.mgmt.asm2.subset1_00678	fig|6666666.37195.peg.1124	CG1_ctg0678	CG1_peg1124	7.42761	13.3819	1.03868	No_LogNSI	8.21531	13.9661	3.29705	No_LogNSI	6.9983	9.90257	1.27234	No_LogNSI
CG1	20110125.mgmt.asm2.subset1_00681	fig|6666666.37195.peg.1125	CG1_ctg0681	CG1_peg1125	1393.97	4648.98	11.1453	No_LogNSI	0	0	0	No_LogNSI	0	0	0	No_LogNSI
CG1	20110125.mgmt.asm2.subset1_00681	fig|6666666.37195.peg.1126	CG1_ctg0681	CG1_peg1126	3.71347	5.91995	4.36132	No_LogNSI	2.95313	5.6933	6.00986	No_LogNSI	3.41094	4.02451	3.8032	No_LogNSI
CG1	20110125.mgmt.asm2.subset1_00682	fig|6666666.37195.peg.1127	CG1_ctg0682	CG1_peg1127	0	0	0	No_LogNSI	0	0	0	No_LogNSI	0	0	0	No_LogNSI
CG1	20110125.mgmt.asm2.subset1_00682	fig|6666666.37195.peg.1128	CG1_ctg0682	CG1_peg1128	4.90744	7.1714	0.90691	No_LogNSI	12.6442	20.1828	1.48423	No_LogNSI	13.6643	18.6439	0.883292	No_LogNSI
CG1	20110125.mgmt.asm2.subset1_00682	fig|6666666.37195.peg.1129	CG1_ctg0682	CG1_peg1129	9.66269	21.3239	0	No_LogNSI	3.05808	4.90771	1.15783	No_LogNSI	19.7449	21.0565	0.70918	No_LogNSI
CG1	20110125.mgmt.asm2.subset1_00682	fig|6666666.37195.peg.1130	CG1_ctg0682	CG1_peg1130	8.28691	14.0618	0	No_LogNSI	7.03934	12.7527	0.865247	No_LogNSI	6.33431	8.47882	0.790476	No_LogNSI
CG1	20110125.mgmt.asm2.subset1_00682	fig|6666666.37195.peg.1131	CG1_ctg0682	CG1_peg1131	7.02332	21.9424	8.71639	No_LogNSI	9.88125	31.5451	5.24307	No_LogNSI	28.8868	57.9499	2.52484	No_LogNSI
CG1	20110125.mgmt.asm2.subset1_00683	fig|6666666.37195.peg.1132	CG1_ctg0683	CG1_peg1132	10.1208	16.3105	1.42907	No_LogNSI	8.72777	14.9861	1.24566	No_LogNSI	16.2656	19.607	1.40313	No_LogNSI
CG1	20110125.mgmt.asm2.subset1_00685	fig|6666666.37195.peg.1133	CG1_ctg0685	CG1_peg1133	5.26366	10.9423	2.28499	No_LogNSI	15.5499	29.7851	1.40281	No_LogNSI	3.46192	3.63202	0	No_LogNSI
CG1	20110125.mgmt.asm2.subset1_00686	fig|6666666.37195.peg.1134	CG1_ctg0686	CG1_peg1134	5.65884	9.62481	1.24223	No_LogNSI	8.76875	15.1654	1.41636	No_LogNSI	6.40649	7.82693	1.56736	No_LogNSI
CG1	20110125.mgmt.asm2.subset1_00688	fig|6666666.37195.peg.1135	CG1_ctg0688	CG1_peg1135	0	0	0	No_LogNSI	0	0	12.7901	No_LogNSI	0	0	0	No_LogNSI
CG1	20110125.mgmt.asm2.subset1_00688	fig|6666666.37195.peg.1136	CG1_ctg0688	CG1_peg1136	8.40603	13.7129	12.5016	0	4.71074	9.21137	14.9117	0	10.335	13.2148	8.57958	0
CG1	20110125.mgmt.asm2.subset1_00689	fig|6666666.37195.peg.1137	CG1_ctg0689	CG1_peg1137	0	0	0	No_LogNSI	0	0	0	No_LogNSI	323.768	1571.01	0	No_LogNSI
CG1	20110125.mgmt.asm2.subset1_00689	fig|6666666.37195.peg.1138	CG1_ctg0689	CG1_peg1138	4.88176	8.33946	3.26889	No_LogNSI	2.74594	4.49795	9.5074	No_LogNSI	4.00351	5.12477	5.14795	No_LogNSI
CG1	20110125.mgmt.asm2.subset1_00690	fig|6666666.37195.peg.1139	CG1_ctg0690	CG1_peg1139	7.19422	19.752	0	No_LogNSI	4.31913	6.89423	0.867502	No_LogNSI	7.39303	16.1227	1.04897	No_LogNSI
CG1	20110125.mgmt.asm2.subset1_00690	fig|6666666.37195.peg.1140	CG1_ctg0690	CG1_peg1140	6.07615	9.88949	0	No_LogNSI	3.34933	9.00724	1.60469	No_LogNSI	6.80664	8.65982	1.01724	No_LogNSI
CG1	20110125.mgmt.asm2.subset1_00690	fig|6666666.37195.peg.1141	CG1_ctg0690	CG1_peg1141	0	0	0	No_LogNSI	4.29801	14.8378	0	No_LogNSI	3.26363	6.81118	0	No_LogNSI
CG1	20110125.mgmt.asm2.subset1_00691	fig|6666666.37195.peg.1142	CG1_ctg0691	CG1_peg1142	0	0	0	No_LogNSI	0	0	0	No_LogNSI	0	0	0	No_LogNSI
CG1	20110125.mgmt.asm2.subset1_00691	fig|6666666.37195.peg.1143	CG1_ctg0691	CG1_peg1143	0	0	24.3666	No_LogNSI	103.84	460.142	9.09254	No_LogNSI	68.4724	221.497	10.7068	No_LogNSI
CG1	20110125.mgmt.asm2.subset1_00694	fig|6666666.37195.peg.1144	CG1_ctg0694	CG1_peg1144	0	0	0	No_LogNSI	0	0	0	No_LogNSI	0	0	0	No_LogNSI
CG1	20110125.mgmt.asm2.subset1_00694	fig|6666666.37195.peg.1145	CG1_ctg0694	CG1_peg1145	1.8511	4.17546	1.18122	No_LogNSI	3.47356	5.55946	2.2121	No_LogNSI	7.05392	9.79927	0	No_LogNSI
CG1	20110125.mgmt.asm2.subset1_00694	fig|6666666.37195.peg.1146	CG1_ctg0694	CG1_peg1146	0	0	4.45895	No_LogNSI	21.5487	54.6812	2.12757	No_LogNSI	9.17512	25.0817	0.803411	No_LogNSI
CG1	20110125.mgmt.asm2.subset1_00695	fig|6666666.37195.peg.1147	CG1_ctg0695	CG1_peg1147	12.4943	22.3165	0.972438	No_LogNSI	5.16299	9.95365	0.775247	No_LogNSI	4.82745	6.2763	0	No_LogNSI
CG1	20110125.mgmt.asm2.subset1_00696	fig|6666666.37195.peg.1148	CG1_ctg0696	CG1_peg1148	6.68045	11.2334	8.60586	No_LogNSI	4.83494	8.42446	13.4482	No_LogNSI	7.52486	9.27003	9.67902	No_LogNSI
CG1	20110125.mgmt.asm2.subset1_00697	fig|6666666.37195.peg.1149	CG1_ctg0697	CG1_peg1149	0	0	0	No_LogNSI	0	0	3.0939	No_LogNSI	0	0	0	No_LogNSI
CG1	20110125.mgmt.asm2.subset1_00699	fig|6666666.37195.peg.1150	CG1_ctg0699	CG1_peg1150	4.36256	8.42818	0	No_LogNSI	5.80847	11.4256	1.39704	No_LogNSI	9.73113	11.7649	0	No_LogNSI
CG1	20110125.mgmt.asm2.subset1_00700	fig|6666666.37195.peg.1151	CG1_ctg0700	CG1_peg1151	6.57938	11.6125	2.57913	No_LogNSI	0.921377	5.36376	0	No_LogNSI	8.84061	12.7102	0	No_LogNSI
CG1	20110125.mgmt.asm2.subset1_00700	fig|6666666.37195.peg.1152	CG1_ctg0700	CG1_peg1152	6.20383	11.0323	5.6452	No_LogNSI	6.57311	14.2894	3.70116	No_LogNSI	4.33091	6.47059	2.52374	No_LogNSI
CG1	20110125.mgmt.asm2.subset1_00701	fig|6666666.37195.peg.1153	CG1_ctg0701	CG1_peg1153	0	0	12.9929	No_LogNSI	5.96481	9.73033	12.7014	No_LogNSI	4.21801	4.49822	5.24128	No_LogNSI
CG1	20110125.mgmt.asm2.subset1_00701	fig|6666666.37195.peg.1154	CG1_ctg0701	CG1_peg1154	8.24985	14.0486	0	No_LogNSI	5.563	9.33875	0	No_LogNSI	4.47718	6.69016	0	No_LogNSI
CG1	20110125.mgmt.asm2.subset1_00702	fig|6666666.37195.peg.1155	CG1_ctg0702	CG1_peg1155	8.77207	14.0244	1.0887	No_LogNSI	7.28717	12.7531	1.63255	No_LogNSI	9.39126	11.0463	1.23064	No_LogNSI
CG1	20110125.mgmt.asm2.subset1_00702	fig|6666666.37195.peg.1156	CG1_ctg0702	CG1_peg1156	6.70356	11.0277	1.12189	No_LogNSI	8.84988	15.0539	2.05923	No_LogNSI	10.6788	11.9563	2.51597	No_LogNSI
CG1	20110125.mgmt.asm2.subset1_00702	fig|6666666.37195.peg.1157	CG1_ctg0702	CG1_peg1157	4.96366	18.2319	0	No_LogNSI	15.1172	52.1886	0	No_LogNSI	2.77416	11.9653	0	No_LogNSI
CG1	20110125.mgmt.asm2.subset1_00703	fig|6666666.37195.peg.1158	CG1_ctg0703	CG1_peg1158	7.52645	12.8245	1.35131	No_LogNSI	5.39449	10.3929	1.69967	No_LogNSI	7.01112	8.33818	1.21347	No_LogNSI
CG1	20110125.mgmt.asm2.subset1_00703	fig|6666666.37195.peg.1159	CG1_ctg0703	CG1_peg1159	4.4549	20.7579	1.34409	No_LogNSI	9.14386	19.4607	1.46554	No_LogNSI	2.0163	4.49822	1.16473	No_LogNSI
CG1	20110125.mgmt.asm2.subset1_00704	fig|6666666.37195.peg.1160	CG1_ctg0704	CG1_peg1160	5.66226	8.93994	0	No_LogNSI	4.15829	8.11685	1.26877	No_LogNSI	5.18358	6.71041	0	No_LogNSI
CG1	20110125.mgmt.asm2.subset1_00704	fig|6666666.37195.peg.1161	CG1_ctg0704	CG1_peg1161	0	0	0	No_LogNSI	0	0	16.5758	No_LogNSI	129.546	441.117	3.66383	No_LogNSI
CG1	20110125.mgmt.asm2.subset1_00705	fig|6666666.37195.peg.1162	CG1_ctg0705	CG1_peg1162	3.71698	15.4245	0.9294	No_LogNSI	0	0	1.01536	No_LogNSI	2.91728	10.0215	0.602296	No_LogNSI
CG1	20110125.mgmt.asm2.subset1_00707	fig|6666666.37195.peg.1163	CG1_ctg0707	CG1_peg1163	6.23322	10.3158	1.33299	No_LogNSI	5.18535	8.86001	2.12962	No_LogNSI	8.04307	9.98355	1.54948	No_LogNSI
CG1	20110125.mgmt.asm2.subset1_00708	fig|6666666.37195.peg.1164	CG1_ctg0708	CG1_peg1164	13.283	20.5138	3.8079	No_LogNSI	5.84358	9.95279	4.95226	No_LogNSI	9.11157	10.8908	2.99554	No_LogNSI
CG1	20110125.mgmt.asm2.subset1_00708	fig|6666666.37195.peg.1165	CG1_ctg0708	CG1_peg1165	7.62962	34.8537	0	No_LogNSI	0	0	0	No_LogNSI	0	0	0	No_LogNSI
CG1	20110125.mgmt.asm2.subset1_00710	fig|6666666.37195.peg.1166	CG1_ctg0710	CG1_peg1166	13.0551	38.5704	11.6229	No_LogNSI	9.53854	18.2706	11.6047	No_LogNSI	7.93982	8.37524	6.00911	No_LogNSI
CG1	20110125.mgmt.asm2.subset1_00711	fig|6666666.37195.peg.1167	CG1_ctg0711	CG1_peg1167	5.70166	11.2427	1.18035	No_LogNSI	5.08237	9.3787	1.24713	No_LogNSI	5.95138	7.18945	0	No_LogNSI
CG1	20110125.mgmt.asm2.subset1_00711	fig|6666666.37195.peg.1168	CG1_ctg0711	CG1_peg1168	4.28872	7.10797	0	No_LogNSI	4.09948	9.81543	0.771884	No_LogNSI	5.49674	7.01884	0.70918	No_LogNSI
CG1	20110125.mgmt.asm2.subset1_00712	fig|6666666.37195.peg.1169	CG1_ctg0712	CG1_peg1169	6.67502	10.7721	1.47236	No_LogNSI	7.62504	13.7535	2.1355	No_LogNSI	7.5633	8.02166	1.25857	No_LogNSI
CG1	20110125.mgmt.asm2.subset1_00713	fig|6666666.37195.peg.1170	CG1_ctg0713	CG1_peg1170	8.95704	15.1267	0.978162	No_LogNSI	9.64035	18.4739	0	No_LogNSI	12.0525	14.9662	0.559832	No_LogNSI
CG1	20110125.mgmt.asm2.subset1_00713	fig|6666666.37195.peg.1171	CG1_ctg0713	CG1_peg1171	8.50937	14.3707	4.02777	0	4.84346	9.28157	2.85797	0	8.89634	11.047	1.70708	-17.8181
CG1	20110125.mgmt.asm2.subset1_00713	fig|6666666.37195.peg.1172	CG1_ctg0713	CG1_peg1172	6.11527	10.5265	1.96331	No_LogNSI	6.2659	11.0009	1.02961	No_LogNSI	11.0158	12.6596	2.1289	No_LogNSI
CG1	20110125.mgmt.asm2.subset1_00713	fig|6666666.37195.peg.1173	CG1_ctg0713	CG1_peg1173	0	0	0	No_LogNSI	0	0	19.13	No_LogNSI	69.9378	149.168	2.04124	No_LogNSI
CG1	20110125.mgmt.asm2.subset1_00715	fig|6666666.37195.peg.1174	CG1_ctg0715	CG1_peg1174	0	0	0	No_LogNSI	0	0	0	No_LogNSI	0	0	0	No_LogNSI
CG1	20110125.mgmt.asm2.subset1_00716	fig|6666666.37195.peg.1175	CG1_ctg0716	CG1_peg1175	3.31783	11.6363	1.69088	No_LogNSI	7.66299	16.309	0	No_LogNSI	17.6489	18.9462	0.551914	No_LogNSI
CG1	20110125.mgmt.asm2.subset1_00717	fig|6666666.37195.peg.1176	CG1_ctg0717	CG1_peg1176	8.88643	23.225	4.78982	No_LogNSI	16.1331	32.1826	7.16257	No_LogNSI	6.0771	7.62613	8.25943	No_LogNSI
CG1	20110125.mgmt.asm2.subset1_00717	fig|6666666.37195.peg.1177	CG1_ctg0717	CG1_peg1177	6.65854	11.0626	1.02862	No_LogNSI	4.19648	7.6156	0.67328	No_LogNSI	10.0187	11.8209	0.889376	No_LogNSI
CG1	20110125.mgmt.asm2.subset1_00718	fig|6666666.37195.peg.1178	CG1_ctg0718	CG1_peg1178	0	0	0	No_LogNSI	0	0	0	No_LogNSI	0	0	0	No_LogNSI
CG1	20110125.mgmt.asm2.subset1_00718	fig|6666666.37195.peg.1179	CG1_ctg0718	CG1_peg1179	4.09661	6.01887	1.71021	No_LogNSI	0	0	0	No_LogNSI	0	0	0	No_LogNSI
CG1	20110125.mgmt.asm2.subset1_00718	fig|6666666.37195.peg.1180	CG1_ctg0718	CG1_peg1180	4.35725	9.09628	0	No_LogNSI	11.1351	19.1096	0.896282	No_LogNSI	7.76676	11.0391	1.3134	No_LogNSI
CG1	20110125.mgmt.asm2.subset1_00721	fig|6666666.37195.peg.1181	CG1_ctg0721	CG1_peg1181	5.79767	9.59535	1.97551	No_LogNSI	8.0759	15.7743	1.51464	No_LogNSI	7.541	9.24402	1.35216	No_LogNSI
CG1	20110125.mgmt.asm2.subset1_00721	fig|6666666.37195.peg.1182	CG1_ctg0721	CG1_peg1182	23.4481	46.0173	2.04721	No_LogNSI	0	0	0	No_LogNSI	11.5259	30.4363	2.99305	No_LogNSI
CG1	20110125.mgmt.asm2.subset1_00723	fig|6666666.37195.peg.1183	CG1_ctg0723	CG1_peg1183	7.51788	12.4339	1.00717	No_LogNSI	5.604	9.98279	0	No_LogNSI	7.89446	9.02227	0	No_LogNSI
CG1	20110125.mgmt.asm2.subset1_00723	fig|6666666.37195.peg.1184	CG1_ctg0723	CG1_peg1184	0	0	14.0207	No_LogNSI	0	0	9.11039	No_LogNSI	0	0	0	No_LogNSI
CG1	20110125.mgmt.asm2.subset1_00724	fig|6666666.37195.peg.1185	CG1_ctg0724	CG1_peg1185	12.868	20.0437	4.06956	No_LogNSI	14.9434	26.5824	5.59595	No_LogNSI	9.3147	12.1154	2.72368	No_LogNSI
CG1	20110125.mgmt.asm2.subset1_00724	fig|6666666.37195.peg.1186	CG1_ctg0724	CG1_peg1186	6.84443	10.9821	1.78727	No_LogNSI	7.56327	13.0299	1.50717	No_LogNSI	9.77073	12.2283	1.95766	No_LogNSI
CG1	20110125.mgmt.asm2.subset1_00724	fig|6666666.37195.peg.1187	CG1_ctg0724	CG1_peg1187	10.379	16.5511	1.68245	No_LogNSI	7.34149	13.2905	2.08892	No_LogNSI	10.6064	13.1808	2.21055	No_LogNSI
CG1	20110125.mgmt.asm2.subset1_00725	fig|6666666.37195.peg.1188	CG1_ctg0725	CG1_peg1188	8.4739	12.9569	0	No_LogNSI	6.43632	11.2892	0	No_LogNSI	5.14709	6.17496	0	No_LogNSI
CG1	20110125.mgmt.asm2.subset1_00726	fig|6666666.37195.peg.1189	CG1_ctg0726	CG1_peg1189	42.5047	124.898	2.0331	No_LogNSI	0	0	2.34348	No_LogNSI	0	0	2.45507	No_LogNSI
CG1	20110125.mgmt.asm2.subset1_00726	fig|6666666.37195.peg.1190	CG1_ctg0726	CG1_peg1190	3.63672	6.91856	0	No_LogNSI	3.74158	7.29455	0.831421	No_LogNSI	8.95794	11.9824	0.536718	No_LogNSI
CG1	20110125.mgmt.asm2.subset1_00727	fig|6666666.37195.peg.1191	CG1_ctg0727	CG1_peg1191	1.2835	3.00746	2.58333	No_LogNSI	7.54161	13.5232	3.57682	No_LogNSI	4.52673	6.12973	2.26217	No_LogNSI
CG1	20110125.mgmt.asm2.subset1_00728	fig|6666666.37195.peg.1192	CG1_ctg0728	CG1_peg1192	0.691862	3.18735	2.75658	No_LogNSI	2.7282	4.3783	2.9683	No_LogNSI	11.0203	12.6315	4.10783	No_LogNSI
CG1	20110125.mgmt.asm2.subset1_00728	fig|6666666.37195.peg.1193	CG1_ctg0728	CG1_peg1193	33.2878	61.0312	9.99275	No_LogNSI	0	0	5.85969	No_LogNSI	12.4296	19.9378	7.4683	No_LogNSI
CG1	20110125.mgmt.asm2.subset1_00728	fig|6666666.37195.peg.1194	CG1_ctg0728	CG1_peg1194	0	0	0	No_LogNSI	0	0	0.777976	No_LogNSI	0	0	1.3037	No_LogNSI
CG1	20110125.mgmt.asm2.subset1_00729	fig|6666666.37195.peg.1195	CG1_ctg0729	CG1_peg1195	9.25735	14.4269	2.14128	No_LogNSI	4.88858	8.16536	2.87868	No_LogNSI	7.90111	11.1765	2.12525	No_LogNSI
CG1	20110125.mgmt.asm2.subset1_00732	fig|6666666.37195.peg.1196	CG1_ctg0732	CG1_peg1196	9.31051	15.7184	1.73056	No_LogNSI	8.34467	15.6035	0.925149	No_LogNSI	12.8992	17.1682	1.15874	No_LogNSI
CG1	20110125.mgmt.asm2.subset1_00732	fig|6666666.37195.peg.1197	CG1_ctg0732	CG1_peg1197	7.27149	12.2761	0	No_LogNSI	3.9713	7.42584	0.614347	No_LogNSI	6.18236	8.2284	1.31089	No_LogNSI
CG1	20110125.mgmt.asm2.subset1_00733	fig|6666666.37195.peg.1198	CG1_ctg0733	CG1_peg1198	0	0	1.77209	No_LogNSI	9.28127	19.0696	1.52843	No_LogNSI	5.70272	9.10983	0.702881	No_LogNSI
CG1	20110125.mgmt.asm2.subset1_00734	fig|6666666.37195.peg.1199	CG1_ctg0734	CG1_peg1199	4.26898	16.0047	0.941052	No_LogNSI	6.80214	11.2822	0	No_LogNSI	7.04438	10.3973	0.609241	No_LogNSI
CG1	20110125.mgmt.asm2.subset1_00735	fig|6666666.37195.peg.1200	CG1_ctg0735	CG1_peg1200	0	0	0	No_LogNSI	0	0	0	No_LogNSI	0	0	3.18698	No_LogNSI
CG1	20110125.mgmt.asm2.subset1_00735	fig|6666666.37195.peg.1201	CG1_ctg0735	CG1_peg1201	7.88523	12.6971	0	No_LogNSI	4.9307	9.48709	0	No_LogNSI	7.02829	7.92798	0.540547	No_LogNSI
CG1	20110125.mgmt.asm2.subset1_00735	fig|6666666.37195.peg.1202	CG1_ctg0735	CG1_peg1202	6.74955	11.66	1.91706	No_LogNSI	5.40141	9.8718	0	No_LogNSI	5.68349	7.5821	0.781414	No_LogNSI
CG1	20110125.mgmt.asm2.subset1_00735	fig|6666666.37195.peg.1203	CG1_ctg0735	CG1_peg1203	11.1957	17.9798	0	No_LogNSI	0	0	2.09799	No_LogNSI	7.28831	11.7638	1.27325	No_LogNSI
CG1	20110125.mgmt.asm2.subset1_00736	fig|6666666.37195.peg.1204	CG1_ctg0736	CG1_peg1204	3.61062	7.12879	2.7908	No_LogNSI	1.00244	3.20022	2.32724	No_LogNSI	6.21639	7.92734	1.44723	No_LogNSI
CG1	20110125.mgmt.asm2.subset1_00737	fig|6666666.37195.peg.1205	CG1_ctg0737	CG1_peg1205	158.672	1026.86	5.37002	No_LogNSI	0	0	0	No_LogNSI	0	0	2.9369	No_LogNSI
CG1	20110125.mgmt.asm2.subset1_00738	fig|6666666.37195.peg.1206	CG1_ctg0738	CG1_peg1206	469.793	2026.88	0	No_LogNSI	0	0	0	No_LogNSI	0	0	10.6225	No_LogNSI
CG1	20110125.mgmt.asm2.subset1_00738	fig|6666666.37195.peg.1207	CG1_ctg0738	CG1_peg1207	14.1513	26.1885	1.73897	No_LogNSI	9.02427	22.5148	1.49862	No_LogNSI	7.24614	10.8019	0	No_LogNSI
CG1	20110125.mgmt.asm2.subset1_00738	fig|6666666.37195.peg.1208	CG1_ctg0738	CG1_peg1208	0	0	0	No_LogNSI	0	0	0	No_LogNSI	0	0	0	No_LogNSI
CG1	20110125.mgmt.asm2.subset1_00740	fig|6666666.37195.peg.1209	CG1_ctg0740	CG1_peg1209	11.0219	21.7315	0	No_LogNSI	5.3213	8.5168	0.734976	No_LogNSI	13.3757	16.418	0	No_LogNSI
CG1	20110125.mgmt.asm2.subset1_00741	fig|6666666.37195.peg.1210	CG1_ctg0741	CG1_peg1210	8.08488	18.3382	0	No_LogNSI	6.04251	11.8026	1.66279	No_LogNSI	7.62313	10.3757	1.05101	No_LogNSI
CG1	20110125.mgmt.asm2.subset1_00742	fig|6666666.37195.peg.1211	CG1_ctg0742	CG1_peg1211	6.7111	13.2825	1.56825	No_LogNSI	4.1539	6.85151	0	No_LogNSI	7.25118	9.12898	1.21567	No_LogNSI
CG1	20110125.mgmt.asm2.subset1_00743	fig|6666666.37195.peg.1212	CG1_ctg0743	CG1_peg1212	8.16779	13.7624	0.795983	No_LogNSI	5.3591	10.0202	0.737167	No_LogNSI	7.30235	8.7795	0.678584	No_LogNSI
CG1	20110125.mgmt.asm2.subset1_00744	fig|6666666.37195.peg.1213	CG1_ctg0744	CG1_peg1213	10.424	17.0213	4.03305	No_LogNSI	9.19504	17.6235	3.87987	No_LogNSI	10.274	11.8549	3.844	No_LogNSI
CG1	20110125.mgmt.asm2.subset1_00744	fig|6666666.37195.peg.1214	CG1_ctg0744	CG1_peg1214	3.79126	19.0832	6.36992	No_LogNSI	17.1285	27.3406	2.12757	No_LogNSI	5.81522	12.5409	2.41023	No_LogNSI
CG1	20110125.mgmt.asm2.subset1_00745	fig|6666666.37195.peg.1215	CG1_ctg0745	CG1_peg1215	3.25518	5.25095	0.729329	No_LogNSI	6.31404	13.2715	0.775247	No_LogNSI	7.35897	8.96614	0.821303	No_LogNSI
CG1	20110125.mgmt.asm2.subset1_00745	fig|6666666.37195.peg.1216	CG1_ctg0745	CG1_peg1216	5.5453	9.94889	0	No_LogNSI	6.30711	10.0855	2.02998	No_LogNSI	10.8575	13.2537	1.26024	No_LogNSI
CG1	20110125.mgmt.asm2.subset1_00746	fig|6666666.37195.peg.1217	CG1_ctg0746	CG1_peg1217	6.62289	10.8496	0.925345	No_LogNSI	5.78629	9.93691	0.832682	No_LogNSI	7.25943	8.44447	1.3414	No_LogNSI
CG1	20110125.mgmt.asm2.subset1_00746	fig|6666666.37195.peg.1218	CG1_ctg0746	CG1_peg1218	8.14975	12.791	1.1684	No_LogNSI	5.45947	10.165	0.610891	No_LogNSI	6.03714	7.64422	0	No_LogNSI
CG1	20110125.mgmt.asm2.subset1_00747	fig|6666666.37195.peg.1219	CG1_ctg0747	CG1_peg1219	4.62023	9.56205	4.47944	No_LogNSI	13.0069	21.8915	2.9683	No_LogNSI	6.36702	12.6315	1.59749	No_LogNSI
CG1	20110125.mgmt.asm2.subset1_00747	fig|6666666.37195.peg.1220	CG1_ctg0747	CG1_peg1220	7.70442	11.6125	0	No_LogNSI	4.80561	10.7275	0	No_LogNSI	1.75503	5.08408	0	No_LogNSI
CG1	20110125.mgmt.asm2.subset1_00748	fig|6666666.37195.peg.1221	CG1_ctg0748	CG1_peg1221	11.1664	19.3208	11.819	No_LogNSI	8.44574	14.3402	8.49856	No_LogNSI	9.955	11.4669	1.81852	No_LogNSI
CG1	20110125.mgmt.asm2.subset1_00749	fig|6666666.37195.peg.1222	CG1_ctg0749	CG1_peg1222	5.93495	9.34394	2.70343	No_LogNSI	8.30387	15.718	2.84607	No_LogNSI	9.49793	12.1035	2.31805	No_LogNSI
CG1	20110125.mgmt.asm2.subset1_00753	fig|6666666.37195.peg.1223	CG1_ctg0753	CG1_peg1223	6.08175	12.0459	2.86028	No_LogNSI	4.98435	8.99591	3.02508	No_LogNSI	10.5319	14.0931	4.45228	No_LogNSI
CG1	20110125.mgmt.asm2.subset1_00754	fig|6666666.37195.peg.1224	CG1_ctg0754	CG1_peg1224	0	0	0	No_LogNSI	0	0	0	No_LogNSI	0	0	3.47739	No_LogNSI
CG1	20110125.mgmt.asm2.subset1_00755	fig|6666666.37195.peg.1225	CG1_ctg0755	CG1_peg1225	18.7166	41.8709	0	No_LogNSI	9.41631	30.0608	0.735278	No_LogNSI	4.55033	13.7996	0	No_LogNSI
CG1	20110125.mgmt.asm2.subset1_00755	fig|6666666.37195.peg.1226	CG1_ctg0755	CG1_peg1226	5.82956	13.8386	1.34409	No_LogNSI	0	0	0.97703	No_LogNSI	4.91329	13.4947	0	No_LogNSI
CG1	20110125.mgmt.asm2.subset1_00756	fig|6666666.37195.peg.1227	CG1_ctg0756	CG1_peg1227	7.51613	13.2099	4.14674	No_LogNSI	7.31451	12.7114	5.4864	No_LogNSI	3.84526	5.22469	2.43077	No_LogNSI
CG1	20110125.mgmt.asm2.subset1_00756	fig|6666666.37195.peg.1228	CG1_ctg0756	CG1_peg1228	0	0	11.1453	No_LogNSI	0	0	14.6193	No_LogNSI	0	0	12.1019	No_LogNSI
CG1	20110125.mgmt.asm2.subset1_00757	fig|6666666.37195.peg.1229	CG1_ctg0757	CG1_peg1229	11.8992	20.7092	1.11667	No_LogNSI	9.88781	16.3843	1.17415	No_LogNSI	11.9338	14.0481	0.657837	No_LogNSI
CG1	20110125.mgmt.asm2.subset1_00757	fig|6666666.37195.peg.1230	CG1_ctg0757	CG1_peg1230	9.09131	14.746	0	No_LogNSI	12.5796	21.123	0.80007	No_LogNSI	10.2079	12.703	0	No_LogNSI
CG1	20110125.mgmt.asm2.subset1_00757	fig|6666666.37195.peg.1231	CG1_ctg0757	CG1_peg1231	7.93754	13.0992	1.50841	No_LogNSI	6.83528	12.3059	1.58146	No_LogNSI	8.6168	9.87594	0.662789	No_LogNSI
CG1	20110125.mgmt.asm2.subset1_00757	fig|6666666.37195.peg.1232	CG1_ctg0757	CG1_peg1232	4.63505	8.74892	3.11769	No_LogNSI	6.43441	12.1678	2.36086	No_LogNSI	10.4023	13.5351	2.71959	No_LogNSI
CG1	20110125.mgmt.asm2.subset1_00757	fig|6666666.37195.peg.1233	CG1_ctg0757	CG1_peg1233	6.56994	11.3938	1.40462	No_LogNSI	7.30565	12.5638	3.07543	No_LogNSI	7.85481	9.5515	2.56191	No_LogNSI
CG1	20110125.mgmt.asm2.subset1_00757	fig|6666666.37195.peg.1234	CG1_ctg0757	CG1_peg1234	157.386	792.197	4.14335	No_LogNSI	0	0	17.7358	No_LogNSI	0	0	15.4393	No_LogNSI
CG1	20110125.mgmt.asm2.subset1_00758	fig|6666666.37195.peg.1235	CG1_ctg0758	CG1_peg1235	6.96692	11.7001	6.59986	No_LogNSI	6.90172	11.5488	5.70171	No_LogNSI	10.3564	12.4028	3.34986	No_LogNSI
CG1	20110125.mgmt.asm2.subset1_00758	fig|6666666.37195.peg.1236	CG1_ctg0758	CG1_peg1236	9.97686	17.1555	1.17701	No_LogNSI	6.46528	13.8205	0	No_LogNSI	4.12883	5.03476	1.7523	No_LogNSI
CG1	20110125.mgmt.asm2.subset1_00758	fig|6666666.37195.peg.1237	CG1_ctg0758	CG1_peg1237	21.6959	42.2565	2.59387	No_LogNSI	0	0	0.983373	No_LogNSI	0	0	1.58839	No_LogNSI
CG1	20110125.mgmt.asm2.subset1_00758	fig|6666666.37195.peg.1238	CG1_ctg0758	CG1_peg1238	6.54913	12.7555	3.62694	No_LogNSI	5.94367	9.81349	4.78058	No_LogNSI	8.71927	11.4805	1.36489	No_LogNSI
CG1	20110125.mgmt.asm2.subset1_00759	fig|6666666.37195.peg.1239	CG1_ctg0759	CG1_peg1239	2.94603	6.88821	1.36778	No_LogNSI	6.30581	11.2375	2.04349	No_LogNSI	5.78536	6.98165	2.57192	No_LogNSI
CG1	20110125.mgmt.asm2.subset1_00760	fig|6666666.37195.peg.1240	CG1_ctg0760	CG1_peg1240	7.90428	15.2252	1.08623	No_LogNSI	8.89117	17.6276	0.869154	No_LogNSI	15.2942	18.3026	1.64194	No_LogNSI
CG1	20110125.mgmt.asm2.subset1_00760	fig|6666666.37195.peg.1241	CG1_ctg0760	CG1_peg1241	6.22012	11.7817	0.924028	No_LogNSI	4.75138	10.286	0	No_LogNSI	8.68769	11.3113	0.625862	No_LogNSI
CG1	20110125.mgmt.asm2.subset1_00761	fig|6666666.37195.peg.1242	CG1_ctg0761	CG1_peg1242	12.4536	24.0071	1.41158	No_LogNSI	20.1024	45.1289	1.54317	No_LogNSI	15.6958	25.9933	1.5231	No_LogNSI
CG1	20110125.mgmt.asm2.subset1_00761	fig|6666666.37195.peg.1243	CG1_ctg0761	CG1_peg1243	6.90745	12.1064	1.06858	No_LogNSI	6.28487	11.1215	1.81046	No_LogNSI	7.2177	9.04246	0.871583	No_LogNSI
CG1	20110125.mgmt.asm2.subset1_00762	fig|6666666.37195.peg.1244	CG1_ctg0762	CG1_peg1244	7.49593	13.1578	2.038	No_LogNSI	6.30555	11.2854	2.22105	No_LogNSI	5.41913	6.26794	1.35572	No_LogNSI
CG1	20110125.mgmt.asm2.subset1_00763	fig|6666666.37195.peg.1245	CG1_ctg0763	CG1_peg1245	11.3589	18.6956	3.39837	No_LogNSI	6.20038	10.759	1.90171	No_LogNSI	9.99785	12.9407	1.90763	No_LogNSI
CG1	20110125.mgmt.asm2.subset1_00763	fig|6666666.37195.peg.1246	CG1_ctg0763	CG1_peg1246	5.52402	8.99086	1.60789	No_LogNSI	2.86114	5.43827	1.6998	No_LogNSI	10.6965	12.4428	0.684833	No_LogNSI
CG1	20110125.mgmt.asm2.subset1_00764	fig|6666666.37195.peg.1247	CG1_ctg0764	CG1_peg1247	0	0	9.92415	No_LogNSI	0	0	2.41985	No_LogNSI	0	0	2.28276	No_LogNSI
CG1	20110125.mgmt.asm2.subset1_00764	fig|6666666.37195.peg.1248	CG1_ctg0764	CG1_peg1248	0	0	26.3423	No_LogNSI	932.628	1715.7	0	No_LogNSI	0	0	16.4873	No_LogNSI
CG1	20110125.mgmt.asm2.subset1_00764	fig|6666666.37195.peg.1249	CG1_ctg0764	CG1_peg1249	12.1753	19.7012	2.63546	No_LogNSI	8.30158	15.2719	4.00372	No_LogNSI	9.85184	10.945	2.73262	No_LogNSI
CG1	20110125.mgmt.asm2.subset1_00765	fig|6666666.37195.peg.1250	CG1_ctg0765	CG1_peg1250	7.00624	13.1923	1.47969	No_LogNSI	7.72118	13.882	1.75614	No_LogNSI	7.39295	9.7062	1.51752	No_LogNSI
CG1	20110125.mgmt.asm2.subset1_00765	fig|6666666.37195.peg.1251	CG1_ctg0765	CG1_peg1251	8.23431	39.967	5.83018	No_LogNSI	0	0	3.61005	No_LogNSI	16.8724	26.3033	1.22364	No_LogNSI
CG1	20110125.mgmt.asm2.subset1_00766	fig|6666666.37195.peg.1252	CG1_ctg0766	CG1_peg1252	6.79287	11.8813	15.8145	No_LogNSI	5.66974	12.8009	16.2907	No_LogNSI	7.27015	12.6837	8.47665	No_LogNSI
CG1	20110125.mgmt.asm2.subset1_00766	fig|6666666.37195.peg.1253	CG1_ctg0766	CG1_peg1253	0	0	0	No_LogNSI	0	0	5.06738	No_LogNSI	0	0	0	No_LogNSI
CG1	20110125.mgmt.asm2.subset1_00767	fig|6666666.37195.peg.1254	CG1_ctg0767	CG1_peg1254	0	0	5.83632	No_LogNSI	0	0	0	No_LogNSI	0	0	0	No_LogNSI
CG1	20110125.mgmt.asm2.subset1_00768	fig|6666666.37195.peg.1255	CG1_ctg0768	CG1_peg1255	8.89144	15.9812	0.857622	No_LogNSI	8.44557	14.9111	0.899834	No_LogNSI	7.73281	9.75995	1.87295	No_LogNSI
CG1	20110125.mgmt.asm2.subset1_00769	fig|6666666.37195.peg.1256	CG1_ctg0769	CG1_peg1256	5.87096	8.62581	2.41308	No_LogNSI	0	0	0	No_LogNSI	13.3668	22.4135	0.623616	No_LogNSI
CG1	20110125.mgmt.asm2.subset1_00769	fig|6666666.37195.peg.1257	CG1_ctg0769	CG1_peg1257	6.46482	10.8385	1.70517	No_LogNSI	10.1647	17.5689	1.25685	No_LogNSI	7.77743	10.391	3.39097	No_LogNSI
CG1	20110125.mgmt.asm2.subset1_00770	fig|6666666.37195.peg.1258	CG1_ctg0770	CG1_peg1258	7.9058	22.3065	4.13109	No_LogNSI	0	0	0	No_LogNSI	0	0	1.19101	No_LogNSI
CG1	20110125.mgmt.asm2.subset1_00770	fig|6666666.37195.peg.1259	CG1_ctg0770	CG1_peg1259	7.73946	12.1726	1.49862	No_LogNSI	6.49883	11.5729	2.20332	No_LogNSI	10.0612	12.7861	1.03205	No_LogNSI
CG1	20110125.mgmt.asm2.subset1_00773	fig|6666666.37195.peg.1260	CG1_ctg0773	CG1_peg1260	9.47839	15.1293	2.435	No_LogNSI	8.91069	17.3434	1.40783	No_LogNSI	8.7169	11.1503	0.600911	No_LogNSI
CG1	20110125.mgmt.asm2.subset1_00775	fig|6666666.37195.peg.1261	CG1_ctg0775	CG1_peg1261	13.8993	27.6772	2.24015	No_LogNSI	12.1918	19.4607	3.4196	No_LogNSI	18.3553	22.4911	2.03828	No_LogNSI
CG1	20110125.mgmt.asm2.subset1_00777	fig|6666666.37195.peg.1262	CG1_ctg0777	CG1_peg1262	75.7753	457.696	0	No_LogNSI	0	0	0	No_LogNSI	0	0	0	No_LogNSI
CG1	20110125.mgmt.asm2.subset1_00778	fig|6666666.37195.peg.1263	CG1_ctg0778	CG1_peg1263	8.01333	13.531	1.79053	No_LogNSI	6.38716	11.2306	1.16947	No_LogNSI	7.06239	8.76449	1.24281	No_LogNSI
CG1	20110125.mgmt.asm2.subset1_00778	fig|6666666.37195.peg.1264	CG1_ctg0778	CG1_peg1264	6.39406	10.7968	2.21149	No_LogNSI	6.28156	11.0449	2.7728	No_LogNSI	7.97389	9.89567	1.53543	No_LogNSI
CG1	20110125.mgmt.asm2.subset1_00779	fig|6666666.37195.peg.1265	CG1_ctg0779	CG1_peg1265	0	0	0	No_LogNSI	0	0	6.36717	No_LogNSI	1227.97	3156.78	0	No_LogNSI
CG1	20110125.mgmt.asm2.subset1_00779	fig|6666666.37195.peg.1266	CG1_ctg0779	CG1_peg1266	11.4064	19.6252	2.67236	No_LogNSI	10.3574	18.5004	2.53172	No_LogNSI	10.5477	13.4927	0.968517	No_LogNSI
CG1	20110125.mgmt.asm2.subset1_00780	fig|6666666.37195.peg.1267	CG1_ctg0780	CG1_peg1267	0	0	1.98483	No_LogNSI	0	0	0	No_LogNSI	0	0	0	No_LogNSI
CG1	20110125.mgmt.asm2.subset1_00780	fig|6666666.37195.peg.1268	CG1_ctg0780	CG1_peg1268	8.64362	13.7322	2.83488	No_LogNSI	5.38312	10.4595	1.49001	No_LogNSI	5.56855	6.26188	0.866313	No_LogNSI
CG1	20110125.mgmt.asm2.subset1_00781	fig|6666666.37195.peg.1269	CG1_ctg0781	CG1_peg1269	0	0	0	No_LogNSI	0	0	2.53369	No_LogNSI	173.457	408.077	0	No_LogNSI
CG1	20110125.mgmt.asm2.subset1_00782	fig|6666666.37195.peg.1270	CG1_ctg0782	CG1_peg1270	3.05247	4.54622	1.22	No_LogNSI	6.44103	12.1997	0	No_LogNSI	0.461807	1.51919	2.64624	No_LogNSI
CG1	20110125.mgmt.asm2.subset1_00783	fig|6666666.37195.peg.1271	CG1_ctg0783	CG1_peg1271	5.26254	14.3518	1.18752	No_LogNSI	1.77573	6.67348	1.28679	No_LogNSI	7.02188	9.3776	0.778986	No_LogNSI
CG1	20110125.mgmt.asm2.subset1_00783	fig|6666666.37195.peg.1272	CG1_ctg0783	CG1_peg1272	6.71438	12.3998	2.5789	No_LogNSI	5.98751	9.83582	3.98368	No_LogNSI	9.71677	11.8364	1.67089	No_LogNSI
CG1	20110125.mgmt.asm2.subset1_00784	fig|6666666.37195.peg.1273	CG1_ctg0784	CG1_peg1273	4.11632	8.20672	10.7721	No_LogNSI	3.74954	7.44628	10.8718	No_LogNSI	7.41037	9.08006	7.59327	No_LogNSI
CG1	20110125.mgmt.asm2.subset1_00785	fig|6666666.37195.peg.1274	CG1_ctg0785	CG1_peg1274	7.17014	12.0303	4.90829	No_LogNSI	3.73653	6.94794	7.50148	No_LogNSI	9.31997	11.6046	5.61256	No_LogNSI
CG1	20110125.mgmt.asm2.subset1_00789	fig|6666666.37195.peg.1275	CG1_ctg0789	CG1_peg1275	7.95639	13.9164	1.99719	No_LogNSI	3.41248	7.08494	1.06237	No_LogNSI	5.68263	7.58689	0	No_LogNSI
CG1	20110125.mgmt.asm2.subset1_00792	fig|6666666.37195.peg.1276	CG1_ctg0792	CG1_peg1276	9.68263	15.3492	3.59488	No_LogNSI	7.97172	14.0955	2.78638	No_LogNSI	8.59169	10.4487	3.0837	No_LogNSI
CG1	20110125.mgmt.asm2.subset1_00793	fig|6666666.37195.peg.1277	CG1_ctg0793	CG1_peg1277	7.27502	12.0402	1.19858	No_LogNSI	6.16726	10.5416	1.00307	No_LogNSI	6.8158	8.47639	1.16279	No_LogNSI
CG1	20110125.mgmt.asm2.subset1_00796	fig|6666666.37195.peg.1278	CG1_ctg0796	CG1_peg1278	6.84416	18.1492	3.04474	No_LogNSI	10.2846	16.5722	2.91204	No_LogNSI	6.28977	8.00515	7.85158	No_LogNSI
CG1	20110125.mgmt.asm2.subset1_00796	fig|6666666.37195.peg.1279	CG1_ctg0796	CG1_peg1279	3.20392	6.53139	0	No_LogNSI	8.78224	14.5502	1.28526	No_LogNSI	12.5103	16.0321	0.801851	No_LogNSI
CG1	20110125.mgmt.asm2.subset1_00796	fig|6666666.37195.peg.1280	CG1_ctg0796	CG1_peg1280	15.745	23.0086	2.72961	No_LogNSI	16.9559	66.2385	0	No_LogNSI	10.7418	30.4363	0.855156	No_LogNSI
CG1	20110125.mgmt.asm2.subset1_00797	fig|6666666.37195.peg.1281	CG1_ctg0797	CG1_peg1281	12.942	21.0355	3.00512	No_LogNSI	12.004	20.3653	2.1616	No_LogNSI	11.9216	13.0253	1.95724	No_LogNSI
CG1	20110125.mgmt.asm2.subset1_00798	fig|6666666.37195.peg.1282	CG1_ctg0798	CG1_peg1282	0	0	9.92415	No_LogNSI	0	0	0	No_LogNSI	178.595	188.389	2.28276	No_LogNSI
CG1	20110125.mgmt.asm2.subset1_00799	fig|6666666.37195.peg.1283	CG1_ctg0799	CG1_peg1283	6.17229	9.18916	0	No_LogNSI	1.03371	1.65894	1.03366	No_LogNSI	12.7038	14.3458	0	No_LogNSI
CG1	20110125.mgmt.asm2.subset1_00800	fig|6666666.37195.peg.1284	CG1_ctg0800	CG1_peg1284	9.1016	52.6359	7.56877	No_LogNSI	0	0	4.3353	No_LogNSI	0	0	1.72404	No_LogNSI
CG1	20110125.mgmt.asm2.subset1_00800	fig|6666666.37195.peg.1285	CG1_ctg0800	CG1_peg1285	7.27318	12.2112	3.18138	No_LogNSI	7.46747	12.5003	2.26522	No_LogNSI	6.9565	8.27961	0.968517	No_LogNSI
CG1	20110125.mgmt.asm2.subset1_00801	fig|6666666.37195.peg.1286	CG1_ctg0801	CG1_peg1286	4.06071	7.94052	7.25674	No_LogNSI	4.37851	8.45041	7.21622	No_LogNSI	4.35054	7.01069	2.76714	No_LogNSI
CG1	20110125.mgmt.asm2.subset1_00802	fig|6666666.37195.peg.1287	CG1_ctg0802	CG1_peg1287	4.54826	8.1099	0.989132	No_LogNSI	3.05658	5.27265	0.741141	No_LogNSI	6.56674	8.53249	0.584901	No_LogNSI
CG1	20110125.mgmt.asm2.subset1_00805	fig|6666666.37195.peg.1288	CG1_ctg0805	CG1_peg1288	0	0	1.21314	No_LogNSI	17.0777	71.4122	0.673197	No_LogNSI	4.94657	10.91	0.768491	No_LogNSI
CG1	20110125.mgmt.asm2.subset1_00805	fig|6666666.37195.peg.1289	CG1_ctg0805	CG1_peg1289	7.07404	11.7817	0	No_LogNSI	11.4281	20.5721	0	No_LogNSI	5.71964	8.07953	0	No_LogNSI
CG1	20110125.mgmt.asm2.subset1_00805	fig|6666666.37195.peg.1290	CG1_ctg0805	CG1_peg1290	10.8852	17.4136	1.23246	No_LogNSI	6.64635	11.4014	1.61182	No_LogNSI	9.93337	11.6289	1.43072	No_LogNSI
CG1	20110125.mgmt.asm2.subset1_00806	fig|6666666.37195.peg.1291	CG1_ctg0806	CG1_peg1291	7.09121	11.763	1.05758	No_LogNSI	5.52684	9.77108	0.79343	No_LogNSI	8.96485	10.9803	1.24823	No_LogNSI
CG1	20110125.mgmt.asm2.subset1_00807	fig|6666666.37195.peg.1292	CG1_ctg0807	CG1_peg1292	0	0	0	No_LogNSI	0	0	4.14394	No_LogNSI	0	0	0	No_LogNSI
CG1	20110125.mgmt.asm2.subset1_00808	fig|6666666.37195.peg.1293	CG1_ctg0808	CG1_peg1293	72.9827	388.966	0	No_LogNSI	92.9348	613.152	6.53351	No_LogNSI	0	0	8.89176	No_LogNSI
CG1	20110125.mgmt.asm2.subset1_00809	fig|6666666.37195.peg.1294	CG1_ctg0809	CG1_peg1294	9.53518	15.1185	1.51666	No_LogNSI	6.60414	12.3752	1.72024	No_LogNSI	8.22465	10.3283	0.962094	No_LogNSI
CG1	20110125.mgmt.asm2.subset1_00810	fig|6666666.37195.peg.1295	CG1_ctg0810	CG1_peg1295	3.82194	6.6553	23.1908	No_LogNSI	5.2266	9.90178	10.0202	No_LogNSI	6.66982	8.45833	2.94801	No_LogNSI
CG1	20110125.mgmt.asm2.subset1_00810	fig|6666666.37195.peg.1296	CG1_ctg0810	CG1_peg1296	0	0	0	No_LogNSI	0	0	0	No_LogNSI	0	0	0	No_LogNSI
CG1	20110125.mgmt.asm2.subset1_00811	fig|6666666.37195.peg.1297	CG1_ctg0811	CG1_peg1297	3.32099	7.30487	3.26209	No_LogNSI	4.81446	8.98178	1.61278	No_LogNSI	8.08692	10.0615	2.06786	No_LogNSI
CG1	20110125.mgmt.asm2.subset1_00811	fig|6666666.37195.peg.1298	CG1_ctg0811	CG1_peg1298	10.0027	20.1394	1.01744	No_LogNSI	3.50404	14.2511	1.11719	No_LogNSI	4.11371	13.089	0.654491	No_LogNSI
CG1	20110125.mgmt.asm2.subset1_00813	fig|6666666.37195.peg.1299	CG1_ctg0813	CG1_peg1299	6.81231	12.4271	0	No_LogNSI	6.2688	10.0171	1.11661	No_LogNSI	8.22711	11.5939	1.23438	No_LogNSI
CG1	20110125.mgmt.asm2.subset1_00813	fig|6666666.37195.peg.1300	CG1_ctg0813	CG1_peg1300	0	0	0	No_LogNSI	0	0	0	No_LogNSI	0	0	0	No_LogNSI
CG1	20110125.mgmt.asm2.subset1_00814	fig|6666666.37195.peg.1301	CG1_ctg0814	CG1_peg1301	5.89858	9.82403	1.44213	No_LogNSI	5.47455	10.4023	2.46706	No_LogNSI	6.20542	11.8857	2.31749	No_LogNSI
CG1	20110125.mgmt.asm2.subset1_00816	fig|6666666.37195.peg.1302	CG1_ctg0816	CG1_peg1302	0	0	0	No_LogNSI	0	0	0	No_LogNSI	0	0	0	No_LogNSI
CG1	20110125.mgmt.asm2.subset1_00816	fig|6666666.37195.peg.1303	CG1_ctg0816	CG1_peg1303	0	0	0	No_LogNSI	0	0	0	No_LogNSI	0	0	0	No_LogNSI
CG1	20110125.mgmt.asm2.subset1_00816	fig|6666666.37195.peg.1304	CG1_ctg0816	CG1_peg1304	11.3478	18.7371	1.4283	No_LogNSI	12.1881	21.1842	1.77856	No_LogNSI	11.4416	13.5311	0.842363	No_LogNSI
CG1	20110125.mgmt.asm2.subset1_00818	fig|6666666.37195.peg.1305	CG1_ctg0818	CG1_peg1305	7.55926	12.5315	5.46923	No_LogNSI	3.92764	6.94794	6.17769	No_LogNSI	5.33398	6.3298	4.93518	No_LogNSI
CG1	20110125.mgmt.asm2.subset1_00820	fig|6666666.37195.peg.1306	CG1_ctg0820	CG1_peg1306	0	0	0	No_LogNSI	0	0	9.11039	No_LogNSI	0	0	0	No_LogNSI
CG1	20110125.mgmt.asm2.subset1_00820	fig|6666666.37195.peg.1307	CG1_ctg0820	CG1_peg1307	1.89559	7.52171	2.55387	No_LogNSI	5.75102	15.6169	3.93847	No_LogNSI	8.55806	12.3589	7.22123	No_LogNSI
CG1	20110125.mgmt.asm2.subset1_00821	fig|6666666.37195.peg.1308	CG1_ctg0821	CG1_peg1308	9.45095	14.7841	9.55781	0	9.95428	16.88	15.6217	0	10.5097	12.378	7.36884	0
CG1	20110125.mgmt.asm2.subset1_00822	fig|6666666.37195.peg.1309	CG1_ctg0822	CG1_peg1309	6.04398	10.2431	0.82582	No_LogNSI	4.71034	8.43809	1.44312	No_LogNSI	8.73119	10.6129	1.04528	No_LogNSI
CG1	20110125.mgmt.asm2.subset1_00822	fig|6666666.37195.peg.1310	CG1_ctg0822	CG1_peg1310	0	0	3.04582	No_LogNSI	0	0	1.81851	No_LogNSI	0	0	0	No_LogNSI
CG1	20110125.mgmt.asm2.subset1_00823	fig|6666666.37195.peg.1311	CG1_ctg0823	CG1_peg1311	4.79516	8.24912	1.19408	No_LogNSI	4.39567	7.0267	1.41061	No_LogNSI	5.65353	6.54757	1.02803	No_LogNSI
CG1	20110125.mgmt.asm2.subset1_00824	fig|6666666.37195.peg.1312	CG1_ctg0824	CG1_peg1312	9.61039	14.2159	0	No_LogNSI	9.38913	19.6309	0	No_LogNSI	4.46007	4.67923	0	No_LogNSI
CG1	20110125.mgmt.asm2.subset1_00824	fig|6666666.37195.peg.1313	CG1_ctg0824	CG1_peg1313	0	0	0	No_LogNSI	318.399	665.711	0	No_LogNSI	0	0	1.55737	No_LogNSI
CG1	20110125.mgmt.asm2.subset1_00824	fig|6666666.37195.peg.1314	CG1_ctg0824	CG1_peg1314	9.58563	16.5897	0	No_LogNSI	5.19296	11.5843	0.835965	No_LogNSI	8.2876	12.0943	0.809194	No_LogNSI
CG1	20110125.mgmt.asm2.subset1_00825	fig|6666666.37195.peg.1315	CG1_ctg0825	CG1_peg1315	1.47989	2.54587	0	No_LogNSI	4.92302	10.3416	1.36536	No_LogNSI	11.2176	11.8604	1.90554	No_LogNSI
CG1	20110125.mgmt.asm2.subset1_00826	fig|6666666.37195.peg.1316	CG1_ctg0826	CG1_peg1316	3.50763	6.62544	0.840992	No_LogNSI	4.04175	7.01739	0	No_LogNSI	4.77695	6.00852	0	No_LogNSI
CG1	20110125.mgmt.asm2.subset1_00826	fig|6666666.37195.peg.1317	CG1_ctg0826	CG1_peg1317	1.97438	7.10797	0	No_LogNSI	0	0	0	No_LogNSI	10.8247	11.6981	0	No_LogNSI
CG1	20110125.mgmt.asm2.subset1_00827	fig|6666666.37195.peg.1318	CG1_ctg0827	CG1_peg1318	3.71462	5.83138	0.770566	No_LogNSI	8.89979	18.002	1.42402	No_LogNSI	9.32582	11.5547	1.18353	No_LogNSI
CG1	20110125.mgmt.asm2.subset1_00827	fig|6666666.37195.peg.1319	CG1_ctg0827	CG1_peg1319	0	0	0	No_LogNSI	342.793	1226.19	0	No_LogNSI	773.551	1288.74	0	No_LogNSI
CG1	20110125.mgmt.asm2.subset1_00828	fig|6666666.37195.peg.1320	CG1_ctg0828	CG1_peg1320	0	0	0	No_LogNSI	0	0	0	No_LogNSI	0	0	21.245	No_LogNSI
CG1	20110125.mgmt.asm2.subset1_00830	fig|6666666.37195.peg.1321	CG1_ctg0830	CG1_peg1321	8.6878	14.7588	0	No_LogNSI	3.56367	5.71225	1.24876	No_LogNSI	2.88401	3.82872	0.819228	No_LogNSI
CG1	20110125.mgmt.asm2.subset1_00833	fig|6666666.37195.peg.1322	CG1_ctg0833	CG1_peg1322	7.3617	13.1267	2.90605	No_LogNSI	7.61232	12.626	4.33854	No_LogNSI	9.46221	11.5831	3.68424	No_LogNSI
CG1	20110125.mgmt.asm2.subset1_00834	fig|6666666.37195.peg.1323	CG1_ctg0834	CG1_peg1323	0	0	25.9119	No_LogNSI	10.7155	57.3219	15.1622	No_LogNSI	25.1392	26.3033	8.56547	No_LogNSI
CG1	20110125.mgmt.asm2.subset1_00834	fig|6666666.37195.peg.1324	CG1_ctg0834	CG1_peg1324	11.3207	37.9882	0.828159	No_LogNSI	0	0	4.69487	No_LogNSI	0	0	2.03722	No_LogNSI
CG1	20110125.mgmt.asm2.subset1_00835	fig|6666666.37195.peg.1325	CG1_ctg0835	CG1_peg1325	7.26318	18.0566	1.71021	No_LogNSI	2.27467	8.4417	0.930125	No_LogNSI	6.19764	11.7547	1.11549	No_LogNSI
CG1	20110125.mgmt.asm2.subset1_00835	fig|6666666.37195.peg.1326	CG1_ctg0835	CG1_peg1326	274.475	1373.09	0	No_LogNSI	0	0	3.66384	No_LogNSI	279.026	736.821	0	No_LogNSI
CG1	20110125.mgmt.asm2.subset1_00835	fig|6666666.37195.peg.1327	CG1_ctg0835	CG1_peg1327	9.24021	15.7013	2.02453	No_LogNSI	7.7567	13.7791	1.3733	No_LogNSI	9.67325	11.764	1.69003	No_LogNSI
CG1	20110125.mgmt.asm2.subset1_00837	fig|6666666.37195.peg.1328	CG1_ctg0837	CG1_peg1328	19.0179	101.357	0	No_LogNSI	43.9416	153.482	1.47968	No_LogNSI	30.7625	72.8134	0	No_LogNSI
CG1	20110125.mgmt.asm2.subset1_00837	fig|6666666.37195.peg.1329	CG1_ctg0837	CG1_peg1329	2.64221	4.74982	3.51341	No_LogNSI	5.01312	8.75189	2.54951	No_LogNSI	7.71223	9.67229	1.96022	No_LogNSI
CG1	20110125.mgmt.asm2.subset1_00840	fig|6666666.37195.peg.1330	CG1_ctg0840	CG1_peg1330	0	0	0	No_LogNSI	0	0	0	No_LogNSI	189.697	260.938	1.34965	No_LogNSI
CG1	20110125.mgmt.asm2.subset1_00840	fig|6666666.37195.peg.1331	CG1_ctg0840	CG1_peg1331	7.239	11.8361	0.910199	No_LogNSI	4.75732	9.83582	0	No_LogNSI	5.44973	7.49638	1.04431	No_LogNSI
CG1	20110125.mgmt.asm2.subset1_00841	fig|6666666.37195.peg.1332	CG1_ctg0841	CG1_peg1332	23.2327	54.5322	20.3904	0	4.7891	15.455	19.5501	0	0	0	16.4419	0
CG1	20110125.mgmt.asm2.subset1_00841	fig|6666666.37195.peg.1333	CG1_ctg0841	CG1_peg1333	8.01159	13.9702	1.97774	No_LogNSI	2.67807	6.3187	1.04496	No_LogNSI	7.60839	9.07074	1.34866	No_LogNSI
CG1	20110125.mgmt.asm2.subset1_00842	fig|6666666.37195.peg.1334	CG1_ctg0842	CG1_peg1334	17.9024	49.9932	26.0826	No_LogNSI	0	0	32.9866	No_LogNSI	4.6093	10.91	16.9068	No_LogNSI
CG1	20110125.mgmt.asm2.subset1_00843	fig|6666666.37195.peg.1335	CG1_ctg0843	CG1_peg1335	12.4742	22.3065	1.83604	No_LogNSI	3.24428	10.4697	4.00904	No_LogNSI	4.53072	4.8317	1.19101	No_LogNSI
CG1	20110125.mgmt.asm2.subset1_00844	fig|6666666.37195.peg.1336	CG1_ctg0844	CG1_peg1336	7.5544	34.2224	0.794486	No_LogNSI	0	0	3.59251	No_LogNSI	0	0	0.981195	No_LogNSI
CG1	20110125.mgmt.asm2.subset1_00844	fig|6666666.37195.peg.1337	CG1_ctg0844	CG1_peg1337	5.11531	9.57313	1.70699	No_LogNSI	3.4758	6.8098	0	No_LogNSI	5.59138	6.40633	0.635418	No_LogNSI
CG1	20110125.mgmt.asm2.subset1_00845	fig|6666666.37195.peg.1338	CG1_ctg0845	CG1_peg1338	12.105	46.0173	1.36481	No_LogNSI	0	0	0	No_LogNSI	38.8117	76.0907	0	No_LogNSI
CG1	20110125.mgmt.asm2.subset1_00845	fig|6666666.37195.peg.1339	CG1_ctg0845	CG1_peg1339	4.72565	8.69353	0	No_LogNSI	5.53767	10.0904	0.62184	No_LogNSI	7.1127	8.75425	0	No_LogNSI
CG1	20110125.mgmt.asm2.subset1_00846	fig|6666666.37195.peg.1340	CG1_ctg0846	CG1_peg1340	188.611	589.265	7.0095	No_LogNSI	583.175	935.9	4.42289	No_LogNSI	363.78	967.209	3.88778	No_LogNSI
CG1	20110125.mgmt.asm2.subset1_00847	fig|6666666.37195.peg.1341	CG1_ctg0847	CG1_peg1341	5.80382	9.5511	5.68399	No_LogNSI	8.61891	14.7594	4.58917	No_LogNSI	9.67366	12.6435	4.11859	No_LogNSI
CG1	20110125.mgmt.asm2.subset1_00847	fig|6666666.37195.peg.1342	CG1_ctg0847	CG1_peg1342	0	0	6.03442	No_LogNSI	18.9125	94.6352	0.74901	No_LogNSI	0	0	1.26242	No_LogNSI
CG1	20110125.mgmt.asm2.subset1_00848	fig|6666666.37195.peg.1343	CG1_ctg0848	CG1_peg1343	8.29596	13.4863	0	No_LogNSI	7.47341	11.9642	1.6998	No_LogNSI	10.1965	12.4428	0.547866	No_LogNSI
CG1	20110125.mgmt.asm2.subset1_00848	fig|6666666.37195.peg.1344	CG1_ctg0848	CG1_peg1344	0	0	0	No_LogNSI	0	0	3.89224	No_LogNSI	317.607	805.809	0	No_LogNSI
CG1	20110125.mgmt.asm2.subset1_00848	fig|6666666.37195.peg.1345	CG1_ctg0848	CG1_peg1345	0	0	0	No_LogNSI	0	0	0	No_LogNSI	19.6143	20.69	0	No_LogNSI
CG1	20110125.mgmt.asm2.subset1_00849	fig|6666666.37195.peg.1346	CG1_ctg0849	CG1_peg1346	7.8794	12.8805	1.08859	No_LogNSI	4.80018	8.19442	1.30747	No_LogNSI	9.111	11.4669	1.4976	No_LogNSI
CG1	20110125.mgmt.asm2.subset1_00849	fig|6666666.37195.peg.1347	CG1_ctg0849	CG1_peg1347	0	0	9.77205	No_LogNSI	0	0	0	No_LogNSI	0	0	0	No_LogNSI
CG1	20110125.mgmt.asm2.subset1_00850	fig|6666666.37195.peg.1348	CG1_ctg0850	CG1_peg1348	0	0	0	No_LogNSI	5.39605	19.0721	0	No_LogNSI	11.6646	17.4826	1.07478	No_LogNSI
CG1	20110125.mgmt.asm2.subset1_00850	fig|6666666.37195.peg.1349	CG1_ctg0850	CG1_peg1349	9.56872	15.6275	0.902326	No_LogNSI	5.23544	8.84172	1.90272	No_LogNSI	10.1938	12.424	0.740997	No_LogNSI
CG1	20110125.mgmt.asm2.subset1_00852	fig|6666666.37195.peg.1350	CG1_ctg0852	CG1_peg1350	10.1612	15.757	0	No_LogNSI	4.25113	7.38956	1.54347	No_LogNSI	8.6385	10.1242	0	No_LogNSI
CG1	20110125.mgmt.asm2.subset1_00852	fig|6666666.37195.peg.1351	CG1_ctg0852	CG1_peg1351	8.109	13.5101	1.24574	No_LogNSI	7.62051	13.5165	1.04287	No_LogNSI	8.93305	10.3481	1.65157	No_LogNSI
CG1	20110125.mgmt.asm2.subset1_00852	fig|6666666.37195.peg.1352	CG1_ctg0852	CG1_peg1352	5.04286	9.5585	2.49283	No_LogNSI	3.34381	6.98306	1.97823	No_LogNSI	7.26531	7.92206	1.55508	No_LogNSI
CG1	20110125.mgmt.asm2.subset1_00852	fig|6666666.37195.peg.1353	CG1_ctg0852	CG1_peg1353	8.16767	13.1234	1.55884	No_LogNSI	7.34971	14.8717	0.944346	No_LogNSI	7.53538	9.02341	1.51088	No_LogNSI
CG1	20110125.mgmt.asm2.subset1_00853	fig|6666666.37195.peg.1354	CG1_ctg0853	CG1_peg1354	11.1179	20.3669	1.59025	No_LogNSI	9.64865	17.2361	1.36536	No_LogNSI	6.38139	8.47173	2.96417	No_LogNSI
CG1	20110125.mgmt.asm2.subset1_00853	fig|6666666.37195.peg.1355	CG1_ctg0853	CG1_peg1355	9.62788	15.2622	2.9277	No_LogNSI	7.72201	13.2067	2.3267	No_LogNSI	10.04	11.4175	4.73608	No_LogNSI
CG1	20110125.mgmt.asm2.subset1_00853	fig|6666666.37195.peg.1356	CG1_ctg0853	CG1_peg1356	0	0	38.7223	No_LogNSI	0	0	0	No_LogNSI	0	0	14.0015	No_LogNSI
CG1	20110125.mgmt.asm2.subset1_00856	fig|6666666.37195.peg.1357	CG1_ctg0856	CG1_peg1357	10.0994	16.8068	4.95872	No_LogNSI	7.28486	13.891	9.80054	No_LogNSI	4.22373	6.92776	3.82098	No_LogNSI
CG1	20110125.mgmt.asm2.subset1_00857	fig|6666666.37195.peg.1358	CG1_ctg0857	CG1_peg1358	18.708	89.2101	2.65195	No_LogNSI	0	0	1.00703	No_LogNSI	0	0	3.2408	No_LogNSI
CG1	20110125.mgmt.asm2.subset1_00857	fig|6666666.37195.peg.1359	CG1_ctg0857	CG1_peg1359	9.69786	23.9197	11.8752	No_LogNSI	5.84418	20.0204	7.72076	No_LogNSI	6.7964	12.5035	7.27053	No_LogNSI
CG1	20110125.mgmt.asm2.subset1_00858	fig|6666666.37195.peg.1360	CG1_ctg0858	CG1_peg1360	14.6167	25.2339	6.91567	No_LogNSI	7.15794	11.4666	2.12362	No_LogNSI	7.97196	11.1583	0.874999	No_LogNSI
CG1	20110125.mgmt.asm2.subset1_00860	fig|6666666.37195.peg.1361	CG1_ctg0860	CG1_peg1361	0	0	10.9764	No_LogNSI	0	0	4.43306	No_LogNSI	38.1762	161.079	0	No_LogNSI
CG1	20110125.mgmt.asm2.subset1_00862	fig|6666666.37195.peg.1362	CG1_ctg0862	CG1_peg1362	5.90539	10.2088	1.65136	No_LogNSI	6.6131	12.0948	1.11025	No_LogNSI	5.14009	6.6362	0.572385	No_LogNSI
CG1	20110125.mgmt.asm2.subset1_00863	fig|6666666.37195.peg.1363	CG1_ctg0863	CG1_peg1363	6.30429	11.2569	1.78794	No_LogNSI	6.54341	11.3133	1.55451	No_LogNSI	9.4683	11.4829	1.03689	No_LogNSI
CG1	20110125.mgmt.asm2.subset1_00863	fig|6666666.37195.peg.1364	CG1_ctg0863	CG1_peg1364	1.13874	4.3594	1.91812	No_LogNSI	0.857979	6.06499	0.830157	No_LogNSI	14	17.1256	0	No_LogNSI
CG1	20110125.mgmt.asm2.subset1_00865	fig|6666666.37195.peg.1365	CG1_ctg0865	CG1_peg1365	8.61818	14.0606	2.38992	No_LogNSI	8.75533	14.3702	2.60995	No_LogNSI	9.34946	11.4035	1.35817	No_LogNSI
CG1	20110125.mgmt.asm2.subset1_00866	fig|6666666.37195.peg.1366	CG1_ctg0866	CG1_peg1366	0	0	0	No_LogNSI	0	0	0	No_LogNSI	0	0	0	No_LogNSI
CG1	20110125.mgmt.asm2.subset1_00867	fig|6666666.37195.peg.1367	CG1_ctg0867	CG1_peg1367	144.534	777.932	2.62859	No_LogNSI	111.522	613.152	3.26675	No_LogNSI	0	0	4.44588	No_LogNSI
CG1	20110125.mgmt.asm2.subset1_00868	fig|6666666.37195.peg.1368	CG1_ctg0868	CG1_peg1368	14.0979	21.797	0.767247	No_LogNSI	5.65858	12.13	0	No_LogNSI	0.749998	2.85426	0	No_LogNSI
CG1	20110125.mgmt.asm2.subset1_00868	fig|6666666.37195.peg.1369	CG1_ctg0868	CG1_peg1369	0	0	19.5441	No_LogNSI	0	0	0	No_LogNSI	0	0	10.6225	No_LogNSI
CG1	20110125.mgmt.asm2.subset1_00869	fig|6666666.37195.peg.1370	CG1_ctg0869	CG1_peg1370	99.4993	540.894	3.29279	No_LogNSI	0	0	0	No_LogNSI	0	0	1.83192	No_LogNSI
CG1	20110125.mgmt.asm2.subset1_00870	fig|6666666.37195.peg.1371	CG1_ctg0870	CG1_peg1371	4.82145	8.20863	0.852778	No_LogNSI	4.14365	7.03791	1.27473	No_LogNSI	5.93363	6.64364	1.51893	No_LogNSI
CG1	20110125.mgmt.asm2.subset1_00873	fig|6666666.37195.peg.1372	CG1_ctg0873	CG1_peg1372	9.04308	19.3542	2.57913	No_LogNSI	9.34023	26.8188	3.18336	No_LogNSI	11.6041	12.7102	0	No_LogNSI
CG1	20110125.mgmt.asm2.subset1_00874	fig|6666666.37195.peg.1373	CG1_ctg0874	CG1_peg1373	9.8264	15.9044	0.950973	No_LogNSI	7.94602	13.5847	1.2985	No_LogNSI	10.3825	12.3909	1.33929	No_LogNSI
CG1	20110125.mgmt.asm2.subset1_00875	fig|6666666.37195.peg.1374	CG1_ctg0875	CG1_peg1374	0	0	0	No_LogNSI	0	0	0	No_LogNSI	0	0	0	No_LogNSI
CG1	20110125.mgmt.asm2.subset1_00875	fig|6666666.37195.peg.1375	CG1_ctg0875	CG1_peg1375	0.416808	0.609095	2.55238	0	0.446283	0.712361	2.3483	0	0	0	2.08315	0
CG1	20110125.mgmt.asm2.subset1_00876	fig|6666666.37195.peg.1376	CG1_ctg0876	CG1_peg1376	10.9827	23.9197	105.293	No_LogNSI	4.18084	6.67348	74.205	No_LogNSI	9.69534	12.5035	31.9384	No_LogNSI
CG1	20110125.mgmt.asm2.subset1_00876	fig|6666666.37195.peg.1377	CG1_ctg0876	CG1_peg1377	7.41379	14.8307	0.845582	No_LogNSI	10.236	19.5121	1.50555	No_LogNSI	8.05641	9.99151	0	No_LogNSI
CG1	20110125.mgmt.asm2.subset1_00877	fig|6666666.37195.peg.1378	CG1_ctg0877	CG1_peg1378	3.55914	5.82773	7.38885	No_LogNSI	7.44252	14.9174	2.71239	No_LogNSI	5.96918	8.91962	9.27435	No_LogNSI
CG1	20110125.mgmt.asm2.subset1_00877	fig|6666666.37195.peg.1379	CG1_ctg0877	CG1_peg1379	11.0913	41.8709	0	No_LogNSI	0	0	2.20583	No_LogNSI	19.6944	27.5992	1.65698	No_LogNSI
CG1	20110125.mgmt.asm2.subset1_00878	fig|6666666.37195.peg.1380	CG1_ctg0878	CG1_peg1380	8.4492	13.0294	0.81974	No_LogNSI	6.41093	12.2368	0	No_LogNSI	7.42844	8.80793	0.566073	No_LogNSI
CG1	20110125.mgmt.asm2.subset1_00879	fig|6666666.37195.peg.1381	CG1_ctg0879	CG1_peg1381	8.44306	12.7494	1.03372	No_LogNSI	13.346	21.8915	2.22623	No_LogNSI	8.14589	10.5262	0.684638	No_LogNSI
CG1	20110125.mgmt.asm2.subset1_00881	fig|6666666.37195.peg.1382	CG1_ctg0881	CG1_peg1382	0	0	0	No_LogNSI	366.165	1811.87	0	No_LogNSI	468.337	977.417	0	No_LogNSI
CG1	20110125.mgmt.asm2.subset1_00881	fig|6666666.37195.peg.1383	CG1_ctg0881	CG1_peg1383	4.86677	8.02017	2.6645	No_LogNSI	5.93047	11.0009	2.50049	No_LogNSI	6.1493	8.08808	1.16122	No_LogNSI
CG1	20110125.mgmt.asm2.subset1_00882	fig|6666666.37195.peg.1384	CG1_ctg0882	CG1_peg1384	0	0	19.4897	No_LogNSI	0	0	13.2845	No_LogNSI	0	0	3.71248	No_LogNSI
CG1	20110125.mgmt.asm2.subset1_00882	fig|6666666.37195.peg.1385	CG1_ctg0882	CG1_peg1385	4.82666	8.1689	5.6205	No_LogNSI	1.25648	2.11956	9.13273	No_LogNSI	12.7736	15.4882	3.77893	No_LogNSI
CG1	20110125.mgmt.asm2.subset1_00882	fig|6666666.37195.peg.1386	CG1_ctg0882	CG1_peg1386	12.6401	20.8539	5.45349	No_LogNSI	13.2312	24.7505	8.95455	No_LogNSI	8.45753	12.1338	6.61663	No_LogNSI
CG1	20110125.mgmt.asm2.subset1_00882	fig|6666666.37195.peg.1387	CG1_ctg0882	CG1_peg1387	14.1973	24.5993	4.63183	No_LogNSI	12.1072	21.6035	5.79405	No_LogNSI	12.879	15.3666	4.26084	No_LogNSI
CG1	20110125.mgmt.asm2.subset1_00882	fig|6666666.37195.peg.1388	CG1_ctg0882	CG1_peg1388	15.3247	30.5156	0	No_LogNSI	12.4565	43.5092	0.651077	No_LogNSI	4.36578	9.9689	1.12025	No_LogNSI
CG1	20110125.mgmt.asm2.subset1_00883	fig|6666666.37195.peg.1389	CG1_ctg0883	CG1_peg1389	13.8519	21.6096	2.15668	No_LogNSI	3.65361	6.48249	0.862625	No_LogNSI	5.61568	6.74892	0.72474	No_LogNSI
CG1	20110125.mgmt.asm2.subset1_00883	fig|6666666.37195.peg.1390	CG1_ctg0883	CG1_peg1390	0	0	0	No_LogNSI	0	0	0.651077	No_LogNSI	13.1487	19.9378	2.24049	No_LogNSI
CG1	20110125.mgmt.asm2.subset1_00886	fig|6666666.37195.peg.1391	CG1_ctg0886	CG1_peg1391	2.51672	7.43549	0	No_LogNSI	2.92691	10.4697	0	No_LogNSI	7.99099	14.4951	0	No_LogNSI
CG1	20110125.mgmt.asm2.subset1_00887	fig|6666666.37195.peg.1392	CG1_ctg0887	CG1_peg1392	8.60282	14.0092	3.03095	No_LogNSI	4.04054	7.12361	3.52245	No_LogNSI	7.19624	8.51399	2.85063	No_LogNSI
CG1	20110125.mgmt.asm2.subset1_00887	fig|6666666.37195.peg.1393	CG1_ctg0887	CG1_peg1393	0	0	0	No_LogNSI	0	0	0	No_LogNSI	0	0	0	No_LogNSI
CG1	20110125.mgmt.asm2.subset1_00888	fig|6666666.37195.peg.1394	CG1_ctg0888	CG1_peg1394	0	0	0.720704	No_LogNSI	0	0	0.809121	No_LogNSI	39.3005	53.094	0	No_LogNSI
CG1	20110125.mgmt.asm2.subset1_00891	fig|6666666.37195.peg.1395	CG1_ctg0891	CG1_peg1395	8.04998	29.0449	2.00775	No_LogNSI	22.9225	68.4666	2.75361	No_LogNSI	7.4875	12.5823	9.69736	No_LogNSI
CG1	20110125.mgmt.asm2.subset1_00892	fig|6666666.37195.peg.1396	CG1_ctg0892	CG1_peg1396	3.31071	16.6644	0	No_LogNSI	14.9129	23.8041	0.673197	No_LogNSI	0	0	0	No_LogNSI
CG1	20110125.mgmt.asm2.subset1_00892	fig|6666666.37195.peg.1397	CG1_ctg0892	CG1_peg1397	9.41365	14.933	1.22866	No_LogNSI	6.94495	12.7114	1.29092	No_LogNSI	6.44603	8.03799	1.58529	No_LogNSI
CG1	20110125.mgmt.asm2.subset1_00892	fig|6666666.37195.peg.1398	CG1_ctg0892	CG1_peg1398	9.52715	15.67	1.56535	No_LogNSI	5.69756	9.82374	1.08949	No_LogNSI	8.40917	10.3523	0.652935	No_LogNSI
CG1	20110125.mgmt.asm2.subset1_00897	fig|6666666.37195.peg.1399	CG1_ctg0897	CG1_peg1399	6.07357	12.8972	2.18778	No_LogNSI	8.51078	18.1133	1.90602	No_LogNSI	13.3564	16.779	0.569791	No_LogNSI
CG1	20110125.mgmt.asm2.subset1_00898	fig|6666666.37195.peg.1400	CG1_ctg0898	CG1_peg1400	14.7844	25.1747	3.61519	No_LogNSI	8.30647	15.1856	3.64219	No_LogNSI	7.715	10.294	1.7945	No_LogNSI
CG1	20110125.mgmt.asm2.subset1_00899	fig|6666666.37195.peg.1401	CG1_ctg0899	CG1_peg1401	7.81737	14.8936	0	No_LogNSI	3.95729	9.23133	1.29329	No_LogNSI	7.91993	10.867	0.961	No_LogNSI
CG1	20110125.mgmt.asm2.subset1_00901	fig|6666666.37195.peg.1402	CG1_ctg0901	CG1_peg1402	18.9207	29.402	3.12496	No_LogNSI	17.5099	30.7565	2.76879	No_LogNSI	13.14	14.2801	2.48435	No_LogNSI
CG1	20110125.mgmt.asm2.subset1_00902	fig|6666666.37195.peg.1403	CG1_ctg0902	CG1_peg1403	5.51323	9.47444	1.30777	No_LogNSI	6.6388	13.203	1.77425	No_LogNSI	8.07482	9.87068	1.14916	No_LogNSI
CG1	20110125.mgmt.asm2.subset1_00903	fig|6666666.37195.peg.1404	CG1_ctg0903	CG1_peg1404	6.80475	14.6212	0	No_LogNSI	6.92792	15.1611	0	No_LogNSI	8.2131	12.0218	0.715593	No_LogNSI
CG1	20110125.mgmt.asm2.subset1_00907	fig|6666666.37195.peg.1405	CG1_ctg0907	CG1_peg1405	12.464	25.377	2.658	No_LogNSI	5.36592	11.7573	2.46392	No_LogNSI	15.463	16.6272	0	No_LogNSI
CG1	20110125.mgmt.asm2.subset1_00907	fig|6666666.37195.peg.1406	CG1_ctg0907	CG1_peg1406	10.5154	15.5698	2.11762	No_LogNSI	5.57835	8.93623	3.24031	No_LogNSI	10.1413	11.9023	4.03996	No_LogNSI
CG1	20110125.mgmt.asm2.subset1_00909	fig|6666666.37195.peg.1407	CG1_ctg0909	CG1_peg1407	0	0	0	No_LogNSI	0	0	0	No_LogNSI	0	0	3.81811	No_LogNSI
CG1	20110125.mgmt.asm2.subset1_00912	fig|6666666.37195.peg.1408	CG1_ctg0912	CG1_peg1408	427.598	2324.49	0	No_LogNSI	0	0	0	No_LogNSI	479.71	2069.05	0	No_LogNSI
CG1	20110125.mgmt.asm2.subset1_00912	fig|6666666.37195.peg.1409	CG1_ctg0912	CG1_peg1409	12.6807	19.7597	1.42921	No_LogNSI	13.9586	23.7196	1.22484	No_LogNSI	11.5037	14.2033	0.539078	No_LogNSI
CG1	20110125.mgmt.asm2.subset1_00913	fig|6666666.37195.peg.1410	CG1_ctg0913	CG1_peg1410	1.99714	2.96093	1.05642	No_LogNSI	5.8695	10.8537	0	No_LogNSI	3.48046	4.08583	0.574725	No_LogNSI
CG1	20110125.mgmt.asm2.subset1_00913	fig|6666666.37195.peg.1411	CG1_ctg0913	CG1_peg1411	0	0	0	No_LogNSI	172.969	521.734	2.93564	No_LogNSI	0	0	1.34965	No_LogNSI
CG1	20110125.mgmt.asm2.subset1_00913	fig|6666666.37195.peg.1412	CG1_ctg0913	CG1_peg1412	9.38063	21.3864	2.48071	No_LogNSI	6.36576	19.2013	1.66231	No_LogNSI	16.7867	19.0256	1.86073	No_LogNSI
CG1	20110125.mgmt.asm2.subset1_00913	fig|6666666.37195.peg.1413	CG1_ctg0913	CG1_peg1413	6.45142	10.1499	2.83488	No_LogNSI	9.02823	16.038	3.47669	No_LogNSI	9.10239	11.2714	1.40776	No_LogNSI
CG1	20110125.mgmt.asm2.subset1_00913	fig|6666666.37195.peg.1414	CG1_ctg0913	CG1_peg1414	8.51077	14.511	0	No_LogNSI	8.39804	16.6424	1.4901	No_LogNSI	8.03335	10.7702	1.74179	No_LogNSI
CG1	20110125.mgmt.asm2.subset1_00916	fig|6666666.37195.peg.1415	CG1_ctg0916	CG1_peg1415	0	0	0	No_LogNSI	421.88	1346.82	0	No_LogNSI	0	0	0	No_LogNSI
CG1	20110125.mgmt.asm2.subset1_00917	fig|6666666.37195.peg.1416	CG1_ctg0917	CG1_peg1416	33.0171	140.224	1.47238	No_LogNSI	0	0	0	No_LogNSI	39.2882	103.047	0	No_LogNSI
CG1	20110125.mgmt.asm2.subset1_00918	fig|6666666.37195.peg.1417	CG1_ctg0918	CG1_peg1417	5.58224	8.78744	1.05044	No_LogNSI	2.97805	4.7664	1.33416	No_LogNSI	4.18037	6.06506	0	No_LogNSI
CG1	20110125.mgmt.asm2.subset1_00918	fig|6666666.37195.peg.1418	CG1_ctg0918	CG1_peg1418	47.8097	245.19	3.96966	No_LogNSI	118.51	382.446	9.67942	No_LogNSI	89.2976	188.389	4.56552	No_LogNSI
CG1	20110125.mgmt.asm2.subset1_00919	fig|6666666.37195.peg.1419	CG1_ctg0919	CG1_peg1419	9.32986	16.8165	0	No_LogNSI	2.90224	4.63258	0.75669	No_LogNSI	5.47323	8.871	0	No_LogNSI
CG1	20110125.mgmt.asm2.subset1_00920	fig|6666666.37195.peg.1420	CG1_ctg0920	CG1_peg1420	5.43073	9.3425	1.87534	No_LogNSI	4.76692	7.99088	1.96112	No_LogNSI	7.06564	8.22495	1.38151	No_LogNSI
CG1	20110125.mgmt.asm2.subset1_00921	fig|6666666.37195.peg.1421	CG1_ctg0921	CG1_peg1421	6.44782	11.3656	0.914998	No_LogNSI	6.12257	12.1997	0.653588	No_LogNSI	8.08553	10.6343	0	No_LogNSI
CG1	20110125.mgmt.asm2.subset1_00922	fig|6666666.37195.peg.1422	CG1_ctg0922	CG1_peg1422	6.08451	10.2088	9.35534	No_LogNSI	5.67993	9.80696	9.65132	No_LogNSI	5.24486	6.65817	6.05772	No_LogNSI
CG1	20110125.mgmt.asm2.subset1_00922	fig|6666666.37195.peg.1423	CG1_ctg0922	CG1_peg1423	11.0138	26.9698	3.87613	No_LogNSI	3.92134	6.25928	4.19598	No_LogNSI	3.39414	5.88188	2.03719	No_LogNSI
CG1	20110125.mgmt.asm2.subset1_00923	fig|6666666.37195.peg.1424	CG1_ctg0923	CG1_peg1424	8.31789	13.2923	1.52854	No_LogNSI	10.1986	17.8375	2.58224	No_LogNSI	9.87896	12.1146	1.71185	No_LogNSI
CG1	20110125.mgmt.asm2.subset1_00924	fig|6666666.37195.peg.1425	CG1_ctg0924	CG1_peg1425	1.76128	3.44411	0	No_LogNSI	3.51248	6.74248	0	No_LogNSI	2.76378	4.65444	1.28596	No_LogNSI
CG1	20110125.mgmt.asm2.subset1_00926	fig|6666666.37195.peg.1426	CG1_ctg0926	CG1_peg1426	6.92947	11.1241	2.48822	No_LogNSI	6.80121	10.9259	1.4709	No_LogNSI	7.19933	8.60016	1.39063	No_LogNSI
CG1	20110125.mgmt.asm2.subset1_00927	fig|6666666.37195.peg.1427	CG1_ctg0927	CG1_peg1427	5.95146	10.9301	0.774586	No_LogNSI	6.87717	13.1338	1.43164	No_LogNSI	5.1449	7.57821	4.09704	No_LogNSI
CG1	20110125.mgmt.asm2.subset1_00928	fig|6666666.37195.peg.1428	CG1_ctg0928	CG1_peg1428	7.20839	10.5339	1.63537	No_LogNSI	0	0	2.66231	No_LogNSI	16.3371	20.6124	1.60537	No_LogNSI
CG1	20110125.mgmt.asm2.subset1_00928	fig|6666666.37195.peg.1429	CG1_ctg0928	CG1_peg1429	15.5353	28.5151	4.34125	No_LogNSI	3.19058	9.60066	3.32462	No_LogNSI	9.09994	11.0983	9.0969	No_LogNSI
CG1	20110125.mgmt.asm2.subset1_00929	fig|6666666.37195.peg.1430	CG1_ctg0929	CG1_peg1430	7.04701	10.8183	2.68879	No_LogNSI	2.82419	4.91576	0	No_LogNSI	8.03147	9.24374	0.761149	No_LogNSI
CG1	20110125.mgmt.asm2.subset1_00929	fig|6666666.37195.peg.1431	CG1_ctg0929	CG1_peg1431	0	0	0	No_LogNSI	0	0	0	No_LogNSI	0	0	23.3605	No_LogNSI
CG1	20110125.mgmt.asm2.subset1_00930	fig|6666666.37195.peg.1432	CG1_ctg0930	CG1_peg1432	8.10718	14.3246	0.81375	No_LogNSI	6.00805	11.0007	1.70599	No_LogNSI	7.36009	9.0519	0.936753	No_LogNSI
CG1	20110125.mgmt.asm2.subset1_00932	fig|6666666.37195.peg.1433	CG1_ctg0932	CG1_peg1433	6.34288	11.4365	0.802928	No_LogNSI	7.13502	12.7174	3.99557	No_LogNSI	5.56512	7.74412	0.719796	No_LogNSI
CG1	20110125.mgmt.asm2.subset1_00932	fig|6666666.37195.peg.1434	CG1_ctg0932	CG1_peg1434	9.40782	16.9627	0	No_LogNSI	0.684852	1.22067	0	No_LogNSI	7.91288	11.0111	0	No_LogNSI
CG1	20110125.mgmt.asm2.subset1_00933	fig|6666666.37195.peg.1435	CG1_ctg0933	CG1_peg1435	6.93744	11.9345	4.88266	No_LogNSI	8.07922	14.0778	2.24219	No_LogNSI	9.40928	11.4841	2.88879	No_LogNSI
CG1	20110125.mgmt.asm2.subset1_00935	fig|6666666.37195.peg.1436	CG1_ctg0935	CG1_peg1436	8.28073	12.418	1.70705	No_LogNSI	5.26393	8.5168	6.98227	No_LogNSI	9.66434	14.3657	3.62008	No_LogNSI
CG1	20110125.mgmt.asm2.subset1_00935	fig|6666666.37195.peg.1437	CG1_ctg0935	CG1_peg1437	2.84215	8.30666	1.42949	No_LogNSI	10.2623	23.4371	0	No_LogNSI	6.56117	16.1881	2.15721	No_LogNSI
CG1	20110125.mgmt.asm2.subset1_00936	fig|6666666.37195.peg.1438	CG1_ctg0936	CG1_peg1438	6.08481	20.9354	3.95378	No_LogNSI	13.9726	60.1215	6.6175	No_LogNSI	11.1625	27.5992	3.72819	No_LogNSI
CG1	20110125.mgmt.asm2.subset1_00937	fig|6666666.37195.peg.1439	CG1_ctg0937	CG1_peg1439	0	0	0	No_LogNSI	0	0	0	No_LogNSI	230.803	1092.6	0	No_LogNSI
CG1	20110125.mgmt.asm2.subset1_00938	fig|6666666.37195.peg.1440	CG1_ctg0938	CG1_peg1440	8.14868	13.0543	2.90893	No_LogNSI	4.99539	9.46508	5.26914	No_LogNSI	8.91185	9.98825	2.88662	No_LogNSI
CG1	20110125.mgmt.asm2.subset1_00939	fig|6666666.37195.peg.1441	CG1_ctg0939	CG1_peg1441	12.3753	19.6063	6.59125	No_LogNSI	4.7119	9.21363	7.24921	No_LogNSI	8.63811	12.5869	1.4337	No_LogNSI
CG1	20110125.mgmt.asm2.subset1_00940	fig|6666666.37195.peg.1442	CG1_ctg0940	CG1_peg1442	11.6312	18.0807	2.09763	No_LogNSI	11.9896	21.2329	2.00307	No_LogNSI	12.3642	15.0467	2.01222	No_LogNSI
CG1	20110125.mgmt.asm2.subset1_00940	fig|6666666.37195.peg.1443	CG1_ctg0940	CG1_peg1443	7.58116	12.1436	2.07053	No_LogNSI	7.22798	13.8337	1.6836	No_LogNSI	9.81082	11.2294	1.91497	No_LogNSI
CG1	20110125.mgmt.asm2.subset1_00940	fig|6666666.37195.peg.1444	CG1_ctg0940	CG1_peg1444	14.7048	24.8542	1.04791	No_LogNSI	14.7712	30.0512	1.95407	No_LogNSI	17.6326	22.1339	1.23438	No_LogNSI
CG1	20110125.mgmt.asm2.subset1_00941	fig|6666666.37195.peg.1445	CG1_ctg0941	CG1_peg1445	12.1951	25.4587	1.90829	No_LogNSI	4.07542	6.89442	4.77877	No_LogNSI	7.42895	10.1661	4.23453	No_LogNSI
CG1	20110125.mgmt.asm2.subset1_00941	fig|6666666.37195.peg.1446	CG1_ctg0941	CG1_peg1446	20.596	60.3806	12.0654	No_LogNSI	11.1555	24.353	13.2087	No_LogNSI	2.36734	5.60338	3.7417	No_LogNSI
CG1	20110125.mgmt.asm2.subset1_00942	fig|6666666.37195.peg.1447	CG1_ctg0942	CG1_peg1447	4.97083	8.5844	0	No_LogNSI	4.96297	9.34732	0	No_LogNSI	6.32849	7.62755	0.867202	No_LogNSI
CG1	20110125.mgmt.asm2.subset1_00943	fig|6666666.37195.peg.1448	CG1_ctg0943	CG1_peg1448	2.19823	9.87599	1.60033	No_LogNSI	0	0	0	No_LogNSI	12.3106	12.8981	1.04897	No_LogNSI
CG1	20110125.mgmt.asm2.subset1_00943	fig|6666666.37195.peg.1449	CG1_ctg0943	CG1_peg1449	547.834	2273.37	0	No_LogNSI	0	0	0	No_LogNSI	0	0	0	No_LogNSI
CG1	20110125.mgmt.asm2.subset1_00944	fig|6666666.37195.peg.1450	CG1_ctg0944	CG1_peg1450	8.0514	13.3289	2.11906	No_LogNSI	5.15056	9.00102	1.01716	No_LogNSI	9.40916	10.3993	1.05203	No_LogNSI
CG1	20110125.mgmt.asm2.subset1_00944	fig|6666666.37195.peg.1451	CG1_ctg0944	CG1_peg1451	7.55017	14.871	0	No_LogNSI	5.04274	10.4697	0	No_LogNSI	2.29025	4.8317	0.893256	No_LogNSI
CG1	20110125.mgmt.asm2.subset1_00946	fig|6666666.37195.peg.1452	CG1_ctg0946	CG1_peg1452	7.64299	12.7293	0	No_LogNSI	1.59069	3.44721	0.682682	No_LogNSI	9.77724	13.5548	3.17589	No_LogNSI
CG1	20110125.mgmt.asm2.subset1_00948	fig|6666666.37195.peg.1453	CG1_ctg0948	CG1_peg1453	0	0	0	No_LogNSI	699.248	3707.2	0	No_LogNSI	0	0	0	No_LogNSI
CG1	20110125.mgmt.asm2.subset1_00949	fig|6666666.37195.peg.1454	CG1_ctg0949	CG1_peg1454	0	0	1.34409	No_LogNSI	12.159	19.4607	1.95406	No_LogNSI	9.91929	13.4947	1.45591	No_LogNSI
CG1	20110125.mgmt.asm2.subset1_00949	fig|6666666.37195.peg.1455	CG1_ctg0949	CG1_peg1455	0	0	0	No_LogNSI	0	0	0	No_LogNSI	0	0	0	No_LogNSI
CG1	20110125.mgmt.asm2.subset1_00950	fig|6666666.37195.peg.1456	CG1_ctg0950	CG1_peg1456	4.39031	20.9354	5.93067	No_LogNSI	8.10005	30.0608	13.9703	No_LogNSI	19.6233	27.5992	7.87063	No_LogNSI
CG1	20110125.mgmt.asm2.subset1_00950	fig|6666666.37195.peg.1457	CG1_ctg0950	CG1_peg1457	56.5492	111.381	0.968556	No_LogNSI	0	0	1.11177	No_LogNSI	9.12183	38.4883	1.17432	No_LogNSI
CG1	20110125.mgmt.asm2.subset1_00950	fig|6666666.37195.peg.1458	CG1_ctg0950	CG1_peg1458	7.91183	12.7125	1.28811	No_LogNSI	7.61075	13.2753	2.82706	No_LogNSI	7.13215	8.71531	1.30238	No_LogNSI
CG1	20110125.mgmt.asm2.subset1_00952	fig|6666666.37195.peg.1459	CG1_ctg0952	CG1_peg1459	8.71204	13.9568	1.5983	No_LogNSI	7.65715	13.379	3.07057	No_LogNSI	6.69941	9.15008	1.65674	No_LogNSI
CG1	20110125.mgmt.asm2.subset1_00953	fig|6666666.37195.peg.1460	CG1_ctg0953	CG1_peg1460	17.4493	30.0943	3.42043	No_LogNSI	2.95707	16.8834	5.11568	No_LogNSI	26.5671	31.346	3.62536	No_LogNSI
CG1	20110125.mgmt.asm2.subset1_00954	fig|6666666.37195.peg.1461	CG1_ctg0954	CG1_peg1461	9.34792	15.7165	0	No_LogNSI	4.93048	9.47805	1.88092	No_LogNSI	7.35914	9.07074	0.809194	No_LogNSI
CG1	20110125.mgmt.asm2.subset1_00955	fig|6666666.37195.peg.1462	CG1_ctg0955	CG1_peg1462	5.58658	10.4291	0.864279	No_LogNSI	6.32809	12.0744	1.36042	No_LogNSI	7.81831	9.87025	1.78774	No_LogNSI
CG1	20110125.mgmt.asm2.subset1_00956	fig|6666666.37195.peg.1463	CG1_ctg0956	CG1_peg1463	6.50206	11.0556	1.3192	No_LogNSI	7.32099	14.2863	1.12482	No_LogNSI	5.83761	8.56729	0	No_LogNSI
CG1	20110125.mgmt.asm2.subset1_00956	fig|6666666.37195.peg.1464	CG1_ctg0956	CG1_peg1464	0	0	2.37745	No_LogNSI	0	0	2.93564	No_LogNSI	0	0	2.6993	No_LogNSI
CG1	20110125.mgmt.asm2.subset1_00957	fig|6666666.37195.peg.1465	CG1_ctg0957	CG1_peg1465	0	0	0	No_LogNSI	0	0	0	No_LogNSI	0	0	7.00073	No_LogNSI
CG1	20110125.mgmt.asm2.subset1_00958	fig|6666666.37195.peg.1466	CG1_ctg0958	CG1_peg1466	0	0	0	No_LogNSI	0	0	0	No_LogNSI	0	0	0	No_LogNSI
CG1	20110125.mgmt.asm2.subset1_00958	fig|6666666.37195.peg.1467	CG1_ctg0958	CG1_peg1467	4.86972	8.93482	1.91973	No_LogNSI	12.1336	24.1125	1.52983	No_LogNSI	9.18187	12.2182	1.13568	No_LogNSI
CG1	20110125.mgmt.asm2.subset1_00959	fig|6666666.37195.peg.1468	CG1_ctg0959	CG1_peg1468	11.851	46.0173	0	No_LogNSI	30.6768	66.2385	0	No_LogNSI	16.3872	45.6544	0	No_LogNSI
CG1	20110125.mgmt.asm2.subset1_00960	fig|6666666.37195.peg.1469	CG1_ctg0960	CG1_peg1469	7.4047	11.7143	3.75327	No_LogNSI	5.07631	8.68663	3.39114	No_LogNSI	8.80206	10.6998	2.08002	No_LogNSI
CG1	20110125.mgmt.asm2.subset1_00961	fig|6666666.37195.peg.1470	CG1_ctg0961	CG1_peg1470	11.8384	18.3035	5.898	No_LogNSI	7.95533	14.7673	4.70992	No_LogNSI	8.86769	11.2093	1.5906	No_LogNSI
CG1	20110125.mgmt.asm2.subset1_00961	fig|6666666.37195.peg.1471	CG1_ctg0961	CG1_peg1471	0	0	17.3296	No_LogNSI	0	0	0	No_LogNSI	0	0	0	No_LogNSI
CG1	20110125.mgmt.asm2.subset1_00961	fig|6666666.37195.peg.1472	CG1_ctg0961	CG1_peg1472	144.855	703.084	0	No_LogNSI	0	0	0	No_LogNSI	0	0	0	No_LogNSI
CG1	20110125.mgmt.asm2.subset1_00962	fig|6666666.37195.peg.1473	CG1_ctg0962	CG1_peg1473	3.43606	5.6262	1.25398	No_LogNSI	9.84667	15.7597	0	No_LogNSI	6.45965	10.9979	0	No_LogNSI
CG1	20110125.mgmt.asm2.subset1_00962	fig|6666666.37195.peg.1474	CG1_ctg0962	CG1_peg1474	13.6172	26.8207	1.68505	No_LogNSI	11.1775	38.1442	3.10196	No_LogNSI	18.1049	26.2238	1.7913	No_LogNSI
CG1	20110125.mgmt.asm2.subset1_00963	fig|6666666.37195.peg.1475	CG1_ctg0963	CG1_peg1475	41.5259	131.245	0	No_LogNSI	0	0	0	No_LogNSI	57.3535	191.927	0.838705	No_LogNSI
CG1	20110125.mgmt.asm2.subset1_00964	fig|6666666.37195.peg.1476	CG1_ctg0964	CG1_peg1476	5.18615	9.44797	1.98811	No_LogNSI	2.78559	7.47314	1.82098	No_LogNSI	4.39768	5.08821	1.71303	No_LogNSI
CG1	20110125.mgmt.asm2.subset1_00965	fig|6666666.37195.peg.1477	CG1_ctg0965	CG1_peg1477	16.2552	27.0885	3.77659	No_LogNSI	13.7489	23.4597	5.09893	No_LogNSI	12.0831	13.865	3.71295	No_LogNSI
CG1	20110125.mgmt.asm2.subset1_00968	fig|6666666.37195.peg.1478	CG1_ctg0968	CG1_peg1478	0	0	0	No_LogNSI	280.726	1811.87	0	No_LogNSI	0	0	0	No_LogNSI
CG1	20110125.mgmt.asm2.subset1_00968	fig|6666666.37195.peg.1479	CG1_ctg0968	CG1_peg1479	4.39841	7.84317	2.70476	No_LogNSI	3.64945	6.94552	3.58556	No_LogNSI	9.63724	11.5463	3.36246	No_LogNSI
CG1	20110125.mgmt.asm2.subset1_00969	fig|6666666.37195.peg.1480	CG1_ctg0969	CG1_peg1480	0	0	0	No_LogNSI	0	0	0	No_LogNSI	0	0	6.20677	No_LogNSI
CG1	20110125.mgmt.asm2.subset1_00969	fig|6666666.37195.peg.1481	CG1_ctg0969	CG1_peg1481	6.69563	11.0139	3.32598	No_LogNSI	3.41875	6.68168	2.12461	No_LogNSI	7.41382	9.19105	0.697859	No_LogNSI
CG1	20110125.mgmt.asm2.subset1_00969	fig|6666666.37195.peg.1482	CG1_ctg0969	CG1_peg1482	7.34237	12.3989	0.768515	No_LogNSI	5.47041	9.57935	0.978242	No_LogNSI	10.4545	12.4284	0.595986	No_LogNSI
CG1	20110125.mgmt.asm2.subset1_00969	fig|6666666.37195.peg.1483	CG1_ctg0969	CG1_peg1483	22.7606	52.2805	0	No_LogNSI	0	0	2.05441	No_LogNSI	4.76694	11.4224	1.55959	No_LogNSI
CG1	20110125.mgmt.asm2.subset1_00970	fig|6666666.37195.peg.1484	CG1_ctg0970	CG1_peg1484	4.12495	7.95925	0	No_LogNSI	6.81683	11.6845	0.917834	No_LogNSI	5.34552	6.69363	0.904082	No_LogNSI
CG1	20110125.mgmt.asm2.subset1_00970	fig|6666666.37195.peg.1485	CG1_ctg0970	CG1_peg1485	0	0	0	No_LogNSI	0	0	0	No_LogNSI	68.0449	240.125	0	No_LogNSI
CG1	20110125.mgmt.asm2.subset1_00971	fig|6666666.37195.peg.1486	CG1_ctg0971	CG1_peg1486	64.7807	95.1779	0	No_LogNSI	62.4908	287.646	0	No_LogNSI	32.2775	68.095	0.728313	No_LogNSI
CG1	20110125.mgmt.asm2.subset1_00971	fig|6666666.37195.peg.1487	CG1_ctg0971	CG1_peg1487	2.68841	10.9064	1.04566	No_LogNSI	14.4714	30.9099	0	No_LogNSI	10.158	14.184	0	No_LogNSI
CG1	20110125.mgmt.asm2.subset1_00973	fig|6666666.37195.peg.1488	CG1_ctg0973	CG1_peg1488	9.69211	17.7699	0	No_LogNSI	4.19425	9.81543	0	No_LogNSI	14.5736	18.7169	0.70918	No_LogNSI
CG1	20110125.mgmt.asm2.subset1_00973	fig|6666666.37195.peg.1489	CG1_ctg0973	CG1_peg1489	3.64939	6.69095	2.70057	No_LogNSI	6.46521	15.13	1.75843	No_LogNSI	8.22449	10.5627	1.83782	No_LogNSI
CG1	20110125.mgmt.asm2.subset1_00974	fig|6666666.37195.peg.1490	CG1_ctg0974	CG1_peg1490	0	0	0	No_LogNSI	16.3272	31.409	2.50565	No_LogNSI	5.50159	19.3268	0	No_LogNSI
CG1	20110125.mgmt.asm2.subset1_00974	fig|6666666.37195.peg.1491	CG1_ctg0974	CG1_peg1491	4.92478	10.0899	2.45752	No_LogNSI	1.04543	4.63258	4.16179	No_LogNSI	2.59379	4.4355	0	No_LogNSI
CG1	20110125.mgmt.asm2.subset1_00975	fig|6666666.37195.peg.1492	CG1_ctg0975	CG1_peg1492	13.6832	20.8945	2.47831	No_LogNSI	1.77555	3.41474	2.61182	No_LogNSI	11.2128	13.5435	2.54581	No_LogNSI
CG1	20110125.mgmt.asm2.subset1_00975	fig|6666666.37195.peg.1493	CG1_ctg0975	CG1_peg1493	0	0	0.90691	No_LogNSI	20.9887	40.3656	0	No_LogNSI	7.71777	9.32197	0	No_LogNSI
CG1	20110125.mgmt.asm2.subset1_00978	fig|6666666.37195.peg.1494	CG1_ctg0978	CG1_peg1494	0	0	0	No_LogNSI	2.92313	10.0914	2.47372	No_LogNSI	5.69144	9.32197	1.17772	No_LogNSI
CG1	20110125.mgmt.asm2.subset1_00978	fig|6666666.37195.peg.1495	CG1_ctg0978	CG1_peg1495	6.40627	11.2826	1.45935	No_LogNSI	5.92635	15.6169	2.36308	No_LogNSI	4.32997	7.41535	1.92566	No_LogNSI
CG1	20110125.mgmt.asm2.subset1_00980	fig|6666666.37195.peg.1496	CG1_ctg0980	CG1_peg1496	7.542	14.5631	0	No_LogNSI	5.5854	12.3752	0.826926	No_LogNSI	6.9673	10.0917	1.4685	No_LogNSI
CG1	20110125.mgmt.asm2.subset1_00980	fig|6666666.37195.peg.1497	CG1_ctg0980	CG1_peg1497	0	0	13.6481	0	31.1231	66.2385	12.2117	-15.7679	18.661	30.4363	10.6895	0
CG1	20110125.mgmt.asm2.subset1_00980	fig|6666666.37195.peg.1498	CG1_ctg0980	CG1_peg1498	43.6763	94.2187	73.2187	No_LogNSI	29.9095	138.75	62.9258	No_LogNSI	0	0	33.0722	No_LogNSI
CG1	20110125.mgmt.asm2.subset1_00980	fig|6666666.37195.peg.1499	CG1_ctg0980	CG1_peg1499	8.27819	13.9825	0.917393	No_LogNSI	4.2869	7.31717	2.15784	No_LogNSI	8.85815	10.6507	0.636398	No_LogNSI
CG1	20110125.mgmt.asm2.subset1_00980	fig|6666666.37195.peg.1500	CG1_ctg0980	CG1_peg1500	32.9708	55.6903	0.968556	No_LogNSI	0	0	6.67064	No_LogNSI	0	0	1.17432	No_LogNSI
CG1	20110125.mgmt.asm2.subset1_00981	fig|6666666.37195.peg.1501	CG1_ctg0981	CG1_peg1501	16.0403	55.896	16.1568	No_LogNSI	0	0	15.686	No_LogNSI	23.3278	37.265	4.11263	No_LogNSI
CG1	20110125.mgmt.asm2.subset1_00981	fig|6666666.37195.peg.1502	CG1_ctg0981	CG1_peg1502	4.56095	7.86536	1.58841	No_LogNSI	9.35976	16.2672	1.00202	No_LogNSI	4.34922	5.92083	0.545928	No_LogNSI
CG1	20110125.mgmt.asm2.subset1_00982	fig|6666666.37195.peg.1503	CG1_ctg0982	CG1_peg1503	6.68498	42.2565	0.864624	No_LogNSI	15.8675	61.9866	0.983373	No_LogNSI	0	0	1.58839	No_LogNSI
CG1	20110125.mgmt.asm2.subset1_00982	fig|6666666.37195.peg.1504	CG1_ctg0982	CG1_peg1504	0	0	0	No_LogNSI	0	0	0	No_LogNSI	0	0	0	No_LogNSI
CG1	20110125.mgmt.asm2.subset1_00983	fig|6666666.37195.peg.1505	CG1_ctg0983	CG1_peg1505	15.1008	23.61	6.46659	No_LogNSI	9.58198	18.6943	4.91424	No_LogNSI	10.5963	14.448	4.81885	No_LogNSI
CG1	20110125.mgmt.asm2.subset1_00983	fig|6666666.37195.peg.1506	CG1_ctg0983	CG1_peg1506	0	0	0	No_LogNSI	25.0124	82.5115	1.11177	No_LogNSI	37.4788	115.465	0	No_LogNSI
CG1	20110125.mgmt.asm2.subset1_00986	fig|6666666.37195.peg.1507	CG1_ctg0986	CG1_peg1507	12.3873	20.7198	4.87442	No_LogNSI	4.69177	9.48884	4.37081	No_LogNSI	7.88457	10.0613	2.76597	No_LogNSI
CG1	20110125.mgmt.asm2.subset1_00986	fig|6666666.37195.peg.1508	CG1_ctg0986	CG1_peg1508	8.13295	20.0356	3.54185	No_LogNSI	0	0	0.964874	No_LogNSI	3.87101	4.34292	0.864014	No_LogNSI
CG1	20110125.mgmt.asm2.subset1_00986	fig|6666666.37195.peg.1509	CG1_ctg0986	CG1_peg1509	0	0	2.16553	No_LogNSI	0	0	5.31379	No_LogNSI	0	0	2.47499	No_LogNSI
CG1	20110125.mgmt.asm2.subset1_00987	fig|6666666.37195.peg.1510	CG1_ctg0987	CG1_peg1510	5.31516	10.1501	2.17245	No_LogNSI	4.13387	6.61037	1.44859	No_LogNSI	4.80338	8.00739	1.27707	No_LogNSI
CG1	20110125.mgmt.asm2.subset1_00988	fig|6666666.37195.peg.1511	CG1_ctg0988	CG1_peg1511	0	0	0	No_LogNSI	19.4168	61.9866	1.96675	No_LogNSI	14.8118	57.4967	1.58839	No_LogNSI
CG1	20110125.mgmt.asm2.subset1_00990	fig|6666666.37195.peg.1512	CG1_ctg0990	CG1_peg1512	14.8063	21.8129	4.70547	No_LogNSI	24.1017	46.3649	2.30001	No_LogNSI	10.3042	28.368	0.671098	No_LogNSI
CG1	20110125.mgmt.asm2.subset1_00990	fig|6666666.37195.peg.1513	CG1_ctg0990	CG1_peg1513	8.16668	12.9433	13.7671	No_LogNSI	5.15329	9.79712	12.8341	No_LogNSI	7.55134	9.72968	5.38705	No_LogNSI
CG1	20110125.mgmt.asm2.subset1_00990	fig|6666666.37195.peg.1514	CG1_ctg0990	CG1_peg1514	7.33093	11.832	0.893851	No_LogNSI	8.03181	13.5689	1.20343	No_LogNSI	7.96593	10.1677	0.706735	No_LogNSI
CG1	20110125.mgmt.asm2.subset1_00990	fig|6666666.37195.peg.1515	CG1_ctg0990	CG1_peg1515	21.4591	108.014	0	No_LogNSI	102.677	163.893	0	No_LogNSI	0	0	0	No_LogNSI
CG1	20110125.mgmt.asm2.subset1_00991	fig|6666666.37195.peg.1516	CG1_ctg0991	CG1_peg1516	12.3533	20.5318	1.05536	No_LogNSI	6.06989	12.2454	2.24964	No_LogNSI	7.84602	11.78	2.13032	No_LogNSI
CG1	20110125.mgmt.asm2.subset1_00992	fig|6666666.37195.peg.1517	CG1_ctg0992	CG1_peg1517	4.70574	12.418	1.70705	No_LogNSI	7.67358	12.7752	3.30739	No_LogNSI	4.8216	6.15675	0.905021	No_LogNSI
CG1	20110125.mgmt.asm2.subset1_00992	fig|6666666.37195.peg.1518	CG1_ctg0992	CG1_peg1518	0	0	0	No_LogNSI	0	0	4.73451	No_LogNSI	0	0	2.06892	No_LogNSI
CG1	20110125.mgmt.asm2.subset1_00992	fig|6666666.37195.peg.1519	CG1_ctg0992	CG1_peg1519	0	0	13.1712	No_LogNSI	0	0	24.8637	No_LogNSI	0	0	10.9915	No_LogNSI
CG1	20110125.mgmt.asm2.subset1_00993	fig|6666666.37195.peg.1520	CG1_ctg0993	CG1_peg1520	2.53981	4.92598	3.31598	No_LogNSI	2.70197	4.99295	3.12574	No_LogNSI	7.07696	8.82379	3.46783	No_LogNSI
CG1	20110125.mgmt.asm2.subset1_00996	fig|6666666.37195.peg.1521	CG1_ctg0996	CG1_peg1521	12.3299	19.3286	2.35035	No_LogNSI	10.808	20.5495	2.6215	No_LogNSI	10.4684	13.543	1.41714	No_LogNSI
CG1	20110125.mgmt.asm2.subset1_00997	fig|6666666.37195.peg.1522	CG1_ctg0997	CG1_peg1522	6.72447	10.471	0	No_LogNSI	3.74393	7.46008	0	No_LogNSI	7.82919	9.76693	0	No_LogNSI
CG1	20110125.mgmt.asm2.subset1_00997	fig|6666666.37195.peg.1523	CG1_ctg0997	CG1_peg1523	0	0	0	No_LogNSI	0	0	0	No_LogNSI	286.269	712.334	2.52879	No_LogNSI
CG1	20110125.mgmt.asm2.subset1_00998	fig|6666666.37195.peg.1524	CG1_ctg0998	CG1_peg1524	0	0	0	No_LogNSI	0	0	9.11039	No_LogNSI	0	0	0	No_LogNSI
CG1	20110125.mgmt.asm2.subset1_00998	fig|6666666.37195.peg.1525	CG1_ctg0998	CG1_peg1525	5.19764	8.78218	0.933081	No_LogNSI	5.9226	10.9259	0	No_LogNSI	7.83233	10.2383	1.28366	No_LogNSI
CG1	20110125.mgmt.asm2.subset1_00999	fig|6666666.37195.peg.1526	CG1_ctg0999	CG1_peg1526	15.6618	101.357	0	No_LogNSI	24.2971	153.482	1.47968	No_LogNSI	24.76	72.8134	0	No_LogNSI
CG1	20110125.mgmt.asm2.subset1_00999	fig|6666666.37195.peg.1527	CG1_ctg0999	CG1_peg1527	2.10746	4.54622	2.135	No_LogNSI	1.91074	3.04993	0	No_LogNSI	8.58647	9.11514	1.01778	No_LogNSI
CG1	20110125.mgmt.asm2.subset1_01000	fig|6666666.37195.peg.1528	CG1_ctg1000	CG1_peg1528	13.3585	20.8737	1.76919	No_LogNSI	8.36898	13.9085	2.4262	No_LogNSI	9.58849	11.6718	2.61023	No_LogNSI
CG1	20110125.mgmt.asm2.subset1_01002	fig|6666666.37195.peg.1529	CG1_ctg1002	CG1_peg1529	5.81376	10.4743	0	No_LogNSI	6.31226	11.5531	0	No_LogNSI	7.94119	10.217	1.54753	No_LogNSI
CG1	20110125.mgmt.asm2.subset1_01004	fig|6666666.37195.peg.1530	CG1_ctg1004	CG1_peg1530	7.01922	12.8415	0	No_LogNSI	4.4119	8.89554	1.7189	No_LogNSI	7.09198	9.51488	1.79925	No_LogNSI
CG1	20110125.mgmt.asm2.subset1_01005	fig|6666666.37195.peg.1531	CG1_ctg1005	CG1_peg1531	6.30959	10.4743	0	No_LogNSI	5.59514	9.07742	0.731949	No_LogNSI	5.91829	7.29786	0.714244	No_LogNSI
CG1	20110125.mgmt.asm2.subset1_01006	fig|6666666.37195.peg.1532	CG1_ctg1006	CG1_peg1532	7.37019	14.5929	1.13813	No_LogNSI	4.97326	10.6784	0	No_LogNSI	2.67	3.93871	0.647829	No_LogNSI
CG1	20110125.mgmt.asm2.subset1_01007	fig|6666666.37195.peg.1533	CG1_ctg1007	CG1_peg1533	0	0	16.3509	No_LogNSI	7.64146	47.2648	21.9729	No_LogNSI	0	0	8.18959	No_LogNSI
CG1	20110125.mgmt.asm2.subset1_01008	fig|6666666.37195.peg.1534	CG1_ctg1008	CG1_peg1534	9.77696	15.2448	1.72899	No_LogNSI	6.08365	10.6392	2.73174	No_LogNSI	12.7409	14.9697	2.37012	No_LogNSI
CG1	20110125.mgmt.asm2.subset1_01009	fig|6666666.37195.peg.1535	CG1_ctg1009	CG1_peg1535	10.5085	17.5341	1.92911	No_LogNSI	5.31363	11.465	2.64753	No_LogNSI	9.79644	11.8393	3.32995	No_LogNSI
CG1	20110125.mgmt.asm2.subset1_01009	fig|6666666.37195.peg.1536	CG1_ctg1009	CG1_peg1536	6.56808	10.8066	0.885455	No_LogNSI	3.66224	6.67054	0.938552	No_LogNSI	3.77247	5.20346	0	No_LogNSI
CG1	20110125.mgmt.asm2.subset1_01009	fig|6666666.37195.peg.1537	CG1_ctg1009	CG1_peg1537	5.85458	9.5511	10.9307	0	5.50981	9.22461	16.521	0	7.16567	8.18111	5.6254	0
CG1	20110125.mgmt.asm2.subset1_01009	fig|6666666.37195.peg.1538	CG1_ctg1009	CG1_peg1538	2.91901	4.3594	79.4101	No_LogNSI	3.77919	12.13	63.0919	No_LogNSI	8.5441	11.4171	4.79208	No_LogNSI
CG1	20110125.mgmt.asm2.subset1_01010	fig|6666666.37195.peg.1539	CG1_ctg1010	CG1_peg1539	7.35992	11.6907	0.860489	No_LogNSI	4.46995	8.92853	0.72501	No_LogNSI	4.88723	6.23109	0	No_LogNSI
CG1	20110125.mgmt.asm2.subset1_01011	fig|6666666.37195.peg.1540	CG1_ctg1011	CG1_peg1540	5.7696	9.63282	0	No_LogNSI	3.18866	5.08976	1.22368	No_LogNSI	5.82233	10.3675	0.958602	No_LogNSI
CG1	20110125.mgmt.asm2.subset1_01012	fig|6666666.37195.peg.1541	CG1_ctg1012	CG1_peg1541	7.16065	10.8568	1.69027	No_LogNSI	5.71921	10.8537	2.90758	No_LogNSI	8.49765	10.2146	1.29313	No_LogNSI
CG1	20110125.mgmt.asm2.subset1_01012	fig|6666666.37195.peg.1542	CG1_ctg1012	CG1_peg1542	83.5295	202.714	11.3347	No_LogNSI	0	0	7.39839	No_LogNSI	76.1558	145.627	0.748105	No_LogNSI
CG1	20110125.mgmt.asm2.subset1_01013	fig|6666666.37195.peg.1543	CG1_ctg1013	CG1_peg1543	4.43675	7.68117	1.21596	No_LogNSI	4.91694	9.07742	1.28091	No_LogNSI	4.53961	7.29786	0.595204	No_LogNSI
CG1	20110125.mgmt.asm2.subset1_01014	fig|6666666.37195.peg.1544	CG1_ctg1014	CG1_peg1544	11.302	17.4545	2.95904	No_LogNSI	0	0	0.91908	No_LogNSI	12.8852	22.7355	1.37979	No_LogNSI
CG1	20110125.mgmt.asm2.subset1_01014	fig|6666666.37195.peg.1545	CG1_ctg1014	CG1_peg1545	6.58163	11.3656	18.91	No_LogNSI	15.7071	30.4993	19.9344	No_LogNSI	6.53574	9.11514	13.0276	No_LogNSI
CG1	20110125.mgmt.asm2.subset1_01015	fig|6666666.37195.peg.1546	CG1_ctg1015	CG1_peg1546	1.75967	7.41537	1.69116	No_LogNSI	7.61537	12.195	2.10777	No_LogNSI	3.49411	6.2447	0.944867	No_LogNSI
CG1	20110125.mgmt.asm2.subset1_01016	fig|6666666.37195.peg.1547	CG1_ctg1016	CG1_peg1547	5.24763	9.06028	0.724584	No_LogNSI	7.89768	16.3285	1.02673	No_LogNSI	12.9836	15.0368	0	No_LogNSI
CG1	20110125.mgmt.asm2.subset1_01016	fig|6666666.37195.peg.1548	CG1_ctg1016	CG1_peg1548	0	0	0	No_LogNSI	0	0	0	No_LogNSI	0	0	0	No_LogNSI
CG1	20110125.mgmt.asm2.subset1_01017	fig|6666666.37195.peg.1549	CG1_ctg1017	CG1_peg1549	5.08659	8.45439	0	No_LogNSI	6.4712	10.4915	0	No_LogNSI	3.87655	4.34001	0	No_LogNSI
CG1	20110125.mgmt.asm2.subset1_01017	fig|6666666.37195.peg.1550	CG1_ctg1017	CG1_peg1550	23.7627	70.2053	2.13782	No_LogNSI	0	0	0	No_LogNSI	0	0	2.57117	No_LogNSI
CG1	20110125.mgmt.asm2.subset1_01020	fig|6666666.37195.peg.1551	CG1_ctg1020	CG1_peg1551	9.29355	15.5406	4.02142	No_LogNSI	6.20112	10.8087	1.87213	No_LogNSI	8.73511	11.5464	1.52585	No_LogNSI
CG1	20110125.mgmt.asm2.subset1_01021	fig|6666666.37195.peg.1552	CG1_ctg1021	CG1_peg1552	208.842	930.573	0	No_LogNSI	0	0	12.7343	No_LogNSI	0	0	5.43892	No_LogNSI
CG1	20110125.mgmt.asm2.subset1_01021	fig|6666666.37195.peg.1553	CG1_ctg1021	CG1_peg1553	8.71484	14.543	0	No_LogNSI	9.13783	16.2765	1.30191	No_LogNSI	7.88161	8.95302	0.852317	No_LogNSI
CG1	20110125.mgmt.asm2.subset1_01023	fig|6666666.37195.peg.1554	CG1_ctg1023	CG1_peg1554	5.37664	10.4387	0	No_LogNSI	5.13075	8.33919	0.632029	No_LogNSI	6.38315	8.39938	0	No_LogNSI
CG1	20110125.mgmt.asm2.subset1_01025	fig|6666666.37195.peg.1555	CG1_ctg1025	CG1_peg1555	6.60511	10.6801	0.880206	No_LogNSI	8.42622	15.8002	2.09887	No_LogNSI	7.08852	8.81932	1.19502	No_LogNSI
CG1	20110125.mgmt.asm2.subset1_01026	fig|6666666.37195.peg.1556	CG1_ctg1026	CG1_peg1556	1.51812	4.63637	0	No_LogNSI	4.02657	6.46198	0	No_LogNSI	8.52771	12.1256	0	No_LogNSI
CG1	20110125.mgmt.asm2.subset1_01027	fig|6666666.37195.peg.1557	CG1_ctg1027	CG1_peg1557	13.1378	20.6176	1.4495	No_LogNSI	11.1126	19.4849	1.38059	No_LogNSI	9.42062	11.5888	2.82371	No_LogNSI
CG1	20110125.mgmt.asm2.subset1_01028	fig|6666666.37195.peg.1558	CG1_ctg1028	CG1_peg1558	6.2694	10.3546	1.10932	No_LogNSI	5.34521	9.67314	0	No_LogNSI	6.84217	8.30433	0	No_LogNSI
CG1	20110125.mgmt.asm2.subset1_01028	fig|6666666.37195.peg.1559	CG1_ctg1028	CG1_peg1559	5.59431	9.79296	0	No_LogNSI	3.34842	5.37949	1.05651	No_LogNSI	9.48986	11.7082	0.953813	No_LogNSI
CG1	20110125.mgmt.asm2.subset1_01028	fig|6666666.37195.peg.1560	CG1_ctg1028	CG1_peg1560	8.11965	13.6363	7.5196	No_LogNSI	5.28668	9.7188	4.85626	No_LogNSI	7.30585	9.19105	4.78532	No_LogNSI
CG1	20110125.mgmt.asm2.subset1_01029	fig|6666666.37195.peg.1561	CG1_ctg1029	CG1_peg1561	0	0	0	No_LogNSI	6.1625	31.5451	1.49802	No_LogNSI	12.8386	28.975	0.841614	No_LogNSI
CG1	20110125.mgmt.asm2.subset1_01031	fig|6666666.37195.peg.1562	CG1_ctg1031	CG1_peg1562	2.26441	6.72661	3.51074	No_LogNSI	7.05276	13.8977	2.27007	No_LogNSI	10.9236	13.3065	1.85785	No_LogNSI
CG1	20110125.mgmt.asm2.subset1_01034	fig|6666666.37195.peg.1563	CG1_ctg1034	CG1_peg1563	0	0	0	No_LogNSI	346.661	1118.72	0	No_LogNSI	0	0	0	No_LogNSI
CG1	20110125.mgmt.asm2.subset1_01036	fig|6666666.37195.peg.1564	CG1_ctg1036	CG1_peg1564	4.49409	6.75293	0	No_LogNSI	4.87093	8.02922	0	No_LogNSI	8.61808	10.9586	0	No_LogNSI
CG1	20110125.mgmt.asm2.subset1_01036	fig|6666666.37195.peg.1565	CG1_ctg1036	CG1_peg1565	0	0	18.7078	No_LogNSI	0	0	14.2035	No_LogNSI	417.551	530.952	12.4135	No_LogNSI
CG1	20110125.mgmt.asm2.subset1_01038	fig|6666666.37195.peg.1566	CG1_ctg1038	CG1_peg1566	7.78496	12.8041	0.90282	No_LogNSI	8.41806	14.8843	0.79015	No_LogNSI	9.83265	12.4734	1.0361	No_LogNSI
CG1	20110125.mgmt.asm2.subset1_01039	fig|6666666.37195.peg.1567	CG1_ctg1039	CG1_peg1567	8.46497	16.918	1.13914	No_LogNSI	0	0	0.821308	No_LogNSI	7.45307	11.0848	0	No_LogNSI
CG1	20110125.mgmt.asm2.subset1_01039	fig|6666666.37195.peg.1568	CG1_ctg1039	CG1_peg1568	8.93264	14.4269	9.14912	No_LogNSI	3.38969	7.14469	10.4866	No_LogNSI	6.85551	8.82353	3.3207	No_LogNSI
CG1	20110125.mgmt.asm2.subset1_01039	fig|6666666.37195.peg.1569	CG1_ctg1039	CG1_peg1569	8.07939	12.8204	1.09263	No_LogNSI	6.06233	10.6062	1.65815	No_LogNSI	5.58632	7.50805	1.03689	No_LogNSI
CG1	20110125.mgmt.asm2.subset1_01039	fig|6666666.37195.peg.1570	CG1_ctg1039	CG1_peg1570	0	0	0	No_LogNSI	0	0	0	No_LogNSI	0	0	0	No_LogNSI
CG1	20110125.mgmt.asm2.subset1_01041	fig|6666666.37195.peg.1571	CG1_ctg1041	CG1_peg1571	8.82723	14.7923	1.80265	No_LogNSI	4.24704	8.53512	2.32656	No_LogNSI	4.84728	6.22824	1.43572	No_LogNSI
CG1	20110125.mgmt.asm2.subset1_01045	fig|6666666.37195.peg.1572	CG1_ctg1045	CG1_peg1572	0	0	0	No_LogNSI	0	0	0	No_LogNSI	0	0	0	No_LogNSI
CG1	20110125.mgmt.asm2.subset1_01045	fig|6666666.37195.peg.1573	CG1_ctg1045	CG1_peg1573	22.9143	41.8709	0	No_LogNSI	0	0	0.735278	No_LogNSI	0	0	0	No_LogNSI
CG1	20110125.mgmt.asm2.subset1_01045	fig|6666666.37195.peg.1574	CG1_ctg1045	CG1_peg1574	4.11634	7.52171	0.729676	No_LogNSI	18.4979	36.4394	2.36308	No_LogNSI	7.25907	9.88713	1.20354	No_LogNSI
CG1	20110125.mgmt.asm2.subset1_01046	fig|6666666.37195.peg.1575	CG1_ctg1046	CG1_peg1575	0	0	2.19373	No_LogNSI	28.9539	111.64	0	No_LogNSI	0	0	0.658308	No_LogNSI
CG1	20110125.mgmt.asm2.subset1_01046	fig|6666666.37195.peg.1576	CG1_ctg1046	CG1_peg1576	0	0	0	No_LogNSI	0	0	0	No_LogNSI	0	0	0	No_LogNSI
CG1	20110125.mgmt.asm2.subset1_01047	fig|6666666.37195.peg.1577	CG1_ctg1047	CG1_peg1577	5.69668	10.278	0	No_LogNSI	6.38417	10.7724	0	No_LogNSI	8.87475	10.6793	0	No_LogNSI
CG1	20110125.mgmt.asm2.subset1_01049	fig|6666666.37195.peg.1578	CG1_ctg1049	CG1_peg1578	7.61073	13.173	0	No_LogNSI	4.24067	7.26855	0.611855	No_LogNSI	8.91858	10.8197	0	No_LogNSI
CG1	20110125.mgmt.asm2.subset1_01049	fig|6666666.37195.peg.1579	CG1_ctg1049	CG1_peg1579	11.4097	19.7485	1.75581	No_LogNSI	5.77657	9.90111	2.15021	No_LogNSI	8.94072	10.8465	2.11759	No_LogNSI
CG1	20110125.mgmt.asm2.subset1_01049	fig|6666666.37195.peg.1580	CG1_ctg1049	CG1_peg1580	2.3495	3.85313	0.858612	No_LogNSI	4.18165	7.63464	0	No_LogNSI	11.5422	14.2553	1.34204	No_LogNSI
CG1	20110125.mgmt.asm2.subset1_01049	fig|6666666.37195.peg.1581	CG1_ctg1049	CG1_peg1581	6.75503	11.0781	1.88725	No_LogNSI	7.69934	14.0571	2.74253	No_LogNSI	8.68178	10.7226	2.50181	No_LogNSI
CG1	20110125.mgmt.asm2.subset1_01051	fig|6666666.37195.peg.1582	CG1_ctg1051	CG1_peg1582	0	0	0	No_LogNSI	0	0	0	No_LogNSI	0	0	0	No_LogNSI
CG1	20110125.mgmt.asm2.subset1_01051	fig|6666666.37195.peg.1583	CG1_ctg1051	CG1_peg1583	2.57143	3.88298	2.89833	No_LogNSI	8.95914	16.3285	5.39032	No_LogNSI	6.93612	7.96064	2.93839	No_LogNSI
CG1	20110125.mgmt.asm2.subset1_01054	fig|6666666.37195.peg.1584	CG1_ctg1054	CG1_peg1584	9.5044	24.92	9.05343	No_LogNSI	18.1958	35.1556	6.77664	No_LogNSI	0	0	6.47163	No_LogNSI
CG1	20110125.mgmt.asm2.subset1_01054	fig|6666666.37195.peg.1585	CG1_ctg1054	CG1_peg1585	0	0	3.47364	No_LogNSI	5.74178	34.7898	5.44583	No_LogNSI	5.10922	15.9944	4.34568	No_LogNSI
CG1	20110125.mgmt.asm2.subset1_01056	fig|6666666.37195.peg.1586	CG1_ctg1056	CG1_peg1586	0	0	0	No_LogNSI	0	0	0	No_LogNSI	0	0	0.952373	No_LogNSI
CG1	20110125.mgmt.asm2.subset1_01056	fig|6666666.37195.peg.1587	CG1_ctg1056	CG1_peg1587	7.83837	12.4464	1.42982	No_LogNSI	2.11245	4.34331	1.31878	No_LogNSI	7.58137	9.68074	0.856477	No_LogNSI
CG1	20110125.mgmt.asm2.subset1_01057	fig|6666666.37195.peg.1588	CG1_ctg1057	CG1_peg1588	7.0697	11.5817	1.7761	No_LogNSI	6.40344	10.5681	2.00523	No_LogNSI	6.45625	7.45286	0.943454	No_LogNSI
CG1	20110125.mgmt.asm2.subset1_01058	fig|6666666.37195.peg.1589	CG1_ctg1058	CG1_peg1589	3.29535	5.63334	0	No_LogNSI	5.193	8.80175	0	No_LogNSI	6.19688	7.86972	1.22643	No_LogNSI
CG1	20110125.mgmt.asm2.subset1_01059	fig|6666666.37195.peg.1590	CG1_ctg1059	CG1_peg1590	23.1544	35.7076	10.2333	0	20.0498	34.2512	20.7782	0	18.6656	21.3752	9.61991	0
CG1	20110125.mgmt.asm2.subset1_01060	fig|6666666.37195.peg.1591	CG1_ctg1060	CG1_peg1591	5.26533	9.02804	1.63748	No_LogNSI	7.7309	12.8062	1.05496	No_LogNSI	9.23461	12.0941	0.784566	No_LogNSI
CG1	20110125.mgmt.asm2.subset1_01063	fig|6666666.37195.peg.1592	CG1_ctg1063	CG1_peg1592	427.174	703.084	4.00708	No_LogNSI	0	0	0	No_LogNSI	0	0	0	No_LogNSI
CG1	20110125.mgmt.asm2.subset1_01063	fig|6666666.37195.peg.1593	CG1_ctg1063	CG1_peg1593	3.44822	5.67541	2.68554	No_LogNSI	6.36255	10.3539	3.27821	No_LogNSI	6.55905	7.18867	0.703087	No_LogNSI
CG1	20110125.mgmt.asm2.subset1_01065	fig|6666666.37195.peg.1594	CG1_ctg1065	CG1_peg1594	8.93744	13.5335	2.17245	No_LogNSI	4.53464	8.81382	0.869154	No_LogNSI	8.16279	10.2952	1.45951	No_LogNSI
CG1	20110125.mgmt.asm2.subset1_01066	fig|6666666.37195.peg.1595	CG1_ctg1066	CG1_peg1595	2.00055	10.0697	0	No_LogNSI	0	0	0	No_LogNSI	6.27172	6.54451	0	No_LogNSI
CG1	20110125.mgmt.asm2.subset1_01066	fig|6666666.37195.peg.1596	CG1_ctg1066	CG1_peg1596	7.84145	11.7709	0	No_LogNSI	5.67596	9.0926	2.86328	No_LogNSI	7.12116	8.16115	1.18946	No_LogNSI
CG1	20110125.mgmt.asm2.subset1_01067	fig|6666666.37195.peg.1597	CG1_ctg1067	CG1_peg1597	111.724	264.066	10.3584	No_LogNSI	75.0674	412.724	2.53369	No_LogNSI	92.5104	204.038	1.18764	No_LogNSI
CG1	20110125.mgmt.asm2.subset1_01067	fig|6666666.37195.peg.1598	CG1_ctg1067	CG1_peg1598	7.29137	11.8437	0	No_LogNSI	8.51788	15.6776	0	No_LogNSI	9.35022	12.2575	0	No_LogNSI
CG1	20110125.mgmt.asm2.subset1_01068	fig|6666666.37195.peg.1599	CG1_ctg1068	CG1_peg1599	6.96638	11.5712	0.929007	No_LogNSI	6.26955	11.7102	1.25157	No_LogNSI	6.21343	7.15321	0.550326	No_LogNSI
CG1	20110125.mgmt.asm2.subset1_01069	fig|6666666.37195.peg.1600	CG1_ctg1069	CG1_peg1600	0	0	0	No_LogNSI	723.107	1636.33	0	No_LogNSI	0	0	2.9369	No_LogNSI
CG1	20110125.mgmt.asm2.subset1_01069	fig|6666666.37195.peg.1601	CG1_ctg1069	CG1_peg1601	7.29277	11.8146	0.972438	No_LogNSI	2.9324	6.63577	1.80891	No_LogNSI	4.01441	6.2763	0.821303	No_LogNSI
CG1	20110125.mgmt.asm2.subset1_01069	fig|6666666.37195.peg.1602	CG1_ctg1069	CG1_peg1602	51.6669	168.185	0	No_LogNSI	0	0	2.69834	No_LogNSI	27.9846	59.6873	0	No_LogNSI
CG1	20110125.mgmt.asm2.subset1_01070	fig|6666666.37195.peg.1603	CG1_ctg1070	CG1_peg1603	0	0	0	No_LogNSI	586.327	935.9	0	No_LogNSI	0	0	0	No_LogNSI
CG1	20110125.mgmt.asm2.subset1_01070	fig|6666666.37195.peg.1604	CG1_ctg1070	CG1_peg1604	5.0252	9.04033	4.10786	No_LogNSI	6.66717	11.6631	3.00461	No_LogNSI	8.5587	10.3446	3.59761	No_LogNSI
CG1	20110125.mgmt.asm2.subset1_01072	fig|6666666.37195.peg.1605	CG1_ctg1072	CG1_peg1605	7.59863	11.1776	0	No_LogNSI	8.2961	14.0301	0.754851	No_LogNSI	8.65853	10.2005	0	No_LogNSI
CG1	20110125.mgmt.asm2.subset1_01072	fig|6666666.37195.peg.1606	CG1_ctg1072	CG1_peg1606	0	0	2.09132	No_LogNSI	9.68231	15.455	0	No_LogNSI	4.23861	14.184	0	No_LogNSI
CG1	20110125.mgmt.asm2.subset1_01073	fig|6666666.37195.peg.1607	CG1_ctg1073	CG1_peg1607	0	0	0	No_LogNSI	8.92811	28.5022	0	No_LogNSI	6.03568	13.089	1.63623	No_LogNSI
CG1	20110125.mgmt.asm2.subset1_01073	fig|6666666.37195.peg.1608	CG1_ctg1073	CG1_peg1608	352.508	1409.03	0	No_LogNSI	0	0	0	No_LogNSI	0	0	0	No_LogNSI
CG1	20110125.mgmt.asm2.subset1_01073	fig|6666666.37195.peg.1609	CG1_ctg1073	CG1_peg1609	0	0	0	No_LogNSI	0	0	5.88769	No_LogNSI	0	0	2.52879	No_LogNSI
CG1	20110125.mgmt.asm2.subset1_01074	fig|6666666.37195.peg.1610	CG1_ctg1074	CG1_peg1610	0	0	4.16888	No_LogNSI	0	0	3.61181	No_LogNSI	11.9151	46.2519	3.13983	No_LogNSI
CG1	20110125.mgmt.asm2.subset1_01074	fig|6666666.37195.peg.1611	CG1_ctg1074	CG1_peg1611	21.6906	36.5096	18.8356	-16.5004	39.7988	69.6458	30.1407	-15.8612	23.5622	30.1435	12.5774	-16.5283
CG1	20110125.mgmt.asm2.subset1_01075	fig|6666666.37195.peg.1612	CG1_ctg1075	CG1_peg1612	11.2343	20.1224	1.99356	No_LogNSI	3.31176	7.85026	2.50062	No_LogNSI	2.34396	5.71532	2.20579	No_LogNSI
CG1	20110125.mgmt.asm2.subset1_01075	fig|6666666.37195.peg.1613	CG1_ctg1075	CG1_peg1613	11.6882	20.9354	1.31793	No_LogNSI	25.3633	60.1215	0.735278	No_LogNSI	11.3189	27.5992	0.828488	No_LogNSI
CG1	20110125.mgmt.asm2.subset1_01076	fig|6666666.37195.peg.1614	CG1_ctg1076	CG1_peg1614	14.8407	27.948	5.14079	No_LogNSI	32.7592	80.9005	4.95347	No_LogNSI	13.8413	18.6325	4.11263	No_LogNSI
CG1	20110125.mgmt.asm2.subset1_01076	fig|6666666.37195.peg.1615	CG1_ctg1076	CG1_peg1615	0	0	64.5371	No_LogNSI	0	0	50.8915	No_LogNSI	0	0	35.0037	No_LogNSI
CG1	20110125.mgmt.asm2.subset1_01076	fig|6666666.37195.peg.1616	CG1_ctg1076	CG1_peg1616	3.21249	6.04974	0	No_LogNSI	10.0659	24.8583	2.18403	No_LogNSI	14.8667	20.0129	0.897324	No_LogNSI
CG1	20110125.mgmt.asm2.subset1_01077	fig|6666666.37195.peg.1617	CG1_ctg1077	CG1_peg1617	3.78985	6.24019	2.17796	No_LogNSI	3.76321	6.08418	1.85505	No_LogNSI	7.11194	8.42504	1.31613	No_LogNSI
CG1	20110125.mgmt.asm2.subset1_01079	fig|6666666.37195.peg.1618	CG1_ctg1079	CG1_peg1618	273.253	1580.26	0	No_LogNSI	0	0	0	No_LogNSI	0	0	0	No_LogNSI
CG1	20110125.mgmt.asm2.subset1_01080	fig|6666666.37195.peg.1619	CG1_ctg1080	CG1_peg1619	11.5443	48.2743	4.16837	No_LogNSI	0	0	2.33393	No_LogNSI	0	0	3.47654	No_LogNSI
CG1	20110125.mgmt.asm2.subset1_01080	fig|6666666.37195.peg.1620	CG1_ctg1080	CG1_peg1620	6.85838	12.5611	1.73149	No_LogNSI	6.50173	11.7736	2.23314	No_LogNSI	8.78214	10.4572	2.48511	No_LogNSI
CG1	20110125.mgmt.asm2.subset1_01081	fig|6666666.37195.peg.1621	CG1_ctg1081	CG1_peg1621	7.10214	10.7089	3.3374	No_LogNSI	5.45303	9.83582	3.50564	No_LogNSI	6.03741	7.49638	3.02849	No_LogNSI
CG1	20110125.mgmt.asm2.subset1_01082	fig|6666666.37195.peg.1622	CG1_ctg1082	CG1_peg1622	0	0	0	No_LogNSI	0	0	1.83626	No_LogNSI	35.5046	48.6431	1.49934	No_LogNSI
CG1	20110125.mgmt.asm2.subset1_01082	fig|6666666.37195.peg.1623	CG1_ctg1082	CG1_peg1623	9.00526	15.1293	1.77091	No_LogNSI	3.92735	8.00465	1.17319	No_LogNSI	5.42572	7.43351	0	No_LogNSI
CG1	20110125.mgmt.asm2.subset1_01083	fig|6666666.37195.peg.1624	CG1_ctg1083	CG1_peg1624	6.13335	10.1611	0	No_LogNSI	5.15365	10.3816	1.61595	No_LogNSI	7.3248	10.391	1.52009	No_LogNSI
CG1	20110125.mgmt.asm2.subset1_01084	fig|6666666.37195.peg.1625	CG1_ctg1084	CG1_peg1625	0	0	1.29735	No_LogNSI	0	0	0	No_LogNSI	0	0	0	No_LogNSI
CG1	20110125.mgmt.asm2.subset1_01085	fig|6666666.37195.peg.1626	CG1_ctg1085	CG1_peg1626	21.5074	46.2735	2.7882	No_LogNSI	23.1678	54.3316	6.09213	No_LogNSI	14.9736	30.0646	1.20459	No_LogNSI
CG1	20110125.mgmt.asm2.subset1_01085	fig|6666666.37195.peg.1627	CG1_ctg1085	CG1_peg1627	0	0	1.97689	No_LogNSI	0	0	1.47056	No_LogNSI	10.5937	27.5992	0	No_LogNSI
CG1	20110125.mgmt.asm2.subset1_01086	fig|6666666.37195.peg.1628	CG1_ctg1086	CG1_peg1628	5.86021	32.5072	4.67168	No_LogNSI	8.11905	47.2648	4.39458	No_LogNSI	0	0	3.85393	No_LogNSI
CG1	20110125.mgmt.asm2.subset1_01086	fig|6666666.37195.peg.1629	CG1_ctg1086	CG1_peg1629	8.51001	16.3277	1.65347	No_LogNSI	4.72067	7.61707	0	No_LogNSI	5.10029	7.09618	1.08121	No_LogNSI
CG1	20110125.mgmt.asm2.subset1_01087	fig|6666666.37195.peg.1630	CG1_ctg1087	CG1_peg1630	12.543	19.8275	1.30484	No_LogNSI	5.16884	11.548	1.15199	No_LogNSI	11.1528	12.2175	2.06786	No_LogNSI
CG1	20110125.mgmt.asm2.subset1_01090	fig|6666666.37195.peg.1631	CG1_ctg1090	CG1_peg1631	2.53622	8.20672	0.97928	No_LogNSI	7.2859	18.6157	2.80562	No_LogNSI	1.84324	3.63202	1.3017	No_LogNSI
CG1	20110125.mgmt.asm2.subset1_01091	fig|6666666.37195.peg.1632	CG1_ctg1091	CG1_peg1632	5.66626	10.2267	0	No_LogNSI	13.5578	24.4613	0.626859	No_LogNSI	4.97855	9.60798	0	No_LogNSI
CG1	20110125.mgmt.asm2.subset1_01091	fig|6666666.37195.peg.1633	CG1_ctg1091	CG1_peg1633	0	0	78.1764	No_LogNSI	0	0	38.3704	No_LogNSI	0	0	79.6686	No_LogNSI
CG1	20110125.mgmt.asm2.subset1_01095	fig|6666666.37195.peg.1634	CG1_ctg1095	CG1_peg1634	10.0525	47.1094	2.7118	No_LogNSI	0	0	0	No_LogNSI	0	0	1.65361	No_LogNSI
CG1	20110125.mgmt.asm2.subset1_01095	fig|6666666.37195.peg.1635	CG1_ctg1095	CG1_peg1635	0	0	0	No_LogNSI	0	0	0	No_LogNSI	63.8532	204.285	0	No_LogNSI
CG1	20110125.mgmt.asm2.subset1_01097	fig|6666666.37195.peg.1636	CG1_ctg1097	CG1_peg1636	10.4957	15.4833	2.94758	No_LogNSI	0.975576	5.36376	2.38752	No_LogNSI	6.70577	10.1682	1.21462	No_LogNSI
CG1	20110125.mgmt.asm2.subset1_01097	fig|6666666.37195.peg.1637	CG1_ctg1097	CG1_peg1637	10.3815	15.9422	1.79114	No_LogNSI	7.12661	22.7511	0.66196	No_LogNSI	3.86767	10.4261	2.27252	No_LogNSI
CG1	20110125.mgmt.asm2.subset1_01098	fig|6666666.37195.peg.1638	CG1_ctg1098	CG1_peg1638	4.99963	10.5754	8.5932	No_LogNSI	5.67648	9.76053	3.79887	No_LogNSI	5.92242	7.15743	3.85704	No_LogNSI
CG1	20110125.mgmt.asm2.subset1_01098	fig|6666666.37195.peg.1639	CG1_ctg1098	CG1_peg1639	0.775095	5.26693	1.63537	No_LogNSI	8.26129	22.0967	1.77487	No_LogNSI	6.4074	13.7416	0	No_LogNSI
CG1	20110125.mgmt.asm2.subset1_01098	fig|6666666.37195.peg.1640	CG1_ctg1098	CG1_peg1640	0	0	2.84951	No_LogNSI	0	0	0	No_LogNSI	86.0303	95.9635	1.67741	No_LogNSI
CG1	20110125.mgmt.asm2.subset1_01099	fig|6666666.37195.peg.1641	CG1_ctg1099	CG1_peg1641	9.4547	15.2551	4.40016	No_LogNSI	6.69127	12.2572	7.54608	No_LogNSI	8.26989	10.1552	6.09523	No_LogNSI
CG1	20110125.mgmt.asm2.subset1_01100	fig|6666666.37195.peg.1642	CG1_ctg1100	CG1_peg1642	0	0	0	No_LogNSI	0	0	1.44731	No_LogNSI	10.0691	21.7146	1.72803	No_LogNSI
CG1	20110125.mgmt.asm2.subset1_01100	fig|6666666.37195.peg.1643	CG1_ctg1100	CG1_peg1643	26.2734	115.182	0	No_LogNSI	0	0	0	No_LogNSI	0	0	0	No_LogNSI
CG1	20110125.mgmt.asm2.subset1_01103	fig|6666666.37195.peg.1644	CG1_ctg1103	CG1_peg1644	0	0	0.828159	No_LogNSI	0	0	0	No_LogNSI	8.20946	25.6996	0	No_LogNSI
CG1	20110125.mgmt.asm2.subset1_01105	fig|6666666.37195.peg.1645	CG1_ctg1105	CG1_peg1645	5.00929	8.74091	0	No_LogNSI	4.32525	7.92193	1.07227	No_LogNSI	4.48623	6.09561	0	No_LogNSI
CG1	20110125.mgmt.asm2.subset1_01107	fig|6666666.37195.peg.1646	CG1_ctg1107	CG1_peg1646	4.47791	6.65827	0.734136	No_LogNSI	6.68311	11.8006	0.78052	No_LogNSI	5.60623	8.18131	0.661159	No_LogNSI
CG1	20110125.mgmt.asm2.subset1_01108	fig|6666666.37195.peg.1647	CG1_ctg1108	CG1_peg1647	9.24275	41.8709	1.31793	No_LogNSI	0	0	2.94111	No_LogNSI	14.2909	41.3988	0.828488	No_LogNSI
CG1	20110125.mgmt.asm2.subset1_01109	fig|6666666.37195.peg.1648	CG1_ctg1109	CG1_peg1648	7.50496	12.1898	1.11853	No_LogNSI	6.70322	11.6342	1.16052	No_LogNSI	7.99688	9.65495	1.17829	No_LogNSI
CG1	20110125.mgmt.asm2.subset1_01110	fig|6666666.37195.peg.1649	CG1_ctg1110	CG1_peg1649	761.125	2324.49	0	No_LogNSI	0	0	0	No_LogNSI	959.42	2069.05	0	No_LogNSI
CG1	20110125.mgmt.asm2.subset1_01112	fig|6666666.37195.peg.1650	CG1_ctg1112	CG1_peg1650	11.7368	19.7785	1.08405	No_LogNSI	6.87338	11.5292	1.79012	No_LogNSI	10.5508	13.0226	0	No_LogNSI
CG1	20110125.mgmt.asm2.subset1_01114	fig|6666666.37195.peg.1651	CG1_ctg1114	CG1_peg1651	3.54398	7.70625	5.43788	No_LogNSI	7.37163	15.2693	5.81248	No_LogNSI	5.95587	7.77563	3.45097	No_LogNSI
CG1	20110125.mgmt.asm2.subset1_01114	fig|6666666.37195.peg.1652	CG1_ctg1114	CG1_peg1652	11.0597	43.8849	2.01147	No_LogNSI	5.84375	31.5451	0.74901	No_LogNSI	13.809	14.4875	1.26242	No_LogNSI
CG1	20110125.mgmt.asm2.subset1_01115	fig|6666666.37195.peg.1653	CG1_ctg1115	CG1_peg1653	12.5773	21.0194	3.48564	No_LogNSI	5.46158	10.1029	1.84068	No_LogNSI	12.9448	15.7394	2.24676	No_LogNSI
CG1	20110125.mgmt.asm2.subset1_01116	fig|6666666.37195.peg.1654	CG1_ctg1116	CG1_peg1654	62.0635	421.734	0	No_LogNSI	0	0	6.91229	No_LogNSI	175.529	674.623	6.22947	No_LogNSI
CG1	20110125.mgmt.asm2.subset1_01117	fig|6666666.37195.peg.1655	CG1_ctg1117	CG1_peg1655	6.85855	10.9659	7.22596	No_LogNSI	3.04692	10.1074	8.18695	No_LogNSI	13.8867	19.2348	4.77062	No_LogNSI
CG1	20110125.mgmt.asm2.subset1_01119	fig|6666666.37195.peg.1656	CG1_ctg1119	CG1_peg1656	9.17644	14.7104	2.19383	No_LogNSI	8.15102	13.3619	1.77598	No_LogNSI	8.79423	10.8711	1.84225	No_LogNSI
CG1	20110125.mgmt.asm2.subset1_01120	fig|6666666.37195.peg.1657	CG1_ctg1120	CG1_peg1657	9.3146	15.8013	0.992912	No_LogNSI	3.91444	6.48273	1.33925	No_LogNSI	4.87721	5.36228	2.05475	No_LogNSI
CG1	20110125.mgmt.asm2.subset1_01122	fig|6666666.37195.peg.1658	CG1_ctg1122	CG1_peg1658	60.8597	212.079	1.8294	No_LogNSI	0	0	8.86612	No_LogNSI	88.801	322.158	5.29116	No_LogNSI
CG1	20110125.mgmt.asm2.subset1_01122	fig|6666666.37195.peg.1659	CG1_ctg1122	CG1_peg1659	30.0917	68.4448	0	No_LogNSI	14.2689	49.8395	0.898127	No_LogNSI	18.037	46.0633	1.96239	No_LogNSI
CG1	20110125.mgmt.asm2.subset1_01122	fig|6666666.37195.peg.1660	CG1_ctg1122	CG1_peg1660	0	0	0	No_LogNSI	0	0	6.1878	No_LogNSI	111.165	283.896	2.82595	No_LogNSI
CG1	20110125.mgmt.asm2.subset1_01124	fig|6666666.37195.peg.1661	CG1_ctg1124	CG1_peg1661	8.4312	13.2223	6.01024	No_LogNSI	2.62078	5.61801	3.65809	No_LogNSI	7.72407	9.66391	4.67563	No_LogNSI
CG1	20110125.mgmt.asm2.subset1_01125	fig|6666666.37195.peg.1662	CG1_ctg1125	CG1_peg1662	6.66881	20.9553	1.03136	No_LogNSI	13.3938	44.5135	0	No_LogNSI	9.19432	13.6224	1.65673	No_LogNSI
CG1	20110125.mgmt.asm2.subset1_01127	fig|6666666.37195.peg.1663	CG1_ctg1127	CG1_peg1663	4.72461	7.4724	1.02422	No_LogNSI	6.04449	10.5199	0.92152	No_LogNSI	7.07413	8.97644	0.907538	No_LogNSI
CG1	20110125.mgmt.asm2.subset1_01128	fig|6666666.37195.peg.1664	CG1_ctg1128	CG1_peg1664	759.426	1540.43	0	No_LogNSI	0	0	5.46282	No_LogNSI	0	0	2.36024	No_LogNSI
CG1	20110125.mgmt.asm2.subset1_01128	fig|6666666.37195.peg.1665	CG1_ctg1128	CG1_peg1665	5.04169	10.2267	3.80868	No_LogNSI	5.10822	8.15378	2.82086	No_LogNSI	4.40573	5.49028	2.74392	No_LogNSI
CG1	20110125.mgmt.asm2.subset1_01128	fig|6666666.37195.peg.1666	CG1_ctg1128	CG1_peg1666	0	0	14.6352	No_LogNSI	0	0	15.5157	No_LogNSI	0	0	6.34939	No_LogNSI
CG1	20110125.mgmt.asm2.subset1_01129	fig|6666666.37195.peg.1667	CG1_ctg1129	CG1_peg1667	0	0	0	No_LogNSI	0	0	0	No_LogNSI	0	0	3.18698	No_LogNSI
CG1	20110125.mgmt.asm2.subset1_01131	fig|6666666.37195.peg.1668	CG1_ctg1131	CG1_peg1668	0	0	1.15769	No_LogNSI	11.4957	20.811	3.84319	No_LogNSI	12.1365	19.0734	0.736448	No_LogNSI
CG1	20110125.mgmt.asm2.subset1_01132	fig|6666666.37195.peg.1669	CG1_ctg1132	CG1_peg1669	0	0	12.6551	No_LogNSI	0	0	5.15785	No_LogNSI	0	0	6.06323	No_LogNSI
CG1	20110125.mgmt.asm2.subset1_01133	fig|6666666.37195.peg.1670	CG1_ctg1133	CG1_peg1670	165.981	245.19	3.96966	No_LogNSI	119.798	382.446	0	No_LogNSI	0	0	0	No_LogNSI
CG1	20110125.mgmt.asm2.subset1_01133	fig|6666666.37195.peg.1671	CG1_ctg1133	CG1_peg1671	0	0	0	No_LogNSI	0	0	0	No_LogNSI	31.8286	59.6873	0	No_LogNSI
CG1	20110125.mgmt.asm2.subset1_01133	fig|6666666.37195.peg.1672	CG1_ctg1133	CG1_peg1672	9.245	13.8485	0	No_LogNSI	4.44638	7.9143	0.759849	No_LogNSI	2.29632	4.30621	0.80624	No_LogNSI
CG1	20110125.mgmt.asm2.subset1_01134	fig|6666666.37195.peg.1673	CG1_ctg1134	CG1_peg1673	11.4102	17.7198	0.994182	No_LogNSI	7.11479	12.0733	1.0406	No_LogNSI	8.7272	10.0914	1.29055	No_LogNSI
CG1	20110125.mgmt.asm2.subset1_01138	fig|6666666.37195.peg.1674	CG1_ctg1138	CG1_peg1674	8.97359	15.9747	14.7171	No_LogNSI	6.17278	12.1235	14.3164	No_LogNSI	7.81796	9.32703	7.26895	No_LogNSI
CG1	20110125.mgmt.asm2.subset1_01139	fig|6666666.37195.peg.1675	CG1_ctg1139	CG1_peg1675	5.11588	11.6363	0	No_LogNSI	5.10866	8.15449	1.83816	No_LogNSI	8.59016	18.9462	0.551914	No_LogNSI
CG1	20110125.mgmt.asm2.subset1_01140	fig|6666666.37195.peg.1676	CG1_ctg1140	CG1_peg1676	18.2165	31.5994	7.50475	No_LogNSI	6.42888	16.3978	3.35371	No_LogNSI	13.016	16.2044	2.50057	No_LogNSI
CG1	20110125.mgmt.asm2.subset1_01140	fig|6666666.37195.peg.1677	CG1_ctg1140	CG1_peg1677	12.3434	21.0677	1.22653	No_LogNSI	4.61441	7.36556	2.66231	No_LogNSI	9.1332	17.177	0.802686	No_LogNSI
CG1	20110125.mgmt.asm2.subset1_01140	fig|6666666.37195.peg.1678	CG1_ctg1140	CG1_peg1678	10.6267	16.8075	5.4158	No_LogNSI	10.1798	17.493	5.31759	No_LogNSI	8.50963	9.87822	6.47052	No_LogNSI
CG1	20110125.mgmt.asm2.subset1_01142	fig|6666666.37195.peg.1679	CG1_ctg1142	CG1_peg1679	0	0	1.87959	No_LogNSI	8.17385	26.0943	3.48397	No_LogNSI	3.82218	11.9653	3.56143	No_LogNSI
CG1	20110125.mgmt.asm2.subset1_01142	fig|6666666.37195.peg.1680	CG1_ctg1142	CG1_peg1680	6.86114	11.5594	0	No_LogNSI	11.5289	22.9039	0	No_LogNSI	2.14331	3.88781	1.34204	No_LogNSI
CG1	20110125.mgmt.asm2.subset1_01143	fig|6666666.37195.peg.1681	CG1_ctg1143	CG1_peg1681	72.1656	245.19	1.98483	No_LogNSI	0	0	14.5191	No_LogNSI	260.128	376.778	2.28276	No_LogNSI
CG1	20110125.mgmt.asm2.subset1_01143	fig|6666666.37195.peg.1682	CG1_ctg1143	CG1_peg1682	6.7741	11.4245	0	No_LogNSI	6.8284	11.1677	0	No_LogNSI	5.48029	7.09115	0.562219	No_LogNSI
CG1	20110125.mgmt.asm2.subset1_01145	fig|6666666.37195.peg.1683	CG1_ctg1145	CG1_peg1683	0	0	0	No_LogNSI	0	0	0	No_LogNSI	0	0	4.7123	No_LogNSI
CG1	20110125.mgmt.asm2.subset1_01145	fig|6666666.37195.peg.1684	CG1_ctg1145	CG1_peg1684	1.94789	5.81815	2.1136	No_LogNSI	10.7666	32.6179	0.91908	No_LogNSI	4.41222	7.57849	1.10383	No_LogNSI
CG1	20110125.mgmt.asm2.subset1_01146	fig|6666666.37195.peg.1685	CG1_ctg1146	CG1_peg1685	39.2829	102.667	7.15037	No_LogNSI	0	0	4.49064	No_LogNSI	6.76388	23.0316	0.981195	No_LogNSI
CG1	20110125.mgmt.asm2.subset1_01147	fig|6666666.37195.peg.1686	CG1_ctg1147	CG1_peg1686	33.582	62.8063	0	No_LogNSI	5.36629	30.0608	0	No_LogNSI	15.073	41.3988	0	No_LogNSI
CG1	20110125.mgmt.asm2.subset1_01147	fig|6666666.37195.peg.1687	CG1_ctg1147	CG1_peg1687	2.25007	6.20901	2.38987	No_LogNSI	4.21688	12.7752	0.734976	No_LogNSI	8.75501	10.2612	0.678766	No_LogNSI
CG1	20110125.mgmt.asm2.subset1_01148	fig|6666666.37195.peg.1688	CG1_ctg1148	CG1_peg1688	5.8167	10.278	1.29475	No_LogNSI	5.12634	9.23346	0.678056	No_LogNSI	8.64657	10.0511	1.61175	No_LogNSI
CG1	20110125.mgmt.asm2.subset1_01150	fig|6666666.37195.peg.1689	CG1_ctg1150	CG1_peg1689	2.18269	6.44861	0	No_LogNSI	7.62614	18.1133	0	No_LogNSI	3.97667	4.19475	0	No_LogNSI
CG1	20110125.mgmt.asm2.subset1_01151	fig|6666666.37195.peg.1690	CG1_ctg1151	CG1_peg1690	7.95224	12.7898	0	No_LogNSI	8.41931	17.0624	0	No_LogNSI	6.76966	11.4254	0.994754	No_LogNSI
CG1	20110125.mgmt.asm2.subset1_01151	fig|6666666.37195.peg.1691	CG1_ctg1151	CG1_peg1691	7.51531	15.7807	14.3305	No_LogNSI	3.545	9.17203	11.1785	No_LogNSI	12.0656	14.2072	3.51495	No_LogNSI
CG1	20110125.mgmt.asm2.subset1_01152	fig|6666666.37195.peg.1692	CG1_ctg1152	CG1_peg1692	8.12264	21.1475	3.41743	No_LogNSI	1.68304	11.7573	2.46392	No_LogNSI	5.91105	8.31361	4.49687	No_LogNSI
CG1	20110125.mgmt.asm2.subset1_01153	fig|6666666.37195.peg.1693	CG1_ctg1153	CG1_peg1693	1.84098	2.89802	0	No_LogNSI	1.45959	2.35513	0.663222	No_LogNSI	2.56696	3.33482	0.852797	No_LogNSI
CG1	20110125.mgmt.asm2.subset1_01154	fig|6666666.37195.peg.1694	CG1_ctg1154	CG1_peg1694	0	0	0	No_LogNSI	0	0	0	No_LogNSI	0	0	0	No_LogNSI
CG1	20110125.mgmt.asm2.subset1_01155	fig|6666666.37195.peg.1695	CG1_ctg1155	CG1_peg1695	4.38357	9.21986	1.22745	No_LogNSI	7.11181	13.4274	1.29329	No_LogNSI	5.35969	6.91534	1.08112	No_LogNSI
CG2	20110125.mgmt.asm2.subset2_00001	fig|6666666.37196.peg.1	CG2_ctg0001	CG2_peg0001	5.26397	7.97096	0	No_LogNSI	2.25312	11.0568	0	No_LogNSI	2.41193	2.61526	0	No_LogNSI
CG2	20110125.mgmt.asm2.subset2_00001	fig|6666666.37196.peg.2	CG2_ctg0001	CG2_peg0002	3.37012	5.62471	0	No_LogNSI	2.94662	4.80679	1.79273	No_LogNSI	6.10159	7.2517	0	No_LogNSI
CG2	20110125.mgmt.asm2.subset2_00002	fig|6666666.37196.peg.3	CG2_ctg0002	CG2_peg0003	3.46645	5.85829	0	No_LogNSI	2.96601	4.7664	0	No_LogNSI	4.05538	6.06506	0	No_LogNSI
CG2	20110125.mgmt.asm2.subset2_00002	fig|6666666.37196.peg.4	CG2_ctg0002	CG2_peg0004	4.06412	6.64124	0	No_LogNSI	3.80774	6.85151	1.18776	No_LogNSI	6.85139	8.36823	0	No_LogNSI
CG2	20110125.mgmt.asm2.subset2_00003	fig|6666666.37196.peg.5	CG2_ctg0003	CG2_peg0005	3.20198	5.21776	0	No_LogNSI	1.96641	3.84933	1.84318	No_LogNSI	5.65789	7.90547	0	No_LogNSI
CG2	20110125.mgmt.asm2.subset2_00004	fig|6666666.37196.peg.6	CG2_ctg0004	CG2_peg0006	773.658	1136.68	5.83632	No_LogNSI	0	0	15.0745	No_LogNSI	0	0	3.18698	No_LogNSI
CG2	20110125.mgmt.asm2.subset2_00004	fig|6666666.37196.peg.7	CG2_ctg0004	CG2_peg0007	2.54747	3.77685	0	No_LogNSI	3.67866	7.9143	0	No_LogNSI	4.54826	6.02869	0	No_LogNSI
CG2	20110125.mgmt.asm2.subset2_00004	fig|6666666.37196.peg.8	CG2_ctg0004	CG2_peg0008	0	0	0	No_LogNSI	0	0	0	No_LogNSI	0	0	0	No_LogNSI
CG2	20110125.mgmt.asm2.subset2_00004	fig|6666666.37196.peg.9	CG2_ctg0004	CG2_peg0009	20.7007	66.1954	0	No_LogNSI	0	0	0	No_LogNSI	0	0	0	No_LogNSI
CG2	20110125.mgmt.asm2.subset2_00005	fig|6666666.37196.peg.10	CG2_ctg0005	CG2_peg0010	8.58146	15.5406	0	No_LogNSI	8.54323	16.213	3.74427	No_LogNSI	13.3059	17.3196	3.72987	No_LogNSI
CG2	20110125.mgmt.asm2.subset2_00005	fig|6666666.37196.peg.11	CG2_ctg0005	CG2_peg0011	4.75631	9.34394	0	No_LogNSI	5.60121	10.2167	7.47094	No_LogNSI	10.3974	12.569	5.56331	No_LogNSI
CG2	20110125.mgmt.asm2.subset2_00005	fig|6666666.37196.peg.12	CG2_ctg0005	CG2_peg0012	0	0	0	No_LogNSI	0	0	0	No_LogNSI	13.0202	27.173	0	No_LogNSI
CG2	20110125.mgmt.asm2.subset2_00006	fig|6666666.37196.peg.13	CG2_ctg0006	CG2_peg0013	1.21022	3.20403	0	No_LogNSI	3.33945	6.58342	7.22942	No_LogNSI	6.53947	8.81932	14.3402	No_LogNSI
CG2	20110125.mgmt.asm2.subset2_00006	fig|6666666.37196.peg.14	CG2_ctg0006	CG2_peg0014	1.90508	3.28109	0	No_LogNSI	1.46749	2.35691	1.69737	No_LogNSI	3.32405	4.42584	5.2677	No_LogNSI
CG2	20110125.mgmt.asm2.subset2_00007	fig|6666666.37196.peg.15	CG2_ctg0007	CG2_peg0015	2.23418	3.78361	0	No_LogNSI	3.09603	6.90258	2.62256	No_LogNSI	3.15494	3.92109	0	No_LogNSI
CG2	20110125.mgmt.asm2.subset2_00007	fig|6666666.37196.peg.16	CG2_ctg0007	CG2_peg0016	1.05555	3.45671	0	No_LogNSI	5.66832	9.5348	0	No_LogNSI	7.61537	13.6647	0	No_LogNSI
CG2	20110125.mgmt.asm2.subset2_00008	fig|6666666.37196.peg.17	CG2_ctg0008	CG2_peg0017	3.72321	6.04578	0	No_LogNSI	3.16886	6.0919	0	No_LogNSI	4.38742	5.21409	0	No_LogNSI
CG2	20110125.mgmt.asm2.subset2_00009	fig|6666666.37196.peg.18	CG2_ctg0009	CG2_peg0018	0	0	0	No_LogNSI	10.8948	17.4844	0	No_LogNSI	0	0	0	No_LogNSI
CG2	20110125.mgmt.asm2.subset2_00009	fig|6666666.37196.peg.19	CG2_ctg0009	CG2_peg0019	5.79872	13.3571	0	No_LogNSI	1.86516	9.38569	0	No_LogNSI	2.05857	4.34292	0	No_LogNSI
CG2	20110125.mgmt.asm2.subset2_00009	fig|6666666.37196.peg.20	CG2_ctg0009	CG2_peg0020	0	0	16.5581	No_LogNSI	0	0	13.0724	No_LogNSI	18.8964	89.454	9.76986	No_LogNSI
CG2	20110125.mgmt.asm2.subset2_00009	fig|6666666.37196.peg.21	CG2_ctg0009	CG2_peg0021	0	0	22.2905	No_LogNSI	799.141	3707.2	29.2386	No_LogNSI	0	0	12.1019	No_LogNSI
CG2	20110125.mgmt.asm2.subset2_00010	fig|6666666.37196.peg.22	CG2_ctg0010	CG2_peg0022	1.0519	2.5528	0	No_LogNSI	3.51935	6.43	0	No_LogNSI	5.25642	6.1091	0	No_LogNSI
CG2	20110125.mgmt.asm2.subset2_00010	fig|6666666.37196.peg.23	CG2_ctg0010	CG2_peg0023	3.9891	7.11774	0	No_LogNSI	4.11404	6.92424	0	No_LogNSI	4.3425	6.22174	0	No_LogNSI
CG2	20110125.mgmt.asm2.subset2_00010	fig|6666666.37196.peg.24	CG2_ctg0010	CG2_peg0024	0	0	0	No_LogNSI	0	0	0	No_LogNSI	0	0	0	No_LogNSI
CG2	20110125.mgmt.asm2.subset2_00010	fig|6666666.37196.peg.25	CG2_ctg0010	CG2_peg0025	195.115	589.265	0	No_LogNSI	252.184	935.9	4.42289	No_LogNSI	0	0	0	No_LogNSI
CG2	20110125.mgmt.asm2.subset2_00011	fig|6666666.37196.peg.26	CG2_ctg0011	CG2_peg0026	3.6431	6.70401	0	No_LogNSI	2.97374	4.94993	0	No_LogNSI	7.8534	8.88625	0	No_LogNSI
CG2	20110125.mgmt.asm2.subset2_00011	fig|6666666.37196.peg.27	CG2_ctg0011	CG2_peg0027	0	0	0	No_LogNSI	71.9226	284.712	2.04084	No_LogNSI	40.603	138.257	3.94154	No_LogNSI
CG2	20110125.mgmt.asm2.subset2_00012	fig|6666666.37196.peg.28	CG2_ctg0012	CG2_peg0028	8.22842	13.3032	12.8664	-15.5519	5.38482	8.74878	17.1082	-14.8317	8.88976	10.5001	11.0814	-15.4313
CG2	20110125.mgmt.asm2.subset2_00012	fig|6666666.37196.peg.29	CG2_ctg0012	CG2_peg0029	0	0	11.1453	No_LogNSI	0	0	14.6193	No_LogNSI	0	0	6.05094	No_LogNSI
CG2	20110125.mgmt.asm2.subset2_00012	fig|6666666.37196.peg.30	CG2_ctg0012	CG2_peg0030	0	0	0	No_LogNSI	0	0	0	No_LogNSI	0	0	0	No_LogNSI
CG2	20110125.mgmt.asm2.subset2_00013	fig|6666666.37196.peg.31	CG2_ctg0013	CG2_peg0031	5.47686	8.51064	0	No_LogNSI	0.870603	1.67842	0	No_LogNSI	8.01664	8.89115	0	No_LogNSI
CG2	20110125.mgmt.asm2.subset2_00014	fig|6666666.37196.peg.32	CG2_ctg0014	CG2_peg0032	0	0	0	No_LogNSI	0	0	0	No_LogNSI	3.65907	13.1517	0	No_LogNSI
CG2	20110125.mgmt.asm2.subset2_00014	fig|6666666.37196.peg.33	CG2_ctg0014	CG2_peg0033	2.51858	4.59443	0	No_LogNSI	2.67945	4.28463	2.17857	No_LogNSI	6.63733	7.88398	0	No_LogNSI
CG2	20110125.mgmt.asm2.subset2_00015	fig|6666666.37196.peg.34	CG2_ctg0015	CG2_peg0034	3.72858	6.47163	0	No_LogNSI	4.68031	9.79712	1.28341	No_LogNSI	3.89644	6.19161	2.44866	No_LogNSI
CG2	20110125.mgmt.asm2.subset2_00016	fig|6666666.37196.peg.35	CG2_ctg0016	CG2_peg0035	6.85526	13.3571	0	No_LogNSI	13.7121	28.1571	7.23656	No_LogNSI	28.0984	34.7434	0	No_LogNSI
CG2	20110125.mgmt.asm2.subset2_00016	fig|6666666.37196.peg.36	CG2_ctg0016	CG2_peg0036	2.69176	5.24474	0	No_LogNSI	2.66226	5.46683	0	No_LogNSI	7.13585	8.82341	0	No_LogNSI
CG2	20110125.mgmt.asm2.subset2_00016	fig|6666666.37196.peg.37	CG2_ctg0016	CG2_peg0037	3.30564	5.21776	0	No_LogNSI	3.19811	5.13244	0	No_LogNSI	6.92795	9.34282	0	No_LogNSI
CG2	20110125.mgmt.asm2.subset2_00016	fig|6666666.37196.peg.38	CG2_ctg0016	CG2_peg0038	4.89338	8.20887	0	No_LogNSI	3.05305	5.519	1.53637	No_LogNSI	6.94734	8.28457	0	No_LogNSI
CG2	20110125.mgmt.asm2.subset2_00016	fig|6666666.37196.peg.39	CG2_ctg0016	CG2_peg0039	0	0	4.86594	No_LogNSI	0	0	5.50879	No_LogNSI	6.14021	24.3216	0	No_LogNSI
CG2	20110125.mgmt.asm2.subset2_00017	fig|6666666.37196.peg.40	CG2_ctg0017	CG2_peg0040	0	0	0	No_LogNSI	17.3655	38.4469	0	No_LogNSI	11.5348	17.698	0	No_LogNSI
CG2	20110125.mgmt.asm2.subset2_00017	fig|6666666.37196.peg.41	CG2_ctg0017	CG2_peg0041	3.62024	5.53437	0	No_LogNSI	5.57038	12.3327	0	No_LogNSI	4.46242	6.84674	0	No_LogNSI
CG2	20110125.mgmt.asm2.subset2_00017	fig|6666666.37196.peg.42	CG2_ctg0017	CG2_peg0042	3.8037	5.90246	0	No_LogNSI	3.16017	5.82263	0	No_LogNSI	5.19496	6.35302	0	No_LogNSI
CG2	20110125.mgmt.asm2.subset2_00018	fig|6666666.37196.peg.43	CG2_ctg0018	CG2_peg0043	2.73312	4.31909	0	No_LogNSI	2.22398	4.03161	0	No_LogNSI	4.8979	5.53017	0	No_LogNSI
CG2	20110125.mgmt.asm2.subset2_00019	fig|6666666.37196.peg.44	CG2_ctg0019	CG2_peg0044	37.9254	171.807	6.53459	No_LogNSI	0	0	27.4648	No_LogNSI	0	0	17.1427	No_LogNSI
CG2	20110125.mgmt.asm2.subset2_00019	fig|6666666.37196.peg.45	CG2_ctg0019	CG2_peg0045	2.17527	5.32662	0	No_LogNSI	3.92356	6.74318	1.56104	No_LogNSI	2.49634	4.54517	0	No_LogNSI
CG2	20110125.mgmt.asm2.subset2_00019	fig|6666666.37196.peg.46	CG2_ctg0019	CG2_peg0046	0	0	0	No_LogNSI	767.213	2847.27	0	No_LogNSI	0	0	0	No_LogNSI
CG2	20110125.mgmt.asm2.subset2_00019	fig|6666666.37196.peg.47	CG2_ctg0019	CG2_peg0047	2.83552	4.22022	0	No_LogNSI	2.73995	4.88941	0	No_LogNSI	2.73368	4.06718	0	No_LogNSI
CG2	20110125.mgmt.asm2.subset2_00019	fig|6666666.37196.peg.48	CG2_ctg0019	CG2_peg0048	0	0	0	No_LogNSI	0	0	0	No_LogNSI	0	0	0	No_LogNSI
CG2	20110125.mgmt.asm2.subset2_00020	fig|6666666.37196.peg.49	CG2_ctg0020	CG2_peg0049	3.87987	7.25629	0	No_LogNSI	2.80873	4.60462	0	No_LogNSI	7.84434	9.64871	0	No_LogNSI
CG2	20110125.mgmt.asm2.subset2_00020	fig|6666666.37196.peg.50	CG2_ctg0020	CG2_peg0050	6.06727	9.71984	0	No_LogNSI	4.65965	7.98425	0	No_LogNSI	3.18417	3.90175	0	No_LogNSI
CG2	20110125.mgmt.asm2.subset2_00020	fig|6666666.37196.peg.51	CG2_ctg0020	CG2_peg0051	3.67642	5.88967	0	No_LogNSI	2.87573	4.92752	1.48033	No_LogNSI	5.64138	6.91271	0	No_LogNSI
CG2	20110125.mgmt.asm2.subset2_00020	fig|6666666.37196.peg.52	CG2_ctg0020	CG2_peg0052	5.67641	9.57693	12.1061	No_LogNSI	2.62861	5.24162	10.9265	No_LogNSI	6.09546	8.83944	4.95335	No_LogNSI
CG2	20110125.mgmt.asm2.subset2_00021	fig|6666666.37196.peg.53	CG2_ctg0021	CG2_peg0053	0.492512	3.18735	0	No_LogNSI	0	0	0	No_LogNSI	5.04372	8.42098	0	No_LogNSI
CG2	20110125.mgmt.asm2.subset2_00021	fig|6666666.37196.peg.54	CG2_ctg0021	CG2_peg0054	1.86594	4.09014	0	No_LogNSI	2.49304	4.90178	0	No_LogNSI	3.53565	4.54085	0	No_LogNSI
CG2	20110125.mgmt.asm2.subset2_00021	fig|6666666.37196.peg.55	CG2_ctg0021	CG2_peg0055	3.78276	17.4268	0	No_LogNSI	9.7353	49.8338	3.42401	No_LogNSI	0	0	0	No_LogNSI
CG2	20110125.mgmt.asm2.subset2_00021	fig|6666666.37196.peg.56	CG2_ctg0021	CG2_peg0056	0	0	0	No_LogNSI	0	0	0	No_LogNSI	0	0	5.31124	No_LogNSI
CG2	20110125.mgmt.asm2.subset2_00022	fig|6666666.37196.peg.57	CG2_ctg0022	CG2_peg0057	0	0	5.83632	No_LogNSI	0	0	15.0745	No_LogNSI	0	0	3.18698	No_LogNSI
CG2	20110125.mgmt.asm2.subset2_00022	fig|6666666.37196.peg.58	CG2_ctg0022	CG2_peg0058	0	0	0	No_LogNSI	2.82066	16.1046	0	No_LogNSI	5.55735	14.7757	0	No_LogNSI
CG2	20110125.mgmt.asm2.subset2_00023	fig|6666666.37196.peg.59	CG2_ctg0023	CG2_peg0059	2.85775	5.56152	0	No_LogNSI	0.369678	2.43901	1.50555	No_LogNSI	6.13883	8.74258	0	No_LogNSI
CG2	20110125.mgmt.asm2.subset2_00023	fig|6666666.37196.peg.60	CG2_ctg0023	CG2_peg0060	2.18249	3.69517	0	No_LogNSI	3.11942	6.08669	0	No_LogNSI	3.73007	5.22433	0	No_LogNSI
CG2	20110125.mgmt.asm2.subset2_00024	fig|6666666.37196.peg.61	CG2_ctg0024	CG2_peg0061	0	0	0	No_LogNSI	0	0	0	No_LogNSI	0	0	0	No_LogNSI
CG2	20110125.mgmt.asm2.subset2_00025	fig|6666666.37196.peg.62	CG2_ctg0025	CG2_peg0062	8.22581	27.948	0	No_LogNSI	0	0	0	No_LogNSI	17.7598	18.6325	0	No_LogNSI
CG2	20110125.mgmt.asm2.subset2_00025	fig|6666666.37196.peg.63	CG2_ctg0025	CG2_peg0063	3.84698	6.19506	0	No_LogNSI	3.48339	5.58478	0	No_LogNSI	5.07907	6.22151	0	No_LogNSI
CG2	20110125.mgmt.asm2.subset2_00025	fig|6666666.37196.peg.64	CG2_ctg0025	CG2_peg0064	4.75687	8.03077	0	0	4.52491	8.3184	2.54957	-15.6303	4.84478	6.53004	0	-16.2909
CG2	20110125.mgmt.asm2.subset2_00026	fig|6666666.37196.peg.65	CG2_ctg0026	CG2_peg0065	0	0	0	No_LogNSI	0	0	0	No_LogNSI	0	0	0	No_LogNSI
CG2	20110125.mgmt.asm2.subset2_00026	fig|6666666.37196.peg.66	CG2_ctg0026	CG2_peg0066	2.0915	3.05637	0	No_LogNSI	4.82341	7.86837	1.66279	No_LogNSI	3.50685	6.22543	0	No_LogNSI
CG2	20110125.mgmt.asm2.subset2_00026	fig|6666666.37196.peg.67	CG2_ctg0026	CG2_peg0067	0	0	0	No_LogNSI	0	0	10.1129	No_LogNSI	0	0	0	No_LogNSI
CG2	20110125.mgmt.asm2.subset2_00026	fig|6666666.37196.peg.68	CG2_ctg0026	CG2_peg0068	0	0	0	No_LogNSI	0	0	6.18785	No_LogNSI	0	0	7.07072	No_LogNSI
CG2	20110125.mgmt.asm2.subset2_00026	fig|6666666.37196.peg.69	CG2_ctg0026	CG2_peg0069	0	0	0	No_LogNSI	270.063	1636.33	0	No_LogNSI	0	0	0	No_LogNSI
CG2	20110125.mgmt.asm2.subset2_00027	fig|6666666.37196.peg.70	CG2_ctg0027	CG2_peg0070	3.8804	6.81934	0	No_LogNSI	1.80801	3.04993	0	No_LogNSI	2.06639	3.03838	0	No_LogNSI
CG2	20110125.mgmt.asm2.subset2_00028	fig|6666666.37196.peg.71	CG2_ctg0028	CG2_peg0071	3.43889	12.6885	0	No_LogNSI	2.83146	11.7573	0	No_LogNSI	13.307	22.1696	0	No_LogNSI
CG2	20110125.mgmt.asm2.subset2_00028	fig|6666666.37196.peg.72	CG2_ctg0028	CG2_peg0072	7.90828	14.033	11.8821	No_LogNSI	4.09202	7.9211	10.7248	No_LogNSI	6.17795	9.73466	26.9554	No_LogNSI
CG2	20110125.mgmt.asm2.subset2_00029	fig|6666666.37196.peg.73	CG2_ctg0029	CG2_peg0073	3.10089	6.04625	0	No_LogNSI	3.28176	6.05178	0	No_LogNSI	4.45633	4.97087	0	No_LogNSI
CG2	20110125.mgmt.asm2.subset2_00029	fig|6666666.37196.peg.74	CG2_ctg0029	CG2_peg0074	0	0	0	No_LogNSI	18.2803	87.5373	1.14105	No_LogNSI	47.4	81.7768	0	No_LogNSI
CG2	20110125.mgmt.asm2.subset2_00031	fig|6666666.37196.peg.75	CG2_ctg0031	CG2_peg0075	0	0	0	No_LogNSI	0	0	1.20394	No_LogNSI	38.3665	92.5039	0	No_LogNSI
CG2	20110125.mgmt.asm2.subset2_00031	fig|6666666.37196.peg.76	CG2_ctg0031	CG2_peg0076	0	0	0	No_LogNSI	0	0	0	No_LogNSI	411.198	877.029	0	No_LogNSI
CG2	20110125.mgmt.asm2.subset2_00031	fig|6666666.37196.peg.77	CG2_ctg0031	CG2_peg0077	0	0	0	No_LogNSI	509.838	2522.8	0	No_LogNSI	0	0	0	No_LogNSI
CG2	20110125.mgmt.asm2.subset2_00031	fig|6666666.37196.peg.78	CG2_ctg0031	CG2_peg0078	0	0	0	No_LogNSI	0	0	0	No_LogNSI	0	0	0	No_LogNSI
CG2	20110125.mgmt.asm2.subset2_00032	fig|6666666.37196.peg.79	CG2_ctg0032	CG2_peg0079	3.28196	5.88543	0	No_LogNSI	4.25697	7.07202	0	No_LogNSI	3.95854	5.24645	0	No_LogNSI
CG2	20110125.mgmt.asm2.subset2_00033	fig|6666666.37196.peg.80	CG2_ctg0033	CG2_peg0080	5.54063	18.2765	0	No_LogNSI	6.33215	10.1074	1.94927	No_LogNSI	1.77145	2.40435	3.1009	No_LogNSI
CG2	20110125.mgmt.asm2.subset2_00033	fig|6666666.37196.peg.81	CG2_ctg0033	CG2_peg0081	4.96673	8.30403	0	No_LogNSI	3.71756	6.92424	1.1539	No_LogNSI	3.78046	5.39217	0	No_LogNSI
CG2	20110125.mgmt.asm2.subset2_00035	fig|6666666.37196.peg.82	CG2_ctg0035	CG2_peg0082	4.01597	6.19039	0	No_LogNSI	1.57889	2.53387	0	No_LogNSI	4.58882	7.1081	0	No_LogNSI
CG2	20110125.mgmt.asm2.subset2_00035	fig|6666666.37196.peg.83	CG2_ctg0035	CG2_peg0083	0	0	0	No_LogNSI	0	0	0	No_LogNSI	6.3108	12.5842	7.12238	No_LogNSI
CG2	20110125.mgmt.asm2.subset2_00035	fig|6666666.37196.peg.84	CG2_ctg0035	CG2_peg0084	0	0	0	No_LogNSI	13.6289	21.7546	0	No_LogNSI	6.83117	19.9378	0	No_LogNSI
CG2	20110125.mgmt.asm2.subset2_00036	fig|6666666.37196.peg.85	CG2_ctg0036	CG2_peg0085	5.9723	10.6797	0	No_LogNSI	4.48432	7.25542	1.04258	No_LogNSI	5.04512	5.32179	0	No_LogNSI
CG2	20110125.mgmt.asm2.subset2_00037	fig|6666666.37196.peg.86	CG2_ctg0037	CG2_peg0086	3.70436	5.44256	0	No_LogNSI	6.41395	15.2341	0	No_LogNSI	1.11512	3.54809	0	No_LogNSI
CG2	20110125.mgmt.asm2.subset2_00037	fig|6666666.37196.peg.87	CG2_ctg0037	CG2_peg0087	4.55996	7.50758	0	-15.7079	2.51915	4.02541	0	-15.0263	7.42524	9.04001	0	0
CG2	20110125.mgmt.asm2.subset2_00038	fig|6666666.37196.peg.88	CG2_ctg0038	CG2_peg0088	5.27645	9.41329	0	No_LogNSI	4.38929	7.12974	0	No_LogNSI	2.88936	3.75115	0	No_LogNSI
CG2	20110125.mgmt.asm2.subset2_00041	fig|6666666.37196.peg.89	CG2_ctg0041	CG2_peg0089	11.5237	26.7142	0	No_LogNSI	1.58064	9.38569	0	No_LogNSI	4.96742	13.0288	0	No_LogNSI
CG2	20110125.mgmt.asm2.subset2_00043	fig|6666666.37196.peg.90	CG2_ctg0043	CG2_peg0090	2.08417	3.10408	18.1262	No_LogNSI	2.31916	3.70186	11.1222	No_LogNSI	6.90397	8.0885	7.08176	No_LogNSI
CG2	20110125.mgmt.asm2.subset2_00044	fig|6666666.37196.peg.91	CG2_ctg0044	CG2_peg0091	0	0	0	No_LogNSI	1.71233	2.7406	1.18776	No_LogNSI	1.37968	1.5215	0	No_LogNSI
CG2	20110125.mgmt.asm2.subset2_00045	fig|6666666.37196.peg.92	CG2_ctg0045	CG2_peg0092	0	0	25.4696	No_LogNSI	0	0	38.8699	No_LogNSI	6.93289	16.8201	20.764	No_LogNSI
CG2	20110125.mgmt.asm2.subset2_00045	fig|6666666.37196.peg.93	CG2_ctg0045	CG2_peg0093	0	0	0	No_LogNSI	0	0	3.26675	No_LogNSI	0	0	8.89176	No_LogNSI
CG2	20110125.mgmt.asm2.subset2_00045	fig|6666666.37196.peg.94	CG2_ctg0045	CG2_peg0094	0	0	6.09164	No_LogNSI	0	0	12.7295	No_LogNSI	0	0	3.56894	No_LogNSI
CG2	20110125.mgmt.asm2.subset2_00046	fig|6666666.37196.peg.95	CG2_ctg0046	CG2_peg0095	5.78488	10.2276	0	No_LogNSI	4.26797	8.67552	1.89185	No_LogNSI	7.66589	10.9403	0	No_LogNSI
CG2	20110125.mgmt.asm2.subset2_00048	fig|6666666.37196.peg.96	CG2_ctg0048	CG2_peg0096	1.68858	7.1714	0	No_LogNSI	6.28812	10.0914	0	No_LogNSI	0	0	0	No_LogNSI
CG2	20110125.mgmt.asm2.subset2_00048	fig|6666666.37196.peg.97	CG2_ctg0048	CG2_peg0097	0	0	0	No_LogNSI	0	0	0	No_LogNSI	6.27004	19.6283	2.32468	No_LogNSI
CG2	20110125.mgmt.asm2.subset2_00049	fig|6666666.37196.peg.98	CG2_ctg0049	CG2_peg0098	0	0	3.74156	No_LogNSI	320.314	1022.58	9.46902	No_LogNSI	0	0	2.06892	No_LogNSI
CG2	20110125.mgmt.asm2.subset2_00049	fig|6666666.37196.peg.99	CG2_ctg0049	CG2_peg0099	394.933	1262.89	0	No_LogNSI	0	0	0	No_LogNSI	0	0	0	No_LogNSI
CG2	20110125.mgmt.asm2.subset2_00050	fig|6666666.37196.peg.100	CG2_ctg0050	CG2_peg0100	0	0	0	No_LogNSI	62.1078	200.429	0	No_LogNSI	0	0	0	No_LogNSI
CG2	20110125.mgmt.asm2.subset2_00050	fig|6666666.37196.peg.101	CG2_ctg0050	CG2_peg0101	18.2536	84.0926	0	No_LogNSI	0	0	0	No_LogNSI	0	0	0	No_LogNSI
CG2	20110125.mgmt.asm2.subset2_00050	fig|6666666.37196.peg.102	CG2_ctg0050	CG2_peg0102	102.05	149.935	0	No_LogNSI	0	0	0	No_LogNSI	29.1008	110.749	0	No_LogNSI
CG2	20110125.mgmt.asm2.subset2_00051	fig|6666666.37196.peg.103	CG2_ctg0051	CG2_peg0103	4.59524	9.44797	0	No_LogNSI	1.4767	4.9821	1.51748	No_LogNSI	8.74292	11.4485	0	No_LogNSI
CG2	20110125.mgmt.asm2.subset2_00052	fig|6666666.37196.peg.104	CG2_ctg0052	CG2_peg0104	0	0	0	No_LogNSI	0	0	0	No_LogNSI	0	0	0	No_LogNSI
CG2	20110125.mgmt.asm2.subset2_00056	fig|6666666.37196.peg.105	CG2_ctg0056	CG2_peg0105	2.56024	5.39451	3.81875	No_LogNSI	3.29343	5.43827	5.09941	No_LogNSI	2.80795	4.35499	0	No_LogNSI
CG2	20110125.mgmt.asm2.subset2_00057	fig|6666666.37196.peg.106	CG2_ctg0057	CG2_peg0106	1.7348	2.7022	0	No_LogNSI	1.88718	3.42688	1.83368	No_LogNSI	9.3561	11.0615	0	No_LogNSI
CG2	20110125.mgmt.asm2.subset2_00058	fig|6666666.37196.peg.107	CG2_ctg0058	CG2_peg0107	4.93674	8.51064	0	No_LogNSI	2.83794	5.03527	1.29329	No_LogNSI	8.23041	9.87906	0	No_LogNSI
CG2	20110125.mgmt.asm2.subset2_00059	fig|6666666.37196.peg.108	CG2_ctg0059	CG2_peg0108	0.233898	1.41278	0	No_LogNSI	1.12858	1.80145	0	No_LogNSI	5.93908	7.69762	0	No_LogNSI
CG2	20110125.mgmt.asm2.subset2_00060	fig|6666666.37196.peg.109	CG2_ctg0060	CG2_peg0109	0	0	0	No_LogNSI	0	0	0	No_LogNSI	0	0	0	No_LogNSI
CG2	20110125.mgmt.asm2.subset2_00061	fig|6666666.37196.peg.110	CG2_ctg0061	CG2_peg0110	0	0	0	No_LogNSI	0	0	0	No_LogNSI	0	0	0	No_LogNSI
CG2	20110125.mgmt.asm2.subset2_00061	fig|6666666.37196.peg.111	CG2_ctg0061	CG2_peg0111	0	0	0	No_LogNSI	0	0	0	No_LogNSI	0	0	0	No_LogNSI
CG2	20110125.mgmt.asm2.subset2_00061	fig|6666666.37196.peg.112	CG2_ctg0061	CG2_peg0112	8.30213	12.3311	0	No_LogNSI	25.9503	52.5308	3.00718	No_LogNSI	19.6068	40.1423	0	No_LogNSI
CG2	20110125.mgmt.asm2.subset2_00061	fig|6666666.37196.peg.113	CG2_ctg0061	CG2_peg0113	1.67082	6.67855	0	No_LogNSI	7.74516	18.7714	2.41219	No_LogNSI	1.18592	4.34292	0	No_LogNSI
CG2	20110125.mgmt.asm2.subset2_00062	fig|6666666.37196.peg.114	CG2_ctg0062	CG2_peg0114	0	0	0	No_LogNSI	0	0	0	No_LogNSI	0	0	0	No_LogNSI
CG2	20110125.mgmt.asm2.subset2_00062	fig|6666666.37196.peg.115	CG2_ctg0062	CG2_peg0115	0	0	0	No_LogNSI	0	0	0	No_LogNSI	0	0	0	No_LogNSI
CG2	20110125.mgmt.asm2.subset2_00062	fig|6666666.37196.peg.116	CG2_ctg0062	CG2_peg0116	1.12792	1.69193	3.90512	No_LogNSI	0.911117	1.53478	2.53472	No_LogNSI	2.57586	3.34255	2.71415	No_LogNSI
CG2	20110125.mgmt.asm2.subset2_00063	fig|6666666.37196.peg.117	CG2_ctg0063	CG2_peg0117	0	0	0	No_LogNSI	0	0	5.66344	No_LogNSI	0	0	0	No_LogNSI
CG2	20110125.mgmt.asm2.subset2_00064	fig|6666666.37196.peg.118	CG2_ctg0064	CG2_peg0118	6.88214	11.6188	11.3784	No_LogNSI	0	0	8.89931	No_LogNSI	4.38121	4.6552	5.12849	No_LogNSI
CG2	20110125.mgmt.asm2.subset2_00064	fig|6666666.37196.peg.119	CG2_ctg0064	CG2_peg0119	4.22418	7.61635	0	No_LogNSI	3.4631	5.95612	1.20589	No_LogNSI	6.96911	7.97754	0	No_LogNSI
CG2	20110125.mgmt.asm2.subset2_00065	fig|6666666.37196.peg.120	CG2_ctg0065	CG2_peg0120	0	0	0	No_LogNSI	0	0	0	No_LogNSI	542.1	1384.43	0	No_LogNSI
CG2	20110125.mgmt.asm2.subset2_00065	fig|6666666.37196.peg.121	CG2_ctg0065	CG2_peg0121	0	0	0	No_LogNSI	0	0	0	No_LogNSI	0	0	3.80949	No_LogNSI
CG2	20110125.mgmt.asm2.subset2_00066	fig|6666666.37196.peg.122	CG2_ctg0066	CG2_peg0122	4.89797	7.39615	0	No_LogNSI	4.85357	7.92193	1.07227	No_LogNSI	5.89226	7.97119	0	No_LogNSI
CG2	20110125.mgmt.asm2.subset2_00067	fig|6666666.37196.peg.123	CG2_ctg0067	CG2_peg0123	2.21603	3.27356	0	No_LogNSI	5.64207	9.00591	0	No_LogNSI	2.01467	2.16038	0	No_LogNSI
CG2	20110125.mgmt.asm2.subset2_00067	fig|6666666.37196.peg.124	CG2_ctg0067	CG2_peg0124	60.4387	245.19	0	No_LogNSI	0	0	0	No_LogNSI	43.6782	188.389	0	No_LogNSI
CG2	20110125.mgmt.asm2.subset2_00069	fig|6666666.37196.peg.125	CG2_ctg0069	CG2_peg0125	0	0	0	No_LogNSI	0	0	0	No_LogNSI	0	0	0	No_LogNSI
CG2	20110125.mgmt.asm2.subset2_00070	fig|6666666.37196.peg.126	CG2_ctg0070	CG2_peg0126	147.42	589.265	0	No_LogNSI	0	0	0	No_LogNSI	0	0	0	No_LogNSI
CG2	20110125.mgmt.asm2.subset2_00072	fig|6666666.37196.peg.127	CG2_ctg0072	CG2_peg0127	3.46266	5.82773	0	No_LogNSI	2.33638	3.72935	1.3562	No_LogNSI	6.12747	7.92856	0	No_LogNSI
CG2	20110125.mgmt.asm2.subset2_00073	fig|6666666.37196.peg.128	CG2_ctg0073	CG2_peg0128	6.01675	9.97803	7.64975	No_LogNSI	3.95934	7.32403	7.19922	No_LogNSI	6.49227	9.63474	3.6117	No_LogNSI
CG2	20110125.mgmt.asm2.subset2_00074	fig|6666666.37196.peg.129	CG2_ctg0074	CG2_peg0129	6.58765	11.7801	0	No_LogNSI	6.71213	13.9127	1.27481	No_LogNSI	9.26772	11.5894	0	No_LogNSI
CG2	20110125.mgmt.asm2.subset2_00075	fig|6666666.37196.peg.130	CG2_ctg0075	CG2_peg0130	26.6516	124.898	0	No_LogNSI	49.4572	185.868	1.17174	No_LogNSI	79.2856	130.412	0	No_LogNSI
CG2	20110125.mgmt.asm2.subset2_00075	fig|6666666.37196.peg.131	CG2_ctg0075	CG2_peg0131	5.7088	9.69728	0	No_LogNSI	4.75456	8.75649	2.2932	No_LogNSI	7.14966	8.90906	2.86277	No_LogNSI
CG2	20110125.mgmt.asm2.subset2_00076	fig|6666666.37196.peg.132	CG2_ctg0076	CG2_peg0132	3.59794	6.47886	0	No_LogNSI	3.13836	5.55137	0	No_LogNSI	5.3368	6.55583	0	No_LogNSI
CG2	20110125.mgmt.asm2.subset2_00076	fig|6666666.37196.peg.133	CG2_ctg0076	CG2_peg0133	3.47299	6.25386	0	No_LogNSI	3.99735	7.07081	0	No_LogNSI	6.65125	8.17053	0	No_LogNSI
CG2	20110125.mgmt.asm2.subset2_00076	fig|6666666.37196.peg.134	CG2_ctg0076	CG2_peg0134	3.894	6.34417	0	No_LogNSI	2.96563	5.0534	0	No_LogNSI	7.67005	9.34985	0	No_LogNSI
CG2	20110125.mgmt.asm2.subset2_00076	fig|6666666.37196.peg.135	CG2_ctg0076	CG2_peg0135	0	0	0	No_LogNSI	0	0	0	No_LogNSI	0	0	0	No_LogNSI
CG2	20110125.mgmt.asm2.subset2_00077	fig|6666666.37196.peg.136	CG2_ctg0077	CG2_peg0136	0	0	0	No_LogNSI	0	0	8.28789	No_LogNSI	365.911	882.235	0	No_LogNSI
CG2	20110125.mgmt.asm2.subset2_00077	fig|6666666.37196.peg.137	CG2_ctg0077	CG2_peg0137	0	0	0	No_LogNSI	0	0	0	No_LogNSI	647.482	1795.29	10.6225	No_LogNSI
CG2	20110125.mgmt.asm2.subset2_00078	fig|6666666.37196.peg.138	CG2_ctg0078	CG2_peg0138	3.06111	5.38131	0	No_LogNSI	2.40774	4.39407	0	No_LogNSI	4.41519	5.86849	0	No_LogNSI
CG2	20110125.mgmt.asm2.subset2_00080	fig|6666666.37196.peg.139	CG2_ctg0080	CG2_peg0139	0	0	0	No_LogNSI	0	0	0	No_LogNSI	0	0	0	No_LogNSI
CG2	20110125.mgmt.asm2.subset2_00080	fig|6666666.37196.peg.140	CG2_ctg0080	CG2_peg0140	3.43681	5.93338	0	No_LogNSI	4.13883	7.45047	0	No_LogNSI	5.4488	6.21798	0	No_LogNSI
CG2	20110125.mgmt.asm2.subset2_00080	fig|6666666.37196.peg.141	CG2_ctg0080	CG2_peg0141	0	0	0	No_LogNSI	0	0	0	No_LogNSI	0	0	0	No_LogNSI
CG2	20110125.mgmt.asm2.subset2_00081	fig|6666666.37196.peg.142	CG2_ctg0081	CG2_peg0142	3.78221	6.35302	6.90682	No_LogNSI	2.38765	4.23309	6.03289	No_LogNSI	4.61547	5.51084	3.77207	No_LogNSI
CG2	20110125.mgmt.asm2.subset2_00081	fig|6666666.37196.peg.143	CG2_ctg0081	CG2_peg0143	1.29153	4.2295	33.7946	No_LogNSI	3.68288	5.87865	58.3129	No_LogNSI	3.39814	8.31361	24.2331	No_LogNSI
CG2	20110125.mgmt.asm2.subset2_00082	fig|6666666.37196.peg.144	CG2_ctg0082	CG2_peg0144	2.72621	4.41367	0	No_LogNSI	1.66166	2.82878	1.44859	No_LogNSI	7.51508	9.98101	0	No_LogNSI
CG2	20110125.mgmt.asm2.subset2_00082	fig|6666666.37196.peg.145	CG2_ctg0082	CG2_peg0145	6.50612	12.4361	0	No_LogNSI	6.29579	10.0855	0	No_LogNSI	2.15102	3.31343	0	No_LogNSI
CG2	20110125.mgmt.asm2.subset2_00084	fig|6666666.37196.peg.146	CG2_ctg0084	CG2_peg0146	0	0	0	No_LogNSI	0	0	0	No_LogNSI	0	0	4.6721	No_LogNSI
CG2	20110125.mgmt.asm2.subset2_00084	fig|6666666.37196.peg.147	CG2_ctg0084	CG2_peg0147	5.48763	9.16667	0	No_LogNSI	4.21548	7.41518	1.28903	No_LogNSI	6.03349	7.16343	0	No_LogNSI
CG2	20110125.mgmt.asm2.subset2_00084	fig|6666666.37196.peg.148	CG2_ctg0084	CG2_peg0148	6.95156	11.6121	4.15634	No_LogNSI	2.2166	3.89907	1.15897	No_LogNSI	4.89672	5.81377	0	No_LogNSI
CG2	20110125.mgmt.asm2.subset2_00085	fig|6666666.37196.peg.149	CG2_ctg0085	CG2_peg0149	7.17084	12.8972	0	No_LogNSI	8.60229	18.1133	0	No_LogNSI	3.42988	4.19475	0	No_LogNSI
CG2	20110125.mgmt.asm2.subset2_00085	fig|6666666.37196.peg.150	CG2_ctg0085	CG2_peg0150	2.07376	3.72979	0	No_LogNSI	1.72889	3.64042	0	No_LogNSI	3.19578	3.90845	0	No_LogNSI
CG2	20110125.mgmt.asm2.subset2_00085	fig|6666666.37196.peg.151	CG2_ctg0085	CG2_peg0151	7.17682	13.4532	0	No_LogNSI	8.65992	18.5303	1.89172	No_LogNSI	13.2774	17.742	0	No_LogNSI
CG2	20110125.mgmt.asm2.subset2_00085	fig|6666666.37196.peg.152	CG2_ctg0085	CG2_peg0152	0	0	0	No_LogNSI	0	0	4.73879	No_LogNSI	0	0	0	No_LogNSI
CG2	20110125.mgmt.asm2.subset2_00085	fig|6666666.37196.peg.153	CG2_ctg0085	CG2_peg0153	11.5589	17.4545	0	No_LogNSI	6.31716	16.309	2.2977	No_LogNSI	12.3386	18.9462	0	No_LogNSI
CG2	20110125.mgmt.asm2.subset2_00086	fig|6666666.37196.peg.154	CG2_ctg0086	CG2_peg0154	4.23895	6.94085	0	No_LogNSI	5.99103	10.8737	2.33544	No_LogNSI	7.28224	8.34898	0	No_LogNSI
CG2	20110125.mgmt.asm2.subset2_00087	fig|6666666.37196.peg.155	CG2_ctg0087	CG2_peg0155	4.25401	7.09837	0	No_LogNSI	2.80319	6.29991	0	No_LogNSI	8.7353	11.1078	2.95285	No_LogNSI
CG2	20110125.mgmt.asm2.subset2_00087	fig|6666666.37196.peg.156	CG2_ctg0087	CG2_peg0156	4.02952	6.72378	0	No_LogNSI	1.76246	3.96096	1.07227	No_LogNSI	4.42491	5.62672	0	No_LogNSI
CG2	20110125.mgmt.asm2.subset2_00087	fig|6666666.37196.peg.157	CG2_ctg0087	CG2_peg0157	2.18112	3.18735	0	No_LogNSI	5.47114	8.75661	0	No_LogNSI	9.06786	12.6315	0	No_LogNSI
CG2	20110125.mgmt.asm2.subset2_00087	fig|6666666.37196.peg.158	CG2_ctg0087	CG2_peg0158	3.32407	5.42648	0	No_LogNSI	1.9054	3.09368	0	No_LogNSI	4.96531	6.55219	0	No_LogNSI
CG2	20110125.mgmt.asm2.subset2_00087	fig|6666666.37196.peg.159	CG2_ctg0087	CG2_peg0159	8.47394	13.6693	0	No_LogNSI	3.30716	5.958	1.1118	No_LogNSI	10.378	12.1301	0	No_LogNSI
CG2	20110125.mgmt.asm2.subset2_00089	fig|6666666.37196.peg.160	CG2_ctg0089	CG2_peg0160	4.50896	6.67279	5.74782	No_LogNSI	1.86614	2.97874	4.21241	No_LogNSI	11.3141	13.39	0	No_LogNSI
CG2	20110125.mgmt.asm2.subset2_00089	fig|6666666.37196.peg.161	CG2_ctg0089	CG2_peg0161	11.8754	20.458	0	No_LogNSI	2.85583	6.09986	0	No_LogNSI	5.18945	6.07676	0	No_LogNSI
CG2	20110125.mgmt.asm2.subset2_00089	fig|6666666.37196.peg.162	CG2_ctg0089	CG2_peg0162	0	0	0	No_LogNSI	0	0	0	No_LogNSI	0	0	0	No_LogNSI
CG2	20110125.mgmt.asm2.subset2_00090	fig|6666666.37196.peg.163	CG2_ctg0090	CG2_peg0163	2.59266	4.47027	0	No_LogNSI	2.82802	5.05798	1.89625	No_LogNSI	4.9307	6.08693	0	No_LogNSI
CG2	20110125.mgmt.asm2.subset2_00091	fig|6666666.37196.peg.164	CG2_ctg0091	CG2_peg0164	4.55107	7.41506	0	No_LogNSI	3.61365	6.19918	0	No_LogNSI	6.73066	8.54773	0	No_LogNSI
CG2	20110125.mgmt.asm2.subset2_00092	fig|6666666.37196.peg.165	CG2_ctg0092	CG2_peg0165	3.88625	6.66444	0	0	3.57069	7.00079	0	0	6.79865	9.2438	0	-16.8324
CG2	20110125.mgmt.asm2.subset2_00093	fig|6666666.37196.peg.166	CG2_ctg0093	CG2_peg0166	2.49336	9.68163	0	No_LogNSI	0	0	0	No_LogNSI	5.18615	12.5823	0	No_LogNSI
CG2	20110125.mgmt.asm2.subset2_00093	fig|6666666.37196.peg.167	CG2_ctg0093	CG2_peg0167	1.65374	3.63231	0	No_LogNSI	5.62992	9.897	3.84592	No_LogNSI	5.66065	6.90992	0	No_LogNSI
CG2	20110125.mgmt.asm2.subset2_00093	fig|6666666.37196.peg.168	CG2_ctg0093	CG2_peg0168	4.41585	7.38949	0	No_LogNSI	3.08184	6.49845	3.7087	No_LogNSI	10.424	14.5344	3.11925	No_LogNSI
CG2	20110125.mgmt.asm2.subset2_00093	fig|6666666.37196.peg.169	CG2_ctg0093	CG2_peg0169	7.69742	15.2399	0	No_LogNSI	3.6266	5.82009	0	No_LogNSI	7.62934	8.74477	0	No_LogNSI
CG2	20110125.mgmt.asm2.subset2_00094	fig|6666666.37196.peg.170	CG2_ctg0094	CG2_peg0170	1.30418	1.92656	0	No_LogNSI	0	0	2.14144	No_LogNSI	2.59067	3.88781	3.25925	No_LogNSI
CG2	20110125.mgmt.asm2.subset2_00094	fig|6666666.37196.peg.171	CG2_ctg0094	CG2_peg0171	3.13569	5.78079	0	No_LogNSI	2.34258	5.10325	2.9729	No_LogNSI	3.64723	5.00126	2.05248	No_LogNSI
CG2	20110125.mgmt.asm2.subset2_00094	fig|6666666.37196.peg.172	CG2_ctg0094	CG2_peg0172	1.69817	3.13066	0	No_LogNSI	2.35598	5.13244	0	No_LogNSI	9.958	13.6549	0	No_LogNSI
CG2	20110125.mgmt.asm2.subset2_00095	fig|6666666.37196.peg.173	CG2_ctg0095	CG2_peg0173	0	0	0	No_LogNSI	0	0	1.88781	No_LogNSI	113.549	119.128	0	No_LogNSI
CG2	20110125.mgmt.asm2.subset2_00095	fig|6666666.37196.peg.174	CG2_ctg0095	CG2_peg0174	0	0	0	No_LogNSI	0	0	2.31444	No_LogNSI	0	0	4.39344	No_LogNSI
CG2	20110125.mgmt.asm2.subset2_00095	fig|6666666.37196.peg.175	CG2_ctg0095	CG2_peg0175	7.19516	12.7348	0	No_LogNSI	1.84245	4.7774	1.19504	No_LogNSI	1.95275	3.67971	0	No_LogNSI
CG2	20110125.mgmt.asm2.subset2_00095	fig|6666666.37196.peg.176	CG2_ctg0095	CG2_peg0176	3.16608	4.90816	0	No_LogNSI	3.71809	6.8625	0	No_LogNSI	5.7553	7.37888	0	No_LogNSI
CG2	20110125.mgmt.asm2.subset2_00096	fig|6666666.37196.peg.177	CG2_ctg0096	CG2_peg0177	3.27089	5.88648	0	No_LogNSI	3.05803	5.9126	0	No_LogNSI	4.97587	5.983	0	No_LogNSI
CG2	20110125.mgmt.asm2.subset2_00097	fig|6666666.37196.peg.178	CG2_ctg0097	CG2_peg0178	13.5726	55.896	0	No_LogNSI	0	0	0	No_LogNSI	17.6638	18.6325	0	No_LogNSI
CG2	20110125.mgmt.asm2.subset2_00097	fig|6666666.37196.peg.179	CG2_ctg0097	CG2_peg0179	3.50608	6.06994	0	No_LogNSI	2.99409	6.49149	0	No_LogNSI	5.67235	7.04929	0	No_LogNSI
CG2	20110125.mgmt.asm2.subset2_00097	fig|6666666.37196.peg.180	CG2_ctg0097	CG2_peg0180	4.81076	10.8066	0	No_LogNSI	2.68714	5.33643	1.17319	No_LogNSI	9.48289	11.8936	0	No_LogNSI
CG2	20110125.mgmt.asm2.subset2_00098	fig|6666666.37196.peg.181	CG2_ctg0098	CG2_peg0181	4.72976	14.6089	0	No_LogNSI	0	0	0	No_LogNSI	0	0	0	No_LogNSI
CG2	20110125.mgmt.asm2.subset2_00098	fig|6666666.37196.peg.182	CG2_ctg0098	CG2_peg0182	0	0	0	No_LogNSI	10.7712	43.5092	0	No_LogNSI	6.93389	19.9378	0	No_LogNSI
CG2	20110125.mgmt.asm2.subset2_00098	fig|6666666.37196.peg.183	CG2_ctg0098	CG2_peg0183	1.63885	3.55887	0	No_LogNSI	5.84921	11.0788	0	No_LogNSI	5.2593	6.63652	0	No_LogNSI
CG2	20110125.mgmt.asm2.subset2_00098	fig|6666666.37196.peg.184	CG2_ctg0098	CG2_peg0184	14.0936	31.1444	0	No_LogNSI	10.355	17.4844	0	No_LogNSI	22.5808	28.3732	0	No_LogNSI
CG2	20110125.mgmt.asm2.subset2_00098	fig|6666666.37196.peg.185	CG2_ctg0098	CG2_peg0185	2.66737	5.89442	0	No_LogNSI	6.16069	10.4023	1.8503	No_LogNSI	8.40817	10.565	0	No_LogNSI
CG2	20110125.mgmt.asm2.subset2_00099	fig|6666666.37196.peg.186	CG2_ctg0099	CG2_peg0186	5.33334	8.57778	0	No_LogNSI	4.72377	8.46387	0	No_LogNSI	4.38537	4.97753	0	No_LogNSI
CG2	20110125.mgmt.asm2.subset2_00099	fig|6666666.37196.peg.187	CG2_ctg0099	CG2_peg0187	2.27065	5.17059	0	No_LogNSI	4.52097	8.11519	0	No_LogNSI	5.2489	6.93259	0	No_LogNSI
CG2	20110125.mgmt.asm2.subset2_00100	fig|6666666.37196.peg.188	CG2_ctg0100	CG2_peg0188	0	0	25.8148	No_LogNSI	0	0	0	No_LogNSI	856.678	2409.75	0	No_LogNSI
CG2	20110125.mgmt.asm2.subset2_00100	fig|6666666.37196.peg.189	CG2_ctg0100	CG2_peg0189	4.65912	7.4647	0	No_LogNSI	2.92798	5.9483	0	No_LogNSI	4.09658	4.99736	0	No_LogNSI
CG2	20110125.mgmt.asm2.subset2_00100	fig|6666666.37196.peg.190	CG2_ctg0100	CG2_peg0190	0	0	0	No_LogNSI	9.63025	15.455	2.30001	No_LogNSI	6.75985	7.09201	0	No_LogNSI
CG2	20110125.mgmt.asm2.subset2_00101	fig|6666666.37196.peg.191	CG2_ctg0101	CG2_peg0191	2.91347	4.73722	0	No_LogNSI	1.87093	3.77229	0	No_LogNSI	2.57106	3.29023	0	No_LogNSI
CG2	20110125.mgmt.asm2.subset2_00101	fig|6666666.37196.peg.192	CG2_ctg0101	CG2_peg0192	2.88788	8.62581	0	No_LogNSI	0	0	0	No_LogNSI	0	0	0	No_LogNSI
CG2	20110125.mgmt.asm2.subset2_00101	fig|6666666.37196.peg.193	CG2_ctg0101	CG2_peg0193	3.6329	6.48572	0	No_LogNSI	4.58089	8.73689	1.20142	No_LogNSI	3.83251	5.06405	0	No_LogNSI
CG2	20110125.mgmt.asm2.subset2_00101	fig|6666666.37196.peg.194	CG2_ctg0101	CG2_peg0194	0	0	0	No_LogNSI	10.2718	44.8479	0	No_LogNSI	8.52797	20.69	3.31235	No_LogNSI
CG2	20110125.mgmt.asm2.subset2_00102	fig|6666666.37196.peg.195	CG2_ctg0102	CG2_peg0195	8.18466	16.0047	6.58736	No_LogNSI	7.06815	11.2822	4.11513	No_LogNSI	4.98195	5.19865	5.78779	No_LogNSI
CG2	20110125.mgmt.asm2.subset2_00102	fig|6666666.37196.peg.196	CG2_ctg0102	CG2_peg0196	1.3277	2.28887	0	No_LogNSI	3.55266	6.35948	0	No_LogNSI	2.97593	3.71276	0	No_LogNSI
CG2	20110125.mgmt.asm2.subset2_00103	fig|6666666.37196.peg.197	CG2_ctg0103	CG2_peg0197	0	0	6.36739	No_LogNSI	0	0	12.6922	No_LogNSI	0	0	11.4865	No_LogNSI
CG2	20110125.mgmt.asm2.subset2_00103	fig|6666666.37196.peg.198	CG2_ctg0103	CG2_peg0198	2.69903	4.6285	7.56477	No_LogNSI	0.989645	1.59685	6.39693	No_LogNSI	7.24035	8.4538	6.1453	No_LogNSI
CG2	20110125.mgmt.asm2.subset2_00103	fig|6666666.37196.peg.199	CG2_ctg0103	CG2_peg0199	0	0	9.61381	No_LogNSI	0	0	14.0785	No_LogNSI	10.8416	18.3298	7.64683	No_LogNSI
CG2	20110125.mgmt.asm2.subset2_00104	fig|6666666.37196.peg.200	CG2_ctg0104	CG2_peg0200	3.68115	6.17633	0	No_LogNSI	3.24519	6.22805	0	No_LogNSI	4.48275	5.79192	0	No_LogNSI
CG2	20110125.mgmt.asm2.subset2_00104	fig|6666666.37196.peg.201	CG2_ctg0104	CG2_peg0201	19.3746	32.5072	0	No_LogNSI	49.2556	94.5295	0	No_LogNSI	0	0	0	No_LogNSI
CG2	20110125.mgmt.asm2.subset2_00105	fig|6666666.37196.peg.202	CG2_ctg0105	CG2_peg0202	4.91812	8.89706	0	No_LogNSI	2.65875	5.95749	0	No_LogNSI	7.78806	10.4145	0	No_LogNSI
CG2	20110125.mgmt.asm2.subset2_00105	fig|6666666.37196.peg.203	CG2_ctg0105	CG2_peg0203	0	0	0	No_LogNSI	5.02241	10.7275	2.38752	No_LogNSI	8.4346	10.1682	0	No_LogNSI
CG2	20110125.mgmt.asm2.subset2_00105	fig|6666666.37196.peg.204	CG2_ctg0105	CG2_peg0204	3.05022	5.44846	0	No_LogNSI	4.45208	7.69767	0	No_LogNSI	9.19168	10.679	0	No_LogNSI
CG2	20110125.mgmt.asm2.subset2_00105	fig|6666666.37196.peg.205	CG2_ctg0105	CG2_peg0205	0	0	0	No_LogNSI	0	0	6.84631	No_LogNSI	0	0	0	No_LogNSI
CG2	20110125.mgmt.asm2.subset2_00105	fig|6666666.37196.peg.206	CG2_ctg0105	CG2_peg0206	0	0	0	No_LogNSI	0	0	14.6553	No_LogNSI	0	0	0	No_LogNSI
CG2	20110125.mgmt.asm2.subset2_00106	fig|6666666.37196.peg.207	CG2_ctg0106	CG2_peg0207	0	0	0	No_LogNSI	0	0	0	No_LogNSI	0	0	6.37397	No_LogNSI
CG2	20110125.mgmt.asm2.subset2_00107	fig|6666666.37196.peg.208	CG2_ctg0107	CG2_peg0208	13.8461	35.8428	0	No_LogNSI	7.92977	12.6576	1.60683	No_LogNSI	22.6141	40.7483	0	No_LogNSI
CG2	20110125.mgmt.asm2.subset2_00107	fig|6666666.37196.peg.209	CG2_ctg0107	CG2_peg0209	12.2522	19.6756	0	No_LogNSI	12.2776	22.3355	0	No_LogNSI	16.7309	20.387	0	No_LogNSI
CG2	20110125.mgmt.asm2.subset2_00107	fig|6666666.37196.peg.210	CG2_ctg0107	CG2_peg0210	0	0	0	No_LogNSI	0	0	0	No_LogNSI	0	0	0	No_LogNSI
CG2	20110125.mgmt.asm2.subset2_00108	fig|6666666.37196.peg.211	CG2_ctg0108	CG2_peg0211	7.28849	12.5478	0	No_LogNSI	3.16129	6.13444	1.70397	No_LogNSI	4.4267	5.13556	0	No_LogNSI
CG2	20110125.mgmt.asm2.subset2_00109	fig|6666666.37196.peg.212	CG2_ctg0109	CG2_peg0212	260.699	770.217	17.1586	No_LogNSI	260.192	1226.19	0	No_LogNSI	212.477	644.372	4.72049	No_LogNSI
CG2	20110125.mgmt.asm2.subset2_00109	fig|6666666.37196.peg.213	CG2_ctg0109	CG2_peg0213	3.11111	5.18066	0	No_LogNSI	4.25151	7.65481	0	No_LogNSI	5.07504	6.33665	0	No_LogNSI
CG2	20110125.mgmt.asm2.subset2_00110	fig|6666666.37196.peg.214	CG2_ctg0110	CG2_peg0214	2.66643	4.16527	0	No_LogNSI	2.41864	5.00057	0	No_LogNSI	7.36421	9.82154	0	No_LogNSI
CG2	20110125.mgmt.asm2.subset2_00111	fig|6666666.37196.peg.215	CG2_ctg0111	CG2_peg0215	9.2662	13.8386	0	No_LogNSI	5.99759	9.73033	0	No_LogNSI	2.17853	8.99644	0	No_LogNSI
CG2	20110125.mgmt.asm2.subset2_00111	fig|6666666.37196.peg.216	CG2_ctg0111	CG2_peg0216	3.59048	6.47163	0	No_LogNSI	2.02942	3.26571	1.54009	No_LogNSI	6.71281	7.96064	0	No_LogNSI
CG2	20110125.mgmt.asm2.subset2_00111	fig|6666666.37196.peg.217	CG2_ctg0111	CG2_peg0217	3.8876	6.1107	0	No_LogNSI	4.17475	7.03317	0	No_LogNSI	4.97336	5.28197	0	No_LogNSI
CG2	20110125.mgmt.asm2.subset2_00112	fig|6666666.37196.peg.218	CG2_ctg0112	CG2_peg0218	2.39807	3.94641	0	No_LogNSI	2.26434	3.86808	0	No_LogNSI	5.89692	8.26048	0	No_LogNSI
CG2	20110125.mgmt.asm2.subset2_00112	fig|6666666.37196.peg.219	CG2_ctg0112	CG2_peg0219	0	0	0	No_LogNSI	5.89613	10.4697	0	No_LogNSI	15.9222	19.3268	0	No_LogNSI
CG2	20110125.mgmt.asm2.subset2_00112	fig|6666666.37196.peg.220	CG2_ctg0112	CG2_peg0220	1.13733	2.25098	0	No_LogNSI	2.00967	3.56854	0	No_LogNSI	2.57948	3.13104	0	No_LogNSI
CG2	20110125.mgmt.asm2.subset2_00113	fig|6666666.37196.peg.221	CG2_ctg0113	CG2_peg0221	62.0635	421.734	0	No_LogNSI	0	0	0	No_LogNSI	0	0	0	No_LogNSI
CG2	20110125.mgmt.asm2.subset2_00114	fig|6666666.37196.peg.222	CG2_ctg0114	CG2_peg0222	5.84852	9.25305	0	No_LogNSI	1.79155	3.13704	1.53784	No_LogNSI	6.06892	7.40692	0	No_LogNSI
CG2	20110125.mgmt.asm2.subset2_00115	fig|6666666.37196.peg.223	CG2_ctg0115	CG2_peg0223	3.18597	5.26813	0	No_LogNSI	2.07265	3.64344	0	No_LogNSI	4.94306	6.18642	0	No_LogNSI
CG2	20110125.mgmt.asm2.subset2_00115	fig|6666666.37196.peg.224	CG2_ctg0115	CG2_peg0224	0	0	0	No_LogNSI	46.9384	82.5115	0	No_LogNSI	30.7528	38.4883	0	No_LogNSI
CG2	20110125.mgmt.asm2.subset2_00116	fig|6666666.37196.peg.225	CG2_ctg0116	CG2_peg0225	8.41853	13.9068	0	0	7.03573	12.5302	2.17169	0	12.2703	14.9462	0	0
CG2	20110125.mgmt.asm2.subset2_00116	fig|6666666.37196.peg.226	CG2_ctg0116	CG2_peg0226	0	0	0	No_LogNSI	2.20778	7.12476	1.75472	No_LogNSI	2.9146	9.98285	0	No_LogNSI
CG2	20110125.mgmt.asm2.subset2_00116	fig|6666666.37196.peg.227	CG2_ctg0116	CG2_peg0227	0	0	0	No_LogNSI	0	0	0	No_LogNSI	0	0	0	No_LogNSI
CG2	20110125.mgmt.asm2.subset2_00117	fig|6666666.37196.peg.228	CG2_ctg0117	CG2_peg0228	4.60555	8.11914	0	No_LogNSI	5.2072	9.63984	1.51464	No_LogNSI	9.57939	11.2982	2.08971	No_LogNSI
CG2	20110125.mgmt.asm2.subset2_00117	fig|6666666.37196.peg.229	CG2_ctg0117	CG2_peg0229	3.13421	5.52532	0	No_LogNSI	1.98036	3.66615	1.47747	No_LogNSI	6.32972	7.46547	0	No_LogNSI
CG2	20110125.mgmt.asm2.subset2_00118	fig|6666666.37196.peg.230	CG2_ctg0118	CG2_peg0230	2.88049	5.55277	0	No_LogNSI	3.96154	7.16144	1.29833	No_LogNSI	6.7869	8.08783	0	No_LogNSI
CG2	20110125.mgmt.asm2.subset2_00119	fig|6666666.37196.peg.231	CG2_ctg0119	CG2_peg0231	0	0	0	No_LogNSI	0	0	3.0939	No_LogNSI	0	0	7.06488	No_LogNSI
CG2	20110125.mgmt.asm2.subset2_00119	fig|6666666.37196.peg.232	CG2_ctg0119	CG2_peg0232	4.7953	7.4724	0	No_LogNSI	6.08618	10.5199	1.84304	No_LogNSI	5.49782	6.73233	0	No_LogNSI
CG2	20110125.mgmt.asm2.subset2_00119	fig|6666666.37196.peg.233	CG2_ctg0119	CG2_peg0233	1.77422	7.82021	0	No_LogNSI	0	0	2.41084	No_LogNSI	4.09034	8.66698	0	No_LogNSI
CG2	20110125.mgmt.asm2.subset2_00119	fig|6666666.37196.peg.234	CG2_ctg0119	CG2_peg0234	3.55995	5.69572	0	No_LogNSI	4.04321	7.05696	1.26261	No_LogNSI	5.34486	6.58547	0	No_LogNSI
CG2	20110125.mgmt.asm2.subset2_00120	fig|6666666.37196.peg.235	CG2_ctg0120	CG2_peg0235	2.51598	4.02273	0	No_LogNSI	4.04889	7.07114	0	No_LogNSI	5.10404	5.92892	0	No_LogNSI
CG2	20110125.mgmt.asm2.subset2_00120	fig|6666666.37196.peg.236	CG2_ctg0120	CG2_peg0236	34.0655	49.781	0	No_LogNSI	15.092	73.4545	0	No_LogNSI	0	0	0	No_LogNSI
CG2	20110125.mgmt.asm2.subset2_00121	fig|6666666.37196.peg.237	CG2_ctg0121	CG2_peg0237	6.14811	9.45821	0	No_LogNSI	3.48023	6.20266	1.13424	No_LogNSI	7.12751	8.82279	0	No_LogNSI
CG2	20110125.mgmt.asm2.subset2_00123	fig|6666666.37196.peg.238	CG2_ctg0123	CG2_peg0238	4.49804	8.25386	0	No_LogNSI	1.8264	5.06773	0	No_LogNSI	5.65087	6.39729	0	No_LogNSI
CG2	20110125.mgmt.asm2.subset2_00123	fig|6666666.37196.peg.239	CG2_ctg0123	CG2_peg0239	8.73924	31.8845	0	No_LogNSI	7.12661	22.7511	0	No_LogNSI	0	0	3.03003	No_LogNSI
CG2	20110125.mgmt.asm2.subset2_00123	fig|6666666.37196.peg.240	CG2_ctg0123	CG2_peg0240	0	0	5.40133	No_LogNSI	2.69544	5.82009	4.81972	No_LogNSI	7.39655	8.74477	2.20509	No_LogNSI
CG2	20110125.mgmt.asm2.subset2_00124	fig|6666666.37196.peg.241	CG2_ctg0124	CG2_peg0241	10.6132	22.7146	0	No_LogNSI	0	0	0	No_LogNSI	0	0	0	No_LogNSI
CG2	20110125.mgmt.asm2.subset2_00124	fig|6666666.37196.peg.242	CG2_ctg0124	CG2_peg0242	2.99669	4.58456	0	No_LogNSI	0.377657	1.96709	0	No_LogNSI	3.98263	6.22543	0	No_LogNSI
CG2	20110125.mgmt.asm2.subset2_00124	fig|6666666.37196.peg.243	CG2_ctg0124	CG2_peg0243	0	0	10.4558	No_LogNSI	2.61981	6.24744	5.60327	No_LogNSI	4.20532	4.6552	0	No_LogNSI
CG2	20110125.mgmt.asm2.subset2_00124	fig|6666666.37196.peg.244	CG2_ctg0124	CG2_peg0244	6.4263	12.2255	0	No_LogNSI	1.83528	3.93419	0	No_LogNSI	3.55497	5.18786	0	No_LogNSI
CG2	20110125.mgmt.asm2.subset2_00125	fig|6666666.37196.peg.245	CG2_ctg0125	CG2_peg0245	0	0	0	No_LogNSI	6.09833	20.811	0	No_LogNSI	3.53775	9.53672	0	No_LogNSI
CG2	20110125.mgmt.asm2.subset2_00125	fig|6666666.37196.peg.246	CG2_ctg0125	CG2_peg0246	5.34164	8.61418	0	No_LogNSI	3.34703	5.72812	0	No_LogNSI	5.58155	6.39731	0	No_LogNSI
CG2	20110125.mgmt.asm2.subset2_00126	fig|6666666.37196.peg.247	CG2_ctg0126	CG2_peg0247	3.43125	5.6215	0	No_LogNSI	3.4287	5.86835	1.28536	No_LogNSI	5.37017	6.35776	0	No_LogNSI
CG2	20110125.mgmt.asm2.subset2_00126	fig|6666666.37196.peg.248	CG2_ctg0126	CG2_peg0248	0	0	0	No_LogNSI	0	0	0	No_LogNSI	0	0	0	No_LogNSI
CG2	20110125.mgmt.asm2.subset2_00127	fig|6666666.37196.peg.249	CG2_ctg0127	CG2_peg0249	0	0	0	No_LogNSI	651.343	2248.61	0	No_LogNSI	853.141	2453.13	0	No_LogNSI
CG2	20110125.mgmt.asm2.subset2_00127	fig|6666666.37196.peg.250	CG2_ctg0127	CG2_peg0250	25.7755	122.912	0	No_LogNSI	0	0	0	No_LogNSI	0	0	0	No_LogNSI
CG2	20110125.mgmt.asm2.subset2_00127	fig|6666666.37196.peg.251	CG2_ctg0127	CG2_peg0251	2.00669	2.94829	0	No_LogNSI	0	0	0	No_LogNSI	8.0569	11.7136	0	No_LogNSI
CG2	20110125.mgmt.asm2.subset2_00127	fig|6666666.37196.peg.252	CG2_ctg0127	CG2_peg0252	0	0	0	No_LogNSI	0	0	0	No_LogNSI	0	0	0	No_LogNSI
CG2	20110125.mgmt.asm2.subset2_00128	fig|6666666.37196.peg.253	CG2_ctg0128	CG2_peg0253	3.33903	6.18692	0	No_LogNSI	3.41836	5.60291	1.49635	No_LogNSI	5.46386	6.73964	0	No_LogNSI
CG2	20110125.mgmt.asm2.subset2_00129	fig|6666666.37196.peg.254	CG2_ctg0129	CG2_peg0254	3.48976	7.97096	0	No_LogNSI	0	0	0	No_LogNSI	0	0	0	No_LogNSI
CG2	20110125.mgmt.asm2.subset2_00129	fig|6666666.37196.peg.255	CG2_ctg0129	CG2_peg0255	5.88176	10.7716	0	No_LogNSI	1.71366	2.7608	1.12475	No_LogNSI	4.86531	5.63694	0	No_LogNSI
CG2	20110125.mgmt.asm2.subset2_00129	fig|6666666.37196.peg.256	CG2_ctg0129	CG2_peg0256	329.885	1262.89	102.031	No_LogNSI	0	0	33.0488	No_LogNSI	0	0	6.95477	No_LogNSI
CG2	20110125.mgmt.asm2.subset2_00130	fig|6666666.37196.peg.257	CG2_ctg0130	CG2_peg0257	24.5343	36.0466	5.67693	No_LogNSI	0	0	6.42692	No_LogNSI	8.77173	24.3216	4.49802	No_LogNSI
CG2	20110125.mgmt.asm2.subset2_00130	fig|6666666.37196.peg.258	CG2_ctg0130	CG2_peg0258	41.0681	140.411	0	No_LogNSI	0	0	2.47514	No_LogNSI	11.1638	49.2452	0	No_LogNSI
CG2	20110125.mgmt.asm2.subset2_00130	fig|6666666.37196.peg.259	CG2_ctg0130	CG2_peg0259	2.88787	4.7717	0	No_LogNSI	1.98238	3.47785	0	No_LogNSI	3.32395	4.39221	0	No_LogNSI
CG2	20110125.mgmt.asm2.subset2_00131	fig|6666666.37196.peg.260	CG2_ctg0131	CG2_peg0260	0	0	0	0	0.416357	0.677957	4.71647	0	0.731005	0.860754	0	0
CG2	20110125.mgmt.asm2.subset2_00132	fig|6666666.37196.peg.261	CG2_ctg0132	CG2_peg0261	0	0	0	No_LogNSI	0	0	4.83971	No_LogNSI	178.595	188.389	0	No_LogNSI
CG2	20110125.mgmt.asm2.subset2_00132	fig|6666666.37196.peg.262	CG2_ctg0132	CG2_peg0262	0.83513	2.01773	0	No_LogNSI	3.4213	6.17863	0	No_LogNSI	2.66274	3.47787	0	No_LogNSI
CG2	20110125.mgmt.asm2.subset2_00132	fig|6666666.37196.peg.263	CG2_ctg0132	CG2_peg0263	0	0	0	No_LogNSI	0	0	0	No_LogNSI	0	0	0	No_LogNSI
CG2	20110125.mgmt.asm2.subset2_00133	fig|6666666.37196.peg.264	CG2_ctg0133	CG2_peg0264	8.54968	46.0173	0	No_LogNSI	0	0	0	No_LogNSI	9.09527	15.2181	2.99305	No_LogNSI
CG2	20110125.mgmt.asm2.subset2_00135	fig|6666666.37196.peg.265	CG2_ctg0135	CG2_peg0265	0	0	0	No_LogNSI	0	0	0	No_LogNSI	0	0	0	No_LogNSI
CG2	20110125.mgmt.asm2.subset2_00135	fig|6666666.37196.peg.266	CG2_ctg0135	CG2_peg0266	0	0	0	No_LogNSI	1.09565	3.53579	3.44406	No_LogNSI	0.500129	1.7334	0	No_LogNSI
CG2	20110125.mgmt.asm2.subset2_00135	fig|6666666.37196.peg.267	CG2_ctg0135	CG2_peg0267	26.6971	115.182	0	No_LogNSI	0	0	0	No_LogNSI	0	0	0	No_LogNSI
CG2	20110125.mgmt.asm2.subset2_00135	fig|6666666.37196.peg.268	CG2_ctg0135	CG2_peg0268	0	0	4.47944	No_LogNSI	0	0	5.9366	No_LogNSI	3.82889	4.21049	3.19498	No_LogNSI
CG2	20110125.mgmt.asm2.subset2_00135	fig|6666666.37196.peg.269	CG2_ctg0135	CG2_peg0269	0	0	0	No_LogNSI	0	0	3.59251	No_LogNSI	0	0	0	No_LogNSI
CG2	20110125.mgmt.asm2.subset2_00136	fig|6666666.37196.peg.270	CG2_ctg0136	CG2_peg0270	6.43075	10.087	0	No_LogNSI	4.72137	9.39053	0	No_LogNSI	7.19246	9.53063	0	No_LogNSI
CG2	20110125.mgmt.asm2.subset2_00136	fig|6666666.37196.peg.271	CG2_ctg0136	CG2_peg0271	10.6535	16.6846	0	No_LogNSI	2.15235	4.87802	2.70999	No_LogNSI	2.5868	3.74682	0	No_LogNSI
CG2	20110125.mgmt.asm2.subset2_00137	fig|6666666.37196.peg.272	CG2_ctg0137	CG2_peg0272	0	0	0	No_LogNSI	0	0	0	No_LogNSI	0	0	0	No_LogNSI
CG2	20110125.mgmt.asm2.subset2_00137	fig|6666666.37196.peg.273	CG2_ctg0137	CG2_peg0273	3.4517	6.04936	0	No_LogNSI	2.11715	3.83275	1.56735	No_LogNSI	2.51621	3.08121	0	No_LogNSI
CG2	20110125.mgmt.asm2.subset2_00137	fig|6666666.37196.peg.274	CG2_ctg0137	CG2_peg0274	5.20531	7.97096	0	No_LogNSI	0	0	0	No_LogNSI	0.956686	2.61526	0	No_LogNSI
CG2	20110125.mgmt.asm2.subset2_00137	fig|6666666.37196.peg.275	CG2_ctg0137	CG2_peg0275	0	0	52.7234	No_LogNSI	0	0	120.907	No_LogNSI	0	0	11.4804	No_LogNSI
CG2	20110125.mgmt.asm2.subset2_00138	fig|6666666.37196.peg.276	CG2_ctg0138	CG2_peg0276	2.87993	4.59787	0	No_LogNSI	3.50417	6.02637	1.33322	No_LogNSI	6.43029	7.92713	0	No_LogNSI
CG2	20110125.mgmt.asm2.subset2_00139	fig|6666666.37196.peg.277	CG2_ctg0139	CG2_peg0277	2.62123	4.94084	0	No_LogNSI	3.13044	5.82268	0	No_LogNSI	6.42561	7.51927	0	No_LogNSI
CG2	20110125.mgmt.asm2.subset2_00139	fig|6666666.37196.peg.278	CG2_ctg0139	CG2_peg0278	0	0	0	No_LogNSI	0	0	0	No_LogNSI	117.636	256.54	0	No_LogNSI
CG2	20110125.mgmt.asm2.subset2_00140	fig|6666666.37196.peg.279	CG2_ctg0140	CG2_peg0279	0	0	0	No_LogNSI	0	0	0	No_LogNSI	0	0	2.82595	No_LogNSI
CG2	20110125.mgmt.asm2.subset2_00140	fig|6666666.37196.peg.280	CG2_ctg0140	CG2_peg0280	3.99842	6.67542	0	No_LogNSI	3.53106	6.74336	1.07072	No_LogNSI	4.924	6.10379	0	No_LogNSI
CG2	20110125.mgmt.asm2.subset2_00141	fig|6666666.37196.peg.281	CG2_ctg0141	CG2_peg0281	2.95689	4.57301	0	No_LogNSI	3.18818	5.64458	1.93018	No_LogNSI	8.61352	10.2021	0	No_LogNSI
CG2	20110125.mgmt.asm2.subset2_00141	fig|6666666.37196.peg.282	CG2_ctg0141	CG2_peg0282	6.23386	9.26921	4.50977	No_LogNSI	1.528	2.43901	2.70999	No_LogNSI	8.43607	11.2405	0	No_LogNSI
CG2	20110125.mgmt.asm2.subset2_00141	fig|6666666.37196.peg.283	CG2_ctg0141	CG2_peg0283	3.67359	6.01513	0	No_LogNSI	2.41431	4.05297	1.02961	No_LogNSI	7.64767	8.79139	0	No_LogNSI
CG2	20110125.mgmt.asm2.subset2_00141	fig|6666666.37196.peg.284	CG2_ctg0141	CG2_peg0284	6.93422	16.8786	0	No_LogNSI	4.91006	7.87985	0	No_LogNSI	4.85418	7.33191	0	No_LogNSI
CG2	20110125.mgmt.asm2.subset2_00141	fig|6666666.37196.peg.285	CG2_ctg0141	CG2_peg0285	2.0193	3.00746	0	No_LogNSI	4.57442	7.72757	0	No_LogNSI	5.24258	8.17297	0	No_LogNSI
CG2	20110125.mgmt.asm2.subset2_00142	fig|6666666.37196.peg.286	CG2_ctg0142	CG2_peg0286	4.39383	7.2573	0	No_LogNSI	2.06046	3.64751	0	No_LogNSI	4.32888	6.05603	0	No_LogNSI
CG2	20110125.mgmt.asm2.subset2_00143	fig|6666666.37196.peg.287	CG2_ctg0143	CG2_peg0287	3.74018	6.4418	0	No_LogNSI	4.92892	8.29333	0	No_LogNSI	5.03511	6.08152	0	No_LogNSI
CG2	20110125.mgmt.asm2.subset2_00144	fig|6666666.37196.peg.288	CG2_ctg0144	CG2_peg0288	2.44987	4.7143	0	No_LogNSI	1.91766	3.43807	0	No_LogNSI	3.80521	4.94568	0	No_LogNSI
CG2	20110125.mgmt.asm2.subset2_00145	fig|6666666.37196.peg.289	CG2_ctg0145	CG2_peg0289	5.5879	8.20992	0	No_LogNSI	3.12935	5.69992	0	No_LogNSI	4.57634	8.07477	0	No_LogNSI
CG2	20110125.mgmt.asm2.subset2_00145	fig|6666666.37196.peg.290	CG2_ctg0145	CG2_peg0290	2.5135	4.77755	0	No_LogNSI	3.47637	6.44066	0	No_LogNSI	4.3773	6.18527	0	No_LogNSI
CG2	20110125.mgmt.asm2.subset2_00145	fig|6666666.37196.peg.291	CG2_ctg0145	CG2_peg0291	7.05526	13.4103	0	No_LogNSI	0	0	1.86118	No_LogNSI	6.18618	8.74128	0	No_LogNSI
CG2	20110125.mgmt.asm2.subset2_00147	fig|6666666.37196.peg.292	CG2_ctg0147	CG2_peg0292	0	0	0	No_LogNSI	0	0	0	No_LogNSI	0	0	0	No_LogNSI
CG2	20110125.mgmt.asm2.subset2_00147	fig|6666666.37196.peg.293	CG2_ctg0147	CG2_peg0293	0	0	0	No_LogNSI	0	0	0	No_LogNSI	0	0	0	No_LogNSI
CG2	20110125.mgmt.asm2.subset2_00148	fig|6666666.37196.peg.294	CG2_ctg0148	CG2_peg0294	0	0	0	No_LogNSI	0	0	0	No_LogNSI	0	0	0	No_LogNSI
CG2	20110125.mgmt.asm2.subset2_00148	fig|6666666.37196.peg.295	CG2_ctg0148	CG2_peg0295	2.64033	4.7738	0	No_LogNSI	3.68322	7.26597	0	No_LogNSI	5.50847	6.7224	0	No_LogNSI
CG2	20110125.mgmt.asm2.subset2_00148	fig|6666666.37196.peg.296	CG2_ctg0148	CG2_peg0296	3.78109	6.80616	0	No_LogNSI	4.43069	8.45041	0	No_LogNSI	3.06224	3.89483	0	No_LogNSI
CG2	20110125.mgmt.asm2.subset2_00149	fig|6666666.37196.peg.297	CG2_ctg0149	CG2_peg0297	0	0	0	No_LogNSI	0	0	2.12556	No_LogNSI	0	0	0	No_LogNSI
CG2	20110125.mgmt.asm2.subset2_00149	fig|6666666.37196.peg.298	CG2_ctg0149	CG2_peg0298	4.47937	7.23857	0	No_LogNSI	3.32724	6.67459	1.14585	No_LogNSI	6.31488	7.79163	0	No_LogNSI
CG2	20110125.mgmt.asm2.subset2_00149	fig|6666666.37196.peg.299	CG2_ctg0149	CG2_peg0299	3.29105	8.20672	0	No_LogNSI	4.99103	11.1694	0	No_LogNSI	6.60571	12.7121	0	No_LogNSI
CG2	20110125.mgmt.asm2.subset2_00149	fig|6666666.37196.peg.300	CG2_ctg0149	CG2_peg0300	0	0	8.6648	No_LogNSI	0	0	0	No_LogNSI	0	0	0	No_LogNSI
CG2	20110125.mgmt.asm2.subset2_00150	fig|6666666.37196.peg.301	CG2_ctg0150	CG2_peg0301	0	0	0	No_LogNSI	10.3744	33.1192	0	No_LogNSI	19.5235	30.4363	0	No_LogNSI
CG2	20110125.mgmt.asm2.subset2_00150	fig|6666666.37196.peg.302	CG2_ctg0150	CG2_peg0302	3.53746	5.94049	0	No_LogNSI	1.27887	2.04134	1.23372	No_LogNSI	3.45503	4.11765	0	No_LogNSI
[truncated: 21,320 more rows]
