# Supplementary material for: Community-integrated omics links dominance of a microbial generalist to fine-tuned resource usage
Source: Nat Commun. 2014 Nov 26;5:5603. doi: 10.1038/ncomms6603 (PMC4263124; doi:10.1038/ncomms6603)
Supplement: Supplementary Data 4 — List of single nucleotide polymorphisms (SNPs) detected for each composite genome (CG) for samples obtained on SD3, SD5, SD6 and SD7. [file ncomms6603-s5.xlsx]

## Sheet: TABLE S4
Supplementary Data 4 | List of single nucleotide polymorphisms (SNPs) detected for each composite genome (CG) for samples obtained on SD3, SD5, SD6 and SD7.
Composite genome	contig	gene_ID	contig_ctgfeature_ctgID	gene_feature_ID	pos	ref	SNP	SD3_MG_cov	SD3_MT_cov	SD5_MG_cov	SD5_MT_cov	SD6_MG_cov	SD6_MT_cov	SD7_MG_cov	SD7_MT_cov
CG1	20110125.mgmt.asm2.subset1_00001	fig|6666666.37195.peg.1	CG1_ctg0001	CG1_peg0001	248	T	A	NA	NA	13	NA	NA	NA	NA	NA
CG1	20110125.mgmt.asm2.subset1_00001	fig|6666666.37195.peg.1	CG1_ctg0001	CG1_peg0001	472	A	C	NA	NA	11	NA	NA	NA	NA	NA
CG1	20110125.mgmt.asm2.subset1_00001	fig|6666666.37195.peg.1	CG1_ctg0001	CG1_peg0001	1061	C	T	NA	NA	NA	NA	NA	23	NA	NA
CG1	20110125.mgmt.asm2.subset1_00002	fig|6666666.37195.peg.3	CG1_ctg0002	CG1_peg0003	900	G	A	NA	10	NA	NA	NA	NA	NA	NA
CG1	20110125.mgmt.asm2.subset1_00002	fig|6666666.37195.peg.4	CG1_ctg0002	CG1_peg0004	2194	G	T	NA	NA	15	NA	NA	NA	10	NA
CG1	20110125.mgmt.asm2.subset1_00003	fig|6666666.37195.peg.5	CG1_ctg0003	CG1_peg0005	141	A	G	NA	12	NA	NA	NA	NA	NA	13
CG1	20110125.mgmt.asm2.subset1_00003	fig|6666666.37195.peg.5	CG1_ctg0003	CG1_peg0005	339	T	G	NA	NA	12	NA	NA	NA	NA	NA
CG1	20110125.mgmt.asm2.subset1_00003	fig|6666666.37195.peg.5	CG1_ctg0003	CG1_peg0005	375	G	T	NA	NA	10	NA	NA	NA	NA	NA
CG1	20110125.mgmt.asm2.subset1_00003	fig|6666666.37195.peg.5	CG1_ctg0003	CG1_peg0005	640	C	A	NA	NA	16	NA	NA	NA	NA	NA
CG1	20110125.mgmt.asm2.subset1_00003	fig|6666666.37195.peg.5	CG1_ctg0003	CG1_peg0005	648	A	G	NA	NA	19	NA	NA	14	13	NA
CG1	20110125.mgmt.asm2.subset1_00003	fig|6666666.37195.peg.5	CG1_ctg0003	CG1_peg0005	768	C	A	NA	NA	NA	NA	NA	10	NA	NA
CG1	20110125.mgmt.asm2.subset1_00003	fig|6666666.37195.peg.5	CG1_ctg0003	CG1_peg0005	804	G	A	NA	NA	NA	NA	NA	12	NA	NA
CG1	20110125.mgmt.asm2.subset1_00003	fig|6666666.37195.peg.5	CG1_ctg0003	CG1_peg0005	810	T	A	NA	NA	NA	NA	NA	13	NA	NA
CG1	20110125.mgmt.asm2.subset1_00003	fig|6666666.37195.peg.5	CG1_ctg0003	CG1_peg0005	894	C	T	NA	NA	10	NA	NA	NA	NA	NA
CG1	20110125.mgmt.asm2.subset1_00003	fig|6666666.37195.peg.5	CG1_ctg0003	CG1_peg0005	903	C	A	NA	NA	11	NA	NA	NA	NA	NA
CG1	20110125.mgmt.asm2.subset1_00003	fig|6666666.37195.peg.5	CG1_ctg0003	CG1_peg0005	912	A	G	NA	NA	13	NA	NA	NA	NA	NA
CG1	20110125.mgmt.asm2.subset1_00003	fig|6666666.37195.peg.5	CG1_ctg0003	CG1_peg0005	930	A	G	NA	NA	14	NA	NA	NA	NA	NA
CG1	20110125.mgmt.asm2.subset1_00003	fig|6666666.37195.peg.5	CG1_ctg0003	CG1_peg0005	949	A	T	NA	NA	14	NA	NA	NA	NA	NA
CG1	20110125.mgmt.asm2.subset1_00003	fig|6666666.37195.peg.6	CG1_ctg0003	CG1_peg0006	1606	G	A	11	NA	NA	NA	NA	NA	NA	NA
CG1	20110125.mgmt.asm2.subset1_00005	fig|6666666.37195.peg.7	CG1_ctg0005	CG1_peg0007	413	A	T	NA	NA	NA	NA	NA	NA	11	NA
CG1	20110125.mgmt.asm2.subset1_00005	fig|6666666.37195.peg.9	CG1_ctg0005	CG1_peg0009	997	C	T	NA	NA	NA	NA	NA	NA	12	NA
CG1	20110125.mgmt.asm2.subset1_00005	fig|6666666.37195.peg.9	CG1_ctg0005	CG1_peg0009	1090	A	T	NA	NA	NA	NA	NA	NA	10	NA
CG1	20110125.mgmt.asm2.subset1_00008	fig|6666666.37195.peg.13	CG1_ctg0008	CG1_peg0013	436	T	C	NA	NA	10	NA	11	NA	NA	NA
CG1	20110125.mgmt.asm2.subset1_00008	fig|6666666.37195.peg.13	CG1_ctg0008	CG1_peg0013	454	C	T	NA	NA	14	NA	10	NA	13	NA
CG1	20110125.mgmt.asm2.subset1_00008	fig|6666666.37195.peg.13	CG1_ctg0008	CG1_peg0013	514	C	A	NA	NA	12	NA	NA	NA	11	NA
CG1	20110125.mgmt.asm2.subset1_00008	fig|6666666.37195.peg.13	CG1_ctg0008	CG1_peg0013	520	T	A	NA	NA	12	NA	NA	NA	NA	NA
CG1	20110125.mgmt.asm2.subset1_00008	fig|6666666.37195.peg.13	CG1_ctg0008	CG1_peg0013	538	A	T	NA	NA	10	NA	NA	NA	NA	NA
CG1	20110125.mgmt.asm2.subset1_00008	fig|6666666.37195.peg.13	CG1_ctg0008	CG1_peg0013	610	A	G	NA	NA	NA	NA	NA	NA	11	NA
CG1	20110125.mgmt.asm2.subset1_00008	fig|6666666.37195.peg.13	CG1_ctg0008	CG1_peg0013	646	G	T	NA	NA	12	NA	13	NA	12	NA
CG1	20110125.mgmt.asm2.subset1_00008	fig|6666666.37195.peg.13	CG1_ctg0008	CG1_peg0013	652	T	G	NA	NA	11	NA	13	NA	10	NA
CG1	20110125.mgmt.asm2.subset1_00008	fig|6666666.37195.peg.13	CG1_ctg0008	CG1_peg0013	685	G	C	NA	NA	12	NA	14	NA	12	NA
CG1	20110125.mgmt.asm2.subset1_00008	fig|6666666.37195.peg.13	CG1_ctg0008	CG1_peg0013	702	A	C	NA	NA	NA	NA	14	NA	NA	NA
CG1	20110125.mgmt.asm2.subset1_00008	fig|6666666.37195.peg.13	CG1_ctg0008	CG1_peg0013	737	A	T	NA	NA	NA	NA	NA	NA	12	NA
CG1	20110125.mgmt.asm2.subset1_00008	fig|6666666.37195.peg.13	CG1_ctg0008	CG1_peg0013	745	A	G	NA	NA	NA	NA	NA	NA	11	NA
CG1	20110125.mgmt.asm2.subset1_00008	fig|6666666.37195.peg.13	CG1_ctg0008	CG1_peg0013	801	G	C	NA	NA	10	NA	NA	NA	11	NA
CG1	20110125.mgmt.asm2.subset1_00008	fig|6666666.37195.peg.13	CG1_ctg0008	CG1_peg0013	841	C	T	NA	NA	11	NA	NA	NA	NA	NA
CG1	20110125.mgmt.asm2.subset1_00008	fig|6666666.37195.peg.13	CG1_ctg0008	CG1_peg0013	898	A	T	NA	NA	NA	NA	NA	NA	10	NA
CG1	20110125.mgmt.asm2.subset1_00008	fig|6666666.37195.peg.13	CG1_ctg0008	CG1_peg0013	910	A	C	NA	NA	NA	NA	NA	NA	10	NA
CG1	20110125.mgmt.asm2.subset1_00008	fig|6666666.37195.peg.13	CG1_ctg0008	CG1_peg0013	967	C	T	NA	NA	NA	NA	NA	NA	10	NA
CG1	20110125.mgmt.asm2.subset1_00008	fig|6666666.37195.peg.13	CG1_ctg0008	CG1_peg0013	985	A	T	NA	12	NA	NA	NA	NA	NA	NA
CG1	20110125.mgmt.asm2.subset1_00008	fig|6666666.37195.peg.13	CG1_ctg0008	CG1_peg0013	994	T	G	NA	12	NA	NA	NA	NA	NA	NA
CG1	20110125.mgmt.asm2.subset1_00008	fig|6666666.37195.peg.13	CG1_ctg0008	CG1_peg0013	1028	C	A	10	12	NA	NA	NA	NA	NA	NA
CG1	20110125.mgmt.asm2.subset1_00008	fig|6666666.37195.peg.13	CG1_ctg0008	CG1_peg0013	1120	A	G	NA	NA	11	NA	NA	NA	NA	NA
CG1	20110125.mgmt.asm2.subset1_00008	fig|6666666.37195.peg.13	CG1_ctg0008	CG1_peg0013	1148	T	C	NA	NA	10	NA	NA	NA	NA	NA
CG1	20110125.mgmt.asm2.subset1_00008	fig|6666666.37195.peg.13	CG1_ctg0008	CG1_peg0013	1402	A	T,G	NA	NA	10	NA	NA	NA	NA	NA
CG1	20110125.mgmt.asm2.subset1_00009	fig|6666666.37195.peg.16	CG1_ctg0009	CG1_peg0016	605	T	A	NA	NA	NA	NA	10	NA	NA	NA
CG1	20110125.mgmt.asm2.subset1_00009	fig|6666666.37195.peg.16	CG1_ctg0009	CG1_peg0016	1214	T	C	10	NA	NA	NA	NA	NA	NA	NA
CG1	20110125.mgmt.asm2.subset1_00009	fig|6666666.37195.peg.16	CG1_ctg0009	CG1_peg0016	1676	G	C	NA	NA	11	NA	NA	NA	NA	NA
CG1	20110125.mgmt.asm2.subset1_00009	fig|6666666.37195.peg.16	CG1_ctg0009	CG1_peg0016	1682	T	C	NA	NA	12	NA	NA	NA	NA	NA
CG1	20110125.mgmt.asm2.subset1_00009	fig|6666666.37195.peg.16	CG1_ctg0009	CG1_peg0016	1739	G	C	NA	NA	11	NA	NA	NA	NA	NA
CG1	20110125.mgmt.asm2.subset1_00009	fig|6666666.37195.peg.16	CG1_ctg0009	CG1_peg0016	1781	C	T	NA	NA	10	NA	NA	NA	NA	NA
CG1	20110125.mgmt.asm2.subset1_00009	fig|6666666.37195.peg.16	CG1_ctg0009	CG1_peg0016	1783	A	G	NA	NA	10	NA	NA	NA	NA	NA
CG1	20110125.mgmt.asm2.subset1_00009	fig|6666666.37195.peg.16	CG1_ctg0009	CG1_peg0016	1788	T	G	NA	NA	10	NA	NA	NA	NA	NA
CG1	20110125.mgmt.asm2.subset1_00009	fig|6666666.37195.peg.16	CG1_ctg0009	CG1_peg0016	1797	A	C	NA	NA	10	NA	NA	NA	NA	NA
CG1	20110125.mgmt.asm2.subset1_00009	fig|6666666.37195.peg.16	CG1_ctg0009	CG1_peg0016	1844	T	G	NA	NA	11	NA	NA	NA	NA	NA
CG1	20110125.mgmt.asm2.subset1_00009	fig|6666666.37195.peg.16	CG1_ctg0009	CG1_peg0016	1875	C	G	NA	NA	10	NA	NA	NA	NA	NA
CG1	20110125.mgmt.asm2.subset1_00009	fig|6666666.37195.peg.17	CG1_ctg0009	CG1_peg0017	2581	C	A	NA	NA	NA	NA	NA	NA	14	NA
CG1	20110125.mgmt.asm2.subset1_00009	fig|6666666.37195.peg.17	CG1_ctg0009	CG1_peg0017	2600	A	T	NA	NA	NA	NA	NA	NA	15	NA
CG1	20110125.mgmt.asm2.subset1_00009	fig|6666666.37195.peg.17	CG1_ctg0009	CG1_peg0017	2609	T	A	NA	NA	NA	NA	NA	NA	13	NA
CG1	20110125.mgmt.asm2.subset1_00009	fig|6666666.37195.peg.17	CG1_ctg0009	CG1_peg0017	2624	A	G	NA	NA	NA	NA	NA	NA	12	NA
CG1	20110125.mgmt.asm2.subset1_00009	fig|6666666.37195.peg.17	CG1_ctg0009	CG1_peg0017	2656	T	C	NA	NA	NA	NA	NA	NA	12	NA
CG1	20110125.mgmt.asm2.subset1_00009	fig|6666666.37195.peg.17	CG1_ctg0009	CG1_peg0017	2719	T	A	NA	NA	10	NA	NA	NA	NA	NA
CG1	20110125.mgmt.asm2.subset1_00009	fig|6666666.37195.peg.17	CG1_ctg0009	CG1_peg0017	3304	G	A	NA	NA	13	NA	NA	NA	NA	NA
CG1	20110125.mgmt.asm2.subset1_00009	fig|6666666.37195.peg.18	CG1_ctg0009	CG1_peg0018	4287	T	G	NA	NA	NA	NA	NA	NA	10	NA
CG1	20110125.mgmt.asm2.subset1_00009	fig|6666666.37195.peg.18	CG1_ctg0009	CG1_peg0018	4410	G	A	NA	NA	11	NA	NA	NA	NA	NA
CG1	20110125.mgmt.asm2.subset1_00012	fig|6666666.37195.peg.24	CG1_ctg0012	CG1_peg0024	1576	T	C	NA	NA	NA	NA	NA	NA	15	NA
CG1	20110125.mgmt.asm2.subset1_00012	fig|6666666.37195.peg.24	CG1_ctg0012	CG1_peg0024	1583	G	A	NA	NA	NA	NA	NA	NA	15	NA
CG1	20110125.mgmt.asm2.subset1_00012	fig|6666666.37195.peg.24	CG1_ctg0012	CG1_peg0024	1603	A	G	NA	NA	NA	NA	NA	NA	14	NA
CG1	20110125.mgmt.asm2.subset1_00012	fig|6666666.37195.peg.24	CG1_ctg0012	CG1_peg0024	1612	C	T	NA	NA	NA	NA	NA	NA	12	NA
CG1	20110125.mgmt.asm2.subset1_00012	fig|6666666.37195.peg.24	CG1_ctg0012	CG1_peg0024	1892	C	T	NA	NA	NA	NA	NA	NA	10	NA
CG1	20110125.mgmt.asm2.subset1_00012	fig|6666666.37195.peg.25	CG1_ctg0012	CG1_peg0025	2464	G	T	NA	NA	NA	NA	NA	NA	10	NA
CG1	20110125.mgmt.asm2.subset1_00012	fig|6666666.37195.peg.25	CG1_ctg0012	CG1_peg0025	2476	G	A	NA	NA	NA	NA	NA	NA	11	NA
CG1	20110125.mgmt.asm2.subset1_00012	fig|6666666.37195.peg.25	CG1_ctg0012	CG1_peg0025	2482	A	T	NA	NA	NA	NA	NA	NA	12	NA
CG1	20110125.mgmt.asm2.subset1_00012	fig|6666666.37195.peg.25	CG1_ctg0012	CG1_peg0025	2491	T	C	NA	NA	NA	NA	NA	NA	10	NA
CG1	20110125.mgmt.asm2.subset1_00012	fig|6666666.37195.peg.25	CG1_ctg0012	CG1_peg0025	3001	A	G	NA	NA	12	NA	NA	NA	NA	NA
CG1	20110125.mgmt.asm2.subset1_00012	fig|6666666.37195.peg.25	CG1_ctg0012	CG1_peg0025	3007	A	G	NA	NA	13	NA	NA	NA	NA	NA
CG1	20110125.mgmt.asm2.subset1_00014	fig|6666666.37195.peg.31	CG1_ctg0014	CG1_peg0031	497	A	G	NA	NA	NA	NA	NA	NA	13	NA
CG1	20110125.mgmt.asm2.subset1_00014	fig|6666666.37195.peg.31	CG1_ctg0014	CG1_peg0031	525	A	G	NA	NA	NA	NA	NA	NA	10	NA
CG1	20110125.mgmt.asm2.subset1_00014	fig|6666666.37195.peg.31	CG1_ctg0014	CG1_peg0031	755	T	G	NA	NA	NA	NA	NA	NA	10	NA
CG1	20110125.mgmt.asm2.subset1_00018	fig|6666666.37195.peg.38	CG1_ctg0018	CG1_peg0038	671	A	C	NA	NA	NA	NA	NA	10	NA	NA
CG1	20110125.mgmt.asm2.subset1_00018	fig|6666666.37195.peg.38	CG1_ctg0018	CG1_peg0038	690	T	C	NA	NA	NA	NA	NA	10	NA	NA
CG1	20110125.mgmt.asm2.subset1_00018	fig|6666666.37195.peg.38	CG1_ctg0018	CG1_peg0038	728	T	C	NA	NA	NA	11	NA	NA	NA	NA
CG1	20110125.mgmt.asm2.subset1_00018	fig|6666666.37195.peg.38	CG1_ctg0018	CG1_peg0038	737	C	A	NA	NA	NA	12	NA	11	NA	NA
CG1	20110125.mgmt.asm2.subset1_00018	fig|6666666.37195.peg.38	CG1_ctg0018	CG1_peg0038	740	T	C	NA	NA	NA	NA	NA	11	NA	NA
CG1	20110125.mgmt.asm2.subset1_00018	fig|6666666.37195.peg.38	CG1_ctg0018	CG1_peg0038	755	T	C	NA	NA	NA	NA	NA	13	NA	NA
CG1	20110125.mgmt.asm2.subset1_00018	fig|6666666.37195.peg.38	CG1_ctg0018	CG1_peg0038	761	A	G	NA	NA	NA	12	NA	NA	NA	NA
CG1	20110125.mgmt.asm2.subset1_00018	fig|6666666.37195.peg.38	CG1_ctg0018	CG1_peg0038	761	A	T,G	NA	NA	NA	NA	NA	13	NA	NA
CG1	20110125.mgmt.asm2.subset1_00018	fig|6666666.37195.peg.38	CG1_ctg0018	CG1_peg0038	767	A	T	NA	NA	NA	17	NA	13	NA	NA
CG1	20110125.mgmt.asm2.subset1_00018	fig|6666666.37195.peg.38	CG1_ctg0018	CG1_peg0038	773	C	T	NA	NA	NA	15	NA	12	NA	NA
CG1	20110125.mgmt.asm2.subset1_00018	fig|6666666.37195.peg.38	CG1_ctg0018	CG1_peg0038	788	A	G	NA	NA	NA	12	NA	NA	NA	NA
CG1	20110125.mgmt.asm2.subset1_00018	fig|6666666.37195.peg.38	CG1_ctg0018	CG1_peg0038	800	C	G	NA	NA	NA	12	NA	NA	NA	NA
CG1	20110125.mgmt.asm2.subset1_00019	fig|6666666.37195.peg.39	CG1_ctg0019	CG1_peg0039	1272	T	A	NA	NA	NA	NA	NA	NA	11	NA
CG1	20110125.mgmt.asm2.subset1_00019	fig|6666666.37195.peg.39	CG1_ctg0019	CG1_peg0039	1434	C	T	NA	NA	NA	NA	NA	NA	10	NA
CG1	20110125.mgmt.asm2.subset1_00019	fig|6666666.37195.peg.39	CG1_ctg0019	CG1_peg0039	1467	C	T	NA	NA	NA	NA	NA	NA	10	NA
CG1	20110125.mgmt.asm2.subset1_00019	fig|6666666.37195.peg.39	CG1_ctg0019	CG1_peg0039	1668	T	A	NA	NA	NA	NA	NA	NA	12	NA
CG1	20110125.mgmt.asm2.subset1_00021	fig|6666666.37195.peg.41	CG1_ctg0021	CG1_peg0041	1219	A	G	NA	NA	NA	NA	NA	NA	11	NA
CG1	20110125.mgmt.asm2.subset1_00024	fig|6666666.37195.peg.45	CG1_ctg0024	CG1_peg0045	630	A	G	NA	NA	NA	NA	NA	NA	10	NA
CG1	20110125.mgmt.asm2.subset1_00025	fig|6666666.37195.peg.46	CG1_ctg0025	CG1_peg0046	394	C	T	NA	NA	NA	NA	NA	NA	11	NA
CG1	20110125.mgmt.asm2.subset1_00025	fig|6666666.37195.peg.46	CG1_ctg0025	CG1_peg0046	400	C	G	NA	NA	NA	NA	NA	NA	11	NA
CG1	20110125.mgmt.asm2.subset1_00025	fig|6666666.37195.peg.46	CG1_ctg0025	CG1_peg0046	457	C	T	NA	NA	NA	NA	NA	NA	15	NA
CG1	20110125.mgmt.asm2.subset1_00025	fig|6666666.37195.peg.46	CG1_ctg0025	CG1_peg0046	472	C	A	NA	NA	NA	NA	NA	NA	14	NA
CG1	20110125.mgmt.asm2.subset1_00025	fig|6666666.37195.peg.46	CG1_ctg0025	CG1_peg0046	481	T	C	NA	NA	NA	NA	NA	NA	13	NA
CG1	20110125.mgmt.asm2.subset1_00025	fig|6666666.37195.peg.46	CG1_ctg0025	CG1_peg0046	505	C	T	NA	NA	NA	NA	NA	NA	10	NA
CG1	20110125.mgmt.asm2.subset1_00025	fig|6666666.37195.peg.46	CG1_ctg0025	CG1_peg0046	571	C	T	NA	NA	14	NA	NA	NA	NA	NA
CG1	20110125.mgmt.asm2.subset1_00025	fig|6666666.37195.peg.46	CG1_ctg0025	CG1_peg0046	577	A	T	10	NA	NA	NA	NA	NA	NA	NA
CG1	20110125.mgmt.asm2.subset1_00025	fig|6666666.37195.peg.46	CG1_ctg0025	CG1_peg0046	598	A	G	NA	NA	14	NA	NA	NA	NA	NA
CG1	20110125.mgmt.asm2.subset1_00025	fig|6666666.37195.peg.46	CG1_ctg0025	CG1_peg0046	613	G	T	NA	NA	12	NA	NA	NA	NA	NA
CG1	20110125.mgmt.asm2.subset1_00030	fig|6666666.37195.peg.51	CG1_ctg0030	CG1_peg0051	1315	T	A	NA	NA	13	NA	NA	NA	NA	NA
CG1	20110125.mgmt.asm2.subset1_00030	fig|6666666.37195.peg.51	CG1_ctg0030	CG1_peg0051	1363	A	T	NA	NA	12	NA	NA	NA	NA	NA
CG1	20110125.mgmt.asm2.subset1_00030	fig|6666666.37195.peg.52	CG1_ctg0030	CG1_peg0052	1851	A	G	10	NA	NA	NA	NA	NA	NA	NA
CG1	20110125.mgmt.asm2.subset1_00030	fig|6666666.37195.peg.52	CG1_ctg0030	CG1_peg0052	1857	G	A	10	NA	NA	NA	NA	NA	NA	NA
CG1	20110125.mgmt.asm2.subset1_00031	fig|6666666.37195.peg.54	CG1_ctg0031	CG1_peg0054	952	T	A	NA	NA	NA	NA	10	NA	NA	NA
CG1	20110125.mgmt.asm2.subset1_00031	fig|6666666.37195.peg.54	CG1_ctg0031	CG1_peg0054	1027	G	T	NA	NA	10	NA	NA	NA	NA	NA
CG1	20110125.mgmt.asm2.subset1_00031	fig|6666666.37195.peg.54	CG1_ctg0031	CG1_peg0054	1072	T	C	NA	NA	11	NA	NA	NA	NA	NA
CG1	20110125.mgmt.asm2.subset1_00031	fig|6666666.37195.peg.54	CG1_ctg0031	CG1_peg0054	1213	T	G	NA	NA	NA	NA	NA	NA	11	NA
CG1	20110125.mgmt.asm2.subset1_00031	fig|6666666.37195.peg.54	CG1_ctg0031	CG1_peg0054	1462	C	A	NA	NA	NA	NA	NA	NA	10	NA
CG1	20110125.mgmt.asm2.subset1_00031	fig|6666666.37195.peg.54	CG1_ctg0031	CG1_peg0054	1471	T	C	NA	NA	NA	NA	NA	NA	11	NA
CG1	20110125.mgmt.asm2.subset1_00031	fig|6666666.37195.peg.54	CG1_ctg0031	CG1_peg0054	1642	G	A	NA	NA	NA	NA	NA	NA	12	NA
CG1	20110125.mgmt.asm2.subset1_00031	fig|6666666.37195.peg.54	CG1_ctg0031	CG1_peg0054	2197	T	G	NA	NA	NA	NA	10	NA	NA	NA
CG1	20110125.mgmt.asm2.subset1_00031	fig|6666666.37195.peg.54	CG1_ctg0031	CG1_peg0054	2212	A	G	NA	NA	NA	NA	11	NA	NA	NA
CG1	20110125.mgmt.asm2.subset1_00031	fig|6666666.37195.peg.54	CG1_ctg0031	CG1_peg0054	2218	G	A	NA	NA	NA	NA	11	NA	NA	NA
CG1	20110125.mgmt.asm2.subset1_00031	fig|6666666.37195.peg.54	CG1_ctg0031	CG1_peg0054	2230	T	C	NA	NA	NA	NA	11	NA	NA	NA
CG1	20110125.mgmt.asm2.subset1_00031	fig|6666666.37195.peg.55	CG1_ctg0031	CG1_peg0055	2585	T	A	NA	NA	NA	NA	NA	NA	10	NA
CG1	20110125.mgmt.asm2.subset1_00031	fig|6666666.37195.peg.55	CG1_ctg0031	CG1_peg0055	2743	C	G	NA	NA	NA	NA	NA	NA	10	NA
CG1	20110125.mgmt.asm2.subset1_00031	fig|6666666.37195.peg.55	CG1_ctg0031	CG1_peg0055	2754	G	A	NA	NA	NA	NA	NA	NA	12	NA
CG1	20110125.mgmt.asm2.subset1_00031	fig|6666666.37195.peg.55	CG1_ctg0031	CG1_peg0055	2778	T	C	NA	NA	NA	NA	NA	NA	11	NA
CG1	20110125.mgmt.asm2.subset1_00031	fig|6666666.37195.peg.55	CG1_ctg0031	CG1_peg0055	2802	A	G	NA	NA	NA	NA	NA	NA	10	NA
CG1	20110125.mgmt.asm2.subset1_00031	fig|6666666.37195.peg.55	CG1_ctg0031	CG1_peg0055	2829	T	A	10	NA	NA	NA	NA	NA	NA	NA
CG1	20110125.mgmt.asm2.subset1_00031	fig|6666666.37195.peg.55	CG1_ctg0031	CG1_peg0055	2841	A	G	10	NA	NA	NA	NA	NA	NA	NA
CG1	20110125.mgmt.asm2.subset1_00031	fig|6666666.37195.peg.55	CG1_ctg0031	CG1_peg0055	2853	T	C	11	NA	NA	NA	NA	NA	NA	NA
CG1	20110125.mgmt.asm2.subset1_00031	fig|6666666.37195.peg.55	CG1_ctg0031	CG1_peg0055	2859	G	A	10	NA	NA	NA	NA	NA	NA	NA
CG1	20110125.mgmt.asm2.subset1_00031	fig|6666666.37195.peg.55	CG1_ctg0031	CG1_peg0055	3075	A	G	NA	NA	NA	NA	NA	NA	10	NA
CG1	20110125.mgmt.asm2.subset1_00031	fig|6666666.37195.peg.55	CG1_ctg0031	CG1_peg0055	3237	C	T	NA	NA	NA	NA	NA	NA	12	NA
CG1	20110125.mgmt.asm2.subset1_00031	fig|6666666.37195.peg.55	CG1_ctg0031	CG1_peg0055	3378	C	T	NA	NA	NA	NA	NA	NA	10	NA
CG1	20110125.mgmt.asm2.subset1_00031	fig|6666666.37195.peg.56	CG1_ctg0031	CG1_peg0056	4092	A	T	NA	NA	17	NA	12	NA	NA	NA
CG1	20110125.mgmt.asm2.subset1_00031	fig|6666666.37195.peg.56	CG1_ctg0031	CG1_peg0056	4134	G	T	NA	NA	10	NA	NA	NA	NA	NA
CG1	20110125.mgmt.asm2.subset1_00031	fig|6666666.37195.peg.56	CG1_ctg0031	CG1_peg0056	4233	G	A	NA	NA	NA	NA	NA	NA	10	NA
CG1	20110125.mgmt.asm2.subset1_00031	fig|6666666.37195.peg.56	CG1_ctg0031	CG1_peg0056	4320	G	A	NA	NA	NA	NA	NA	NA	11	NA
CG1	20110125.mgmt.asm2.subset1_00031	fig|6666666.37195.peg.56	CG1_ctg0031	CG1_peg0056	4382	G	C	NA	NA	10	NA	NA	NA	NA	NA
CG1	20110125.mgmt.asm2.subset1_00031	fig|6666666.37195.peg.56	CG1_ctg0031	CG1_peg0056	4761	A	T	NA	NA	NA	NA	NA	NA	12	NA
CG1	20110125.mgmt.asm2.subset1_00031	fig|6666666.37195.peg.56	CG1_ctg0031	CG1_peg0056	4767	A	G	NA	NA	NA	NA	NA	NA	11	NA
CG1	20110125.mgmt.asm2.subset1_00034	fig|6666666.37195.peg.66	CG1_ctg0034	CG1_peg0066	395	C	T	NA	NA	NA	NA	NA	NA	10	NA
CG1	20110125.mgmt.asm2.subset1_00034	fig|6666666.37195.peg.66	CG1_ctg0034	CG1_peg0066	419	C	A	NA	NA	NA	NA	NA	NA	10	NA
CG1	20110125.mgmt.asm2.subset1_00034	fig|6666666.37195.peg.67	CG1_ctg0034	CG1_peg0067	1163	A	T	NA	NA	NA	NA	NA	NA	10	NA
CG1	20110125.mgmt.asm2.subset1_00034	fig|6666666.37195.peg.67	CG1_ctg0034	CG1_peg0067	1223	C	T	NA	NA	NA	NA	NA	NA	11	NA
CG1	20110125.mgmt.asm2.subset1_00034	fig|6666666.37195.peg.67	CG1_ctg0034	CG1_peg0067	1292	T	C	NA	NA	13	NA	NA	NA	10	NA
CG1	20110125.mgmt.asm2.subset1_00034	fig|6666666.37195.peg.67	CG1_ctg0034	CG1_peg0067	1329	T	A	NA	NA	NA	NA	NA	NA	11	NA
CG1	20110125.mgmt.asm2.subset1_00034	fig|6666666.37195.peg.67	CG1_ctg0034	CG1_peg0067	1438	C	T	NA	NA	NA	NA	NA	NA	10	NA
CG1	20110125.mgmt.asm2.subset1_00034	fig|6666666.37195.peg.67	CG1_ctg0034	CG1_peg0067	1476	T	G	NA	NA	11	NA	NA	NA	NA	NA
CG1	20110125.mgmt.asm2.subset1_00034	fig|6666666.37195.peg.69	CG1_ctg0034	CG1_peg0069	3634	T	C	NA	NA	NA	NA	NA	NA	13	NA
CG1	20110125.mgmt.asm2.subset1_00035	fig|6666666.37195.peg.70	CG1_ctg0035	CG1_peg0070	389	T	A	NA	NA	11	NA	NA	NA	12	NA
CG1	20110125.mgmt.asm2.subset1_00035	fig|6666666.37195.peg.70	CG1_ctg0035	CG1_peg0070	395	A	T	NA	NA	10	NA	NA	NA	10	NA
CG1	20110125.mgmt.asm2.subset1_00035	fig|6666666.37195.peg.70	CG1_ctg0035	CG1_peg0070	401	T	A	NA	NA	11	NA	NA	NA	NA	NA
CG1	20110125.mgmt.asm2.subset1_00035	fig|6666666.37195.peg.70	CG1_ctg0035	CG1_peg0070	431	C	A	NA	NA	NA	NA	NA	NA	11	NA
CG1	20110125.mgmt.asm2.subset1_00035	fig|6666666.37195.peg.70	CG1_ctg0035	CG1_peg0070	446	G	A	NA	NA	NA	NA	NA	NA	11	NA
CG1	20110125.mgmt.asm2.subset1_00035	fig|6666666.37195.peg.70	CG1_ctg0035	CG1_peg0070	452	T	A	NA	NA	NA	NA	NA	NA	11	NA
CG1	20110125.mgmt.asm2.subset1_00035	fig|6666666.37195.peg.70	CG1_ctg0035	CG1_peg0070	472	A	C	NA	NA	NA	NA	NA	NA	10	NA
CG1	20110125.mgmt.asm2.subset1_00035	fig|6666666.37195.peg.70	CG1_ctg0035	CG1_peg0070	500	T	C	NA	NA	14	NA	NA	NA	NA	NA
CG1	20110125.mgmt.asm2.subset1_00035	fig|6666666.37195.peg.70	CG1_ctg0035	CG1_peg0070	629	C	A	NA	NA	NA	NA	NA	NA	12	NA
CG1	20110125.mgmt.asm2.subset1_00035	fig|6666666.37195.peg.70	CG1_ctg0035	CG1_peg0070	652	A	C	NA	NA	NA	NA	NA	NA	15	NA
CG1	20110125.mgmt.asm2.subset1_00035	fig|6666666.37195.peg.70	CG1_ctg0035	CG1_peg0070	758	A	G	NA	NA	10	NA	NA	NA	10	NA
CG1	20110125.mgmt.asm2.subset1_00035	fig|6666666.37195.peg.70	CG1_ctg0035	CG1_peg0070	767	T	A	NA	NA	NA	NA	NA	NA	10	NA
CG1	20110125.mgmt.asm2.subset1_00036	fig|6666666.37195.peg.71	CG1_ctg0036	CG1_peg0071	529	T	C	NA	NA	NA	NA	NA	NA	10	NA
CG1	20110125.mgmt.asm2.subset1_00036	fig|6666666.37195.peg.73	CG1_ctg0036	CG1_peg0073	2703	T	C	NA	NA	10	NA	NA	NA	NA	NA
CG1	20110125.mgmt.asm2.subset1_00036	fig|6666666.37195.peg.73	CG1_ctg0036	CG1_peg0073	2961	T	A	NA	NA	12	NA	NA	NA	NA	NA
CG1	20110125.mgmt.asm2.subset1_00036	fig|6666666.37195.peg.73	CG1_ctg0036	CG1_peg0073	3042	A	G	NA	NA	NA	NA	10	NA	NA	NA
CG1	20110125.mgmt.asm2.subset1_00036	fig|6666666.37195.peg.74	CG1_ctg0036	CG1_peg0074	3221	T	C	NA	NA	NA	NA	NA	13	NA	NA
CG1	20110125.mgmt.asm2.subset1_00036	fig|6666666.37195.peg.74	CG1_ctg0036	CG1_peg0074	3746	T	A	10	NA	NA	NA	NA	NA	NA	NA
CG1	20110125.mgmt.asm2.subset1_00036	fig|6666666.37195.peg.74	CG1_ctg0036	CG1_peg0074	3821	G	A	NA	NA	NA	NA	NA	NA	10	NA
CG1	20110125.mgmt.asm2.subset1_00036	fig|6666666.37195.peg.74	CG1_ctg0036	CG1_peg0074	4007	G	A	NA	NA	NA	NA	NA	11	NA	NA
CG1	20110125.mgmt.asm2.subset1_00036	fig|6666666.37195.peg.74	CG1_ctg0036	CG1_peg0074	4022	T	A	NA	NA	NA	NA	NA	13	NA	NA
CG1	20110125.mgmt.asm2.subset1_00036	fig|6666666.37195.peg.74	CG1_ctg0036	CG1_peg0074	4034	G	A	NA	NA	NA	NA	NA	13	NA	NA
CG1	20110125.mgmt.asm2.subset1_00036	fig|6666666.37195.peg.74	CG1_ctg0036	CG1_peg0074	4061	C	T	NA	NA	12	NA	NA	16	NA	NA
CG1	20110125.mgmt.asm2.subset1_00036	fig|6666666.37195.peg.74	CG1_ctg0036	CG1_peg0074	4079	C	G	NA	NA	NA	NA	NA	15	NA	NA
CG1	20110125.mgmt.asm2.subset1_00036	fig|6666666.37195.peg.75	CG1_ctg0036	CG1_peg0075	4382	A	G	NA	NA	10	NA	NA	NA	NA	NA
CG1	20110125.mgmt.asm2.subset1_00037	fig|6666666.37195.peg.78	CG1_ctg0037	CG1_peg0078	1529	T	C	11	NA	NA	NA	NA	NA	NA	NA
CG1	20110125.mgmt.asm2.subset1_00038	fig|6666666.37195.peg.79	CG1_ctg0038	CG1_peg0079	2179	C	G	NA	11	NA	NA	NA	NA	NA	NA
CG1	20110125.mgmt.asm2.subset1_00038	fig|6666666.37195.peg.79	CG1_ctg0038	CG1_peg0079	2191	T	A	NA	11	NA	NA	NA	NA	NA	NA
CG1	20110125.mgmt.asm2.subset1_00038	fig|6666666.37195.peg.80	CG1_ctg0038	CG1_peg0080	2712	C	T	NA	NA	12	NA	NA	NA	NA	NA
CG1	20110125.mgmt.asm2.subset1_00038	fig|6666666.37195.peg.80	CG1_ctg0038	CG1_peg0080	2748	G	A	NA	NA	12	NA	NA	NA	NA	NA
CG1	20110125.mgmt.asm2.subset1_00039	fig|6666666.37195.peg.82	CG1_ctg0039	CG1_peg0082	733	C	A	NA	NA	10	NA	NA	NA	13	NA
CG1	20110125.mgmt.asm2.subset1_00039	fig|6666666.37195.peg.82	CG1_ctg0039	CG1_peg0082	747	T	A	NA	NA	12	NA	NA	NA	NA	NA
CG1	20110125.mgmt.asm2.subset1_00039	fig|6666666.37195.peg.82	CG1_ctg0039	CG1_peg0082	778	T	C	NA	NA	13	NA	NA	NA	12	NA
CG1	20110125.mgmt.asm2.subset1_00039	fig|6666666.37195.peg.83	CG1_ctg0039	CG1_peg0083	921	A	G	NA	NA	NA	NA	NA	NA	11	NA
CG1	20110125.mgmt.asm2.subset1_00039	fig|6666666.37195.peg.83	CG1_ctg0039	CG1_peg0083	945	A	G	NA	NA	NA	NA	NA	NA	14	NA
CG1	20110125.mgmt.asm2.subset1_00039	fig|6666666.37195.peg.83	CG1_ctg0039	CG1_peg0083	1070	C	T	NA	NA	12	NA	10	NA	14	NA
CG1	20110125.mgmt.asm2.subset1_00039	fig|6666666.37195.peg.83	CG1_ctg0039	CG1_peg0083	1076	G	T	NA	NA	12	NA	11	NA	NA	NA
CG1	20110125.mgmt.asm2.subset1_00039	fig|6666666.37195.peg.83	CG1_ctg0039	CG1_peg0083	1098	A	G	NA	NA	NA	NA	12	NA	10	NA
CG1	20110125.mgmt.asm2.subset1_00039	fig|6666666.37195.peg.83	CG1_ctg0039	CG1_peg0083	1110	T	G	NA	NA	11	NA	11	NA	NA	NA
CG1	20110125.mgmt.asm2.subset1_00039	fig|6666666.37195.peg.83	CG1_ctg0039	CG1_peg0083	1392	G	T	NA	NA	NA	NA	10	NA	13	NA
CG1	20110125.mgmt.asm2.subset1_00039	fig|6666666.37195.peg.83	CG1_ctg0039	CG1_peg0083	1446	G	T	NA	NA	NA	NA	10	NA	NA	NA
CG1	20110125.mgmt.asm2.subset1_00039	fig|6666666.37195.peg.83	CG1_ctg0039	CG1_peg0083	1455	T	G	NA	NA	NA	NA	12	NA	NA	NA
CG1	20110125.mgmt.asm2.subset1_00039	fig|6666666.37195.peg.83	CG1_ctg0039	CG1_peg0083	1482	T	A	NA	NA	NA	NA	12	NA	NA	NA
CG1	20110125.mgmt.asm2.subset1_00039	fig|6666666.37195.peg.83	CG1_ctg0039	CG1_peg0083	1500	T	G	NA	NA	10	NA	10	NA	14	NA
CG1	20110125.mgmt.asm2.subset1_00039	fig|6666666.37195.peg.83	CG1_ctg0039	CG1_peg0083	1527	A	G	NA	NA	11	10	NA	NA	17	NA
CG1	20110125.mgmt.asm2.subset1_00039	fig|6666666.37195.peg.83	CG1_ctg0039	CG1_peg0083	1539	A	T	NA	NA	14	10	NA	NA	NA	NA
CG1	20110125.mgmt.asm2.subset1_00039	fig|6666666.37195.peg.83	CG1_ctg0039	CG1_peg0083	1731	C	T	NA	NA	11	NA	11	NA	NA	NA
CG1	20110125.mgmt.asm2.subset1_00039	fig|6666666.37195.peg.83	CG1_ctg0039	CG1_peg0083	1737	G	A	NA	NA	12	NA	12	NA	NA	NA
CG1	20110125.mgmt.asm2.subset1_00039	fig|6666666.37195.peg.83	CG1_ctg0039	CG1_peg0083	1749	G	T	NA	NA	14	NA	15	NA	13	NA
CG1	20110125.mgmt.asm2.subset1_00039	fig|6666666.37195.peg.83	CG1_ctg0039	CG1_peg0083	2058	T	A	NA	NA	14	NA	12	NA	NA	NA
CG1	20110125.mgmt.asm2.subset1_00039	fig|6666666.37195.peg.83	CG1_ctg0039	CG1_peg0083	2070	A	G	NA	NA	14	NA	11	NA	NA	NA
CG1	20110125.mgmt.asm2.subset1_00039	fig|6666666.37195.peg.83	CG1_ctg0039	CG1_peg0083	2175	A	T	NA	NA	NA	NA	11	NA	NA	NA
CG1	20110125.mgmt.asm2.subset1_00039	fig|6666666.37195.peg.83	CG1_ctg0039	CG1_peg0083	2184	G	A	NA	NA	10	NA	NA	NA	NA	NA
CG1	20110125.mgmt.asm2.subset1_00039	fig|6666666.37195.peg.83	CG1_ctg0039	CG1_peg0083	2205	A	G	NA	NA	13	NA	NA	NA	NA	NA
CG1	20110125.mgmt.asm2.subset1_00039	fig|6666666.37195.peg.83	CG1_ctg0039	CG1_peg0083	2231	A	T	NA	NA	11	NA	NA	NA	NA	NA
CG1	20110125.mgmt.asm2.subset1_00039	fig|6666666.37195.peg.83	CG1_ctg0039	CG1_peg0083	2244	C	A	NA	NA	11	NA	NA	NA	10	NA
CG1	20110125.mgmt.asm2.subset1_00039	fig|6666666.37195.peg.83	CG1_ctg0039	CG1_peg0083	2280	G	A	NA	NA	15	NA	16	NA	NA	NA
CG1	20110125.mgmt.asm2.subset1_00039	fig|6666666.37195.peg.83	CG1_ctg0039	CG1_peg0083	2286	G	T	NA	NA	12	NA	16	NA	NA	NA
CG1	20110125.mgmt.asm2.subset1_00039	fig|6666666.37195.peg.83	CG1_ctg0039	CG1_peg0083	2292	T	A	NA	NA	11	NA	15	NA	NA	NA
CG1	20110125.mgmt.asm2.subset1_00039	fig|6666666.37195.peg.83	CG1_ctg0039	CG1_peg0083	2304	C	A	NA	NA	NA	NA	14	NA	NA	NA
CG1	20110125.mgmt.asm2.subset1_00039	fig|6666666.37195.peg.83	CG1_ctg0039	CG1_peg0083	2382	T	C	NA	NA	13	NA	13	13	NA	21
CG1	20110125.mgmt.asm2.subset1_00039	fig|6666666.37195.peg.83	CG1_ctg0039	CG1_peg0083	2391	A	T	NA	NA	15	10	17	15	NA	24
CG1	20110125.mgmt.asm2.subset1_00039	fig|6666666.37195.peg.83	CG1_ctg0039	CG1_peg0083	2427	A	C	NA	NA	12	13	16	13	NA	26
CG1	20110125.mgmt.asm2.subset1_00039	fig|6666666.37195.peg.84	CG1_ctg0039	CG1_peg0084	2769	A	G	NA	NA	11	NA	NA	NA	NA	NA
CG1	20110125.mgmt.asm2.subset1_00040	fig|6666666.37195.peg.86	CG1_ctg0040	CG1_peg0086	2062	C	T	NA	NA	10	NA	NA	NA	NA	NA
CG1	20110125.mgmt.asm2.subset1_00041	fig|6666666.37195.peg.87	CG1_ctg0041	CG1_peg0087	845	A	G	NA	NA	NA	NA	NA	NA	10	NA
CG1	20110125.mgmt.asm2.subset1_00041	fig|6666666.37195.peg.87	CG1_ctg0041	CG1_peg0087	887	G	A	11	NA	NA	NA	NA	NA	NA	NA
CG1	20110125.mgmt.asm2.subset1_00041	fig|6666666.37195.peg.87	CG1_ctg0041	CG1_peg0087	893	A	G	10	NA	NA	NA	NA	NA	NA	NA
CG1	20110125.mgmt.asm2.subset1_00041	fig|6666666.37195.peg.87	CG1_ctg0041	CG1_peg0087	905	G	A	10	NA	NA	NA	NA	NA	NA	NA
CG1	20110125.mgmt.asm2.subset1_00041	fig|6666666.37195.peg.87	CG1_ctg0041	CG1_peg0087	1762	C	A	NA	NA	NA	NA	NA	NA	12	NA
CG1	20110125.mgmt.asm2.subset1_00041	fig|6666666.37195.peg.87	CG1_ctg0041	CG1_peg0087	2105	T	A	NA	NA	NA	NA	NA	NA	10	NA
CG1	20110125.mgmt.asm2.subset1_00041	fig|6666666.37195.peg.87	CG1_ctg0041	CG1_peg0087	2486	A	G	NA	NA	NA	NA	NA	NA	10	NA
CG1	20110125.mgmt.asm2.subset1_00041	fig|6666666.37195.peg.87	CG1_ctg0041	CG1_peg0087	2571	C	G	NA	NA	NA	NA	NA	NA	10	NA
CG1	20110125.mgmt.asm2.subset1_00042	fig|6666666.37195.peg.90	CG1_ctg0042	CG1_peg0090	1327	A	T	NA	NA	10	NA	NA	NA	NA	NA
CG1	20110125.mgmt.asm2.subset1_00043	fig|6666666.37195.peg.91	CG1_ctg0043	CG1_peg0091	589	A	T	NA	10	NA	NA	NA	NA	NA	NA
CG1	20110125.mgmt.asm2.subset1_00043	fig|6666666.37195.peg.91	CG1_ctg0043	CG1_peg0091	748	G	A	NA	NA	10	NA	NA	NA	NA	NA
CG1	20110125.mgmt.asm2.subset1_00043	fig|6666666.37195.peg.91	CG1_ctg0043	CG1_peg0091	778	A	G	13	NA	NA	NA	NA	NA	NA	NA
CG1	20110125.mgmt.asm2.subset1_00043	fig|6666666.37195.peg.91	CG1_ctg0043	CG1_peg0091	876	T	C	NA	10	NA	NA	NA	NA	NA	NA
CG1	20110125.mgmt.asm2.subset1_00043	fig|6666666.37195.peg.92	CG1_ctg0043	CG1_peg0092	1381	A	G	NA	NA	NA	13	NA	NA	NA	NA
CG1	20110125.mgmt.asm2.subset1_00043	fig|6666666.37195.peg.92	CG1_ctg0043	CG1_peg0092	1408	G	A	NA	NA	NA	12	NA	10	NA	NA
CG1	20110125.mgmt.asm2.subset1_00043	fig|6666666.37195.peg.92	CG1_ctg0043	CG1_peg0092	1495	G	A	NA	NA	NA	NA	NA	NA	12	NA
CG1	20110125.mgmt.asm2.subset1_00043	fig|6666666.37195.peg.92	CG1_ctg0043	CG1_peg0092	1549	G	A	NA	NA	NA	NA	NA	NA	14	NA
CG1	20110125.mgmt.asm2.subset1_00043	fig|6666666.37195.peg.92	CG1_ctg0043	CG1_peg0092	2113	G	A	NA	NA	NA	NA	10	NA	NA	NA
CG1	20110125.mgmt.asm2.subset1_00043	fig|6666666.37195.peg.92	CG1_ctg0043	CG1_peg0092	2404	C	G	NA	13	NA	27	NA	27	NA	29
CG1	20110125.mgmt.asm2.subset1_00043	fig|6666666.37195.peg.92	CG1_ctg0043	CG1_peg0092	2425	G	A	NA	12	NA	20	NA	26	NA	27
CG1	20110125.mgmt.asm2.subset1_00044	fig|6666666.37195.peg.93	CG1_ctg0044	CG1_peg0093	426	T	C	NA	NA	NA	NA	NA	NA	10	NA
CG1	20110125.mgmt.asm2.subset1_00044	fig|6666666.37195.peg.93	CG1_ctg0044	CG1_peg0093	486	C	T	NA	NA	NA	NA	10	NA	NA	NA
CG1	20110125.mgmt.asm2.subset1_00045	fig|6666666.37195.peg.95	CG1_ctg0045	CG1_peg0095	584	G	T	NA	NA	NA	NA	NA	NA	NA	11
CG1	20110125.mgmt.asm2.subset1_00045	fig|6666666.37195.peg.95	CG1_ctg0045	CG1_peg0095	599	T	G	NA	NA	NA	NA	NA	NA	NA	10
CG1	20110125.mgmt.asm2.subset1_00045	fig|6666666.37195.peg.96	CG1_ctg0045	CG1_peg0096	1200	T	C	NA	NA	NA	NA	NA	NA	NA	10
CG1	20110125.mgmt.asm2.subset1_00045	fig|6666666.37195.peg.96	CG1_ctg0045	CG1_peg0096	1491	G	A	NA	NA	NA	28	NA	NA	NA	NA
CG1	20110125.mgmt.asm2.subset1_00046	fig|6666666.37195.peg.98	CG1_ctg0046	CG1_peg0098	468	C	T	10	NA	NA	NA	NA	NA	NA	NA
CG1	20110125.mgmt.asm2.subset1_00046	fig|6666666.37195.peg.98	CG1_ctg0046	CG1_peg0098	933	C	A	NA	NA	10	NA	NA	NA	NA	NA
CG1	20110125.mgmt.asm2.subset1_00046	fig|6666666.37195.peg.98	CG1_ctg0046	CG1_peg0098	945	T	A	NA	NA	10	NA	NA	NA	NA	NA
CG1	20110125.mgmt.asm2.subset1_00048	fig|6666666.37195.peg.99	CG1_ctg0048	CG1_peg0099	571	A	T	NA	NA	NA	NA	NA	NA	12	NA
CG1	20110125.mgmt.asm2.subset1_00048	fig|6666666.37195.peg.99	CG1_ctg0048	CG1_peg0099	823	A	T	NA	NA	NA	NA	NA	NA	10	NA
CG1	20110125.mgmt.asm2.subset1_00048	fig|6666666.37195.peg.99	CG1_ctg0048	CG1_peg0099	946	T	G	NA	NA	NA	NA	NA	NA	16	NA
CG1	20110125.mgmt.asm2.subset1_00048	fig|6666666.37195.peg.99	CG1_ctg0048	CG1_peg0099	979	A	G	12	NA	10	NA	NA	NA	14	NA
CG1	20110125.mgmt.asm2.subset1_00048	fig|6666666.37195.peg.99	CG1_ctg0048	CG1_peg0099	1009	G	A	11	NA	10	NA	NA	NA	13	NA
CG1	20110125.mgmt.asm2.subset1_00048	fig|6666666.37195.peg.99	CG1_ctg0048	CG1_peg0099	1051	G	A	NA	NA	16	NA	NA	NA	NA	NA
CG1	20110125.mgmt.asm2.subset1_00048	fig|6666666.37195.peg.99	CG1_ctg0048	CG1_peg0099	1060	G	A	NA	NA	15	NA	NA	NA	NA	NA
CG1	20110125.mgmt.asm2.subset1_00048	fig|6666666.37195.peg.99	CG1_ctg0048	CG1_peg0099	1075	A	G	NA	NA	15	NA	NA	NA	13	NA
CG1	20110125.mgmt.asm2.subset1_00048	fig|6666666.37195.peg.99	CG1_ctg0048	CG1_peg0099	1102	T	C	NA	NA	11	NA	NA	NA	13	NA
CG1	20110125.mgmt.asm2.subset1_00048	fig|6666666.37195.peg.99	CG1_ctg0048	CG1_peg0099	1111	A	T	NA	NA	13	NA	NA	NA	13	NA
CG1	20110125.mgmt.asm2.subset1_00048	fig|6666666.37195.peg.99	CG1_ctg0048	CG1_peg0099	1120	A	T	NA	NA	11	NA	NA	NA	12	NA
CG1	20110125.mgmt.asm2.subset1_00048	fig|6666666.37195.peg.99	CG1_ctg0048	CG1_peg0099	1255	G	A	NA	NA	12	NA	13	NA	NA	NA
CG1	20110125.mgmt.asm2.subset1_00048	fig|6666666.37195.peg.99	CG1_ctg0048	CG1_peg0099	1282	T	A	NA	NA	12	NA	NA	NA	NA	NA
CG1	20110125.mgmt.asm2.subset1_00048	fig|6666666.37195.peg.99	CG1_ctg0048	CG1_peg0099	1519	T	C	NA	NA	12	NA	NA	NA	16	NA
CG1	20110125.mgmt.asm2.subset1_00048	fig|6666666.37195.peg.99	CG1_ctg0048	CG1_peg0099	1564	T	G	NA	NA	NA	NA	NA	NA	16	NA
CG1	20110125.mgmt.asm2.subset1_00048	fig|6666666.37195.peg.99	CG1_ctg0048	CG1_peg0099	1582	G	A	NA	NA	NA	NA	NA	NA	13	NA
CG1	20110125.mgmt.asm2.subset1_00048	fig|6666666.37195.peg.99	CG1_ctg0048	CG1_peg0099	1588	T	C	NA	NA	NA	NA	NA	NA	12	NA
CG1	20110125.mgmt.asm2.subset1_00049	fig|6666666.37195.peg.101	CG1_ctg0049	CG1_peg0101	382	C	T	NA	NA	NA	NA	NA	10	NA	NA
CG1	20110125.mgmt.asm2.subset1_00049	fig|6666666.37195.peg.101	CG1_ctg0049	CG1_peg0101	424	T	C	NA	11	NA	NA	NA	NA	NA	NA
CG1	20110125.mgmt.asm2.subset1_00049	fig|6666666.37195.peg.101	CG1_ctg0049	CG1_peg0101	577	A	G	NA	NA	NA	NA	10	14	NA	NA
CG1	20110125.mgmt.asm2.subset1_00049	fig|6666666.37195.peg.101	CG1_ctg0049	CG1_peg0101	607	T	A	NA	NA	NA	NA	NA	13	NA	NA
CG1	20110125.mgmt.asm2.subset1_00049	fig|6666666.37195.peg.102	CG1_ctg0049	CG1_peg0102	1010	T	C	NA	NA	NA	NA	12	NA	NA	NA
CG1	20110125.mgmt.asm2.subset1_00049	fig|6666666.37195.peg.102	CG1_ctg0049	CG1_peg0102	1028	C	A	NA	NA	NA	NA	11	NA	NA	NA
CG1	20110125.mgmt.asm2.subset1_00049	fig|6666666.37195.peg.102	CG1_ctg0049	CG1_peg0102	1055	T	A	NA	NA	NA	NA	10	NA	NA	NA
CG1	20110125.mgmt.asm2.subset1_00049	fig|6666666.37195.peg.102	CG1_ctg0049	CG1_peg0102	1998	T	C	NA	NA	11	NA	NA	NA	NA	NA
CG1	20110125.mgmt.asm2.subset1_00049	fig|6666666.37195.peg.102	CG1_ctg0049	CG1_peg0102	2015	G	T	NA	NA	NA	NA	NA	NA	11	NA
CG1	20110125.mgmt.asm2.subset1_00049	fig|6666666.37195.peg.102	CG1_ctg0049	CG1_peg0102	2135	T	C	NA	NA	NA	NA	NA	NA	13	NA
CG1	20110125.mgmt.asm2.subset1_00049	fig|6666666.37195.peg.102	CG1_ctg0049	CG1_peg0102	2153	G	A	NA	NA	NA	NA	NA	NA	11	NA
CG1	20110125.mgmt.asm2.subset1_00049	fig|6666666.37195.peg.103	CG1_ctg0049	CG1_peg0103	2262	C	T	10	NA	NA	NA	NA	NA	NA	NA
CG1	20110125.mgmt.asm2.subset1_00049	fig|6666666.37195.peg.103	CG1_ctg0049	CG1_peg0103	2565	C	A	11	NA	NA	NA	NA	NA	NA	NA
CG1	20110125.mgmt.asm2.subset1_00049	fig|6666666.37195.peg.103	CG1_ctg0049	CG1_peg0103	2591	A	T	NA	NA	NA	NA	NA	NA	13	NA
CG1	20110125.mgmt.asm2.subset1_00049	fig|6666666.37195.peg.103	CG1_ctg0049	CG1_peg0103	2963	A	G	12	NA	NA	NA	NA	NA	10	NA
CG1	20110125.mgmt.asm2.subset1_00049	fig|6666666.37195.peg.103	CG1_ctg0049	CG1_peg0103	2970	C	T	11	NA	10	NA	NA	NA	11	NA
CG1	20110125.mgmt.asm2.subset1_00049	fig|6666666.37195.peg.104	CG1_ctg0049	CG1_peg0104	3123	G	A	NA	NA	NA	NA	10	NA	NA	NA
CG1	20110125.mgmt.asm2.subset1_00050	fig|6666666.37195.peg.105	CG1_ctg0050	CG1_peg0105	776	A	G	NA	NA	NA	NA	NA	NA	NA	10
CG1	20110125.mgmt.asm2.subset1_00051	fig|6666666.37195.peg.106	CG1_ctg0051	CG1_peg0106	475	T	C	NA	NA	NA	NA	NA	NA	11	NA
CG1	20110125.mgmt.asm2.subset1_00051	fig|6666666.37195.peg.106	CG1_ctg0051	CG1_peg0106	634	A	T	NA	10	NA	NA	NA	NA	NA	NA
CG1	20110125.mgmt.asm2.subset1_00051	fig|6666666.37195.peg.107	CG1_ctg0051	CG1_peg0107	1117	G	A	NA	NA	NA	NA	NA	NA	10	NA
CG1	20110125.mgmt.asm2.subset1_00051	fig|6666666.37195.peg.108	CG1_ctg0051	CG1_peg0108	1428	G	A	NA	11	NA	NA	NA	NA	NA	11
CG1	20110125.mgmt.asm2.subset1_00051	fig|6666666.37195.peg.108	CG1_ctg0051	CG1_peg0108	1446	A	C	NA	11	NA	NA	NA	NA	NA	10
CG1	20110125.mgmt.asm2.subset1_00051	fig|6666666.37195.peg.108	CG1_ctg0051	CG1_peg0108	1503	A	T	NA	NA	NA	NA	NA	NA	12	NA
CG1	20110125.mgmt.asm2.subset1_00051	fig|6666666.37195.peg.108	CG1_ctg0051	CG1_peg0108	1512	T	A	NA	NA	NA	NA	NA	NA	12	NA
CG1	20110125.mgmt.asm2.subset1_00051	fig|6666666.37195.peg.108	CG1_ctg0051	CG1_peg0108	1767	G	C	NA	NA	NA	NA	NA	NA	10	NA
CG1	20110125.mgmt.asm2.subset1_00052	fig|6666666.37195.peg.110	CG1_ctg0052	CG1_peg0110	1905	A	T	NA	NA	NA	NA	NA	NA	10	NA
CG1	20110125.mgmt.asm2.subset1_00054	fig|6666666.37195.peg.112	CG1_ctg0054	CG1_peg0112	2074	A	T	NA	NA	10	NA	NA	NA	NA	NA
CG1	20110125.mgmt.asm2.subset1_00055	fig|6666666.37195.peg.113	CG1_ctg0055	CG1_peg0113	908	C	A	NA	NA	NA	NA	NA	NA	NA	13
CG1	20110125.mgmt.asm2.subset1_00056	fig|6666666.37195.peg.115	CG1_ctg0056	CG1_peg0115	1498	A	T	NA	NA	NA	NA	NA	NA	10	NA
CG1	20110125.mgmt.asm2.subset1_00057	fig|6666666.37195.peg.116	CG1_ctg0057	CG1_peg0116	158	A	T	NA	NA	11	NA	NA	NA	NA	NA
CG1	20110125.mgmt.asm2.subset1_00057	fig|6666666.37195.peg.116	CG1_ctg0057	CG1_peg0116	172	G	A	NA	NA	13	NA	NA	NA	NA	NA
CG1	20110125.mgmt.asm2.subset1_00058	fig|6666666.37195.peg.117	CG1_ctg0058	CG1_peg0117	388	C	T	10	NA	NA	NA	NA	NA	14	NA
CG1	20110125.mgmt.asm2.subset1_00058	fig|6666666.37195.peg.117	CG1_ctg0058	CG1_peg0117	399	T	C	10	NA	NA	NA	NA	NA	17	NA
CG1	20110125.mgmt.asm2.subset1_00058	fig|6666666.37195.peg.117	CG1_ctg0058	CG1_peg0117	415	C	A	NA	NA	NA	NA	NA	NA	11	NA
CG1	20110125.mgmt.asm2.subset1_00058	fig|6666666.37195.peg.117	CG1_ctg0058	CG1_peg0117	547	A	G	NA	NA	NA	NA	NA	NA	10	NA
CG1	20110125.mgmt.asm2.subset1_00058	fig|6666666.37195.peg.117	CG1_ctg0058	CG1_peg0117	994	T	A	NA	NA	10	NA	NA	NA	NA	NA
CG1	20110125.mgmt.asm2.subset1_00058	fig|6666666.37195.peg.117	CG1_ctg0058	CG1_peg0117	1024	G	A	NA	NA	13	NA	NA	NA	10	NA
CG1	20110125.mgmt.asm2.subset1_00058	fig|6666666.37195.peg.117	CG1_ctg0058	CG1_peg0117	1054	T	A	NA	NA	13	NA	NA	NA	13	NA
CG1	20110125.mgmt.asm2.subset1_00058	fig|6666666.37195.peg.117	CG1_ctg0058	CG1_peg0117	1084	G	A	NA	NA	NA	NA	NA	NA	10	NA
CG1	20110125.mgmt.asm2.subset1_00058	fig|6666666.37195.peg.117	CG1_ctg0058	CG1_peg0117	1093	C	T	NA	NA	NA	NA	NA	NA	12	NA
CG1	20110125.mgmt.asm2.subset1_00058	fig|6666666.37195.peg.117	CG1_ctg0058	CG1_peg0117	1105	G	T	NA	NA	NA	NA	NA	NA	11	NA
CG1	20110125.mgmt.asm2.subset1_00058	fig|6666666.37195.peg.117	CG1_ctg0058	CG1_peg0117	1129	G	T	NA	NA	NA	NA	11	NA	NA	NA
CG1	20110125.mgmt.asm2.subset1_00058	fig|6666666.37195.peg.117	CG1_ctg0058	CG1_peg0117	1144	G	A	NA	NA	NA	NA	12	NA	NA	NA
CG1	20110125.mgmt.asm2.subset1_00058	fig|6666666.37195.peg.117	CG1_ctg0058	CG1_peg0117	1152	T	C	NA	NA	NA	NA	12	NA	NA	NA
CG1	20110125.mgmt.asm2.subset1_00058	fig|6666666.37195.peg.117	CG1_ctg0058	CG1_peg0117	1171	C	A	NA	NA	NA	NA	11	NA	NA	NA
CG1	20110125.mgmt.asm2.subset1_00058	fig|6666666.37195.peg.117	CG1_ctg0058	CG1_peg0117	1327	T	C	NA	NA	NA	NA	NA	NA	10	NA
CG1	20110125.mgmt.asm2.subset1_00059	fig|6666666.37195.peg.119	CG1_ctg0059	CG1_peg0119	744	A	T	NA	NA	NA	NA	NA	NA	11	NA
CG1	20110125.mgmt.asm2.subset1_00059	fig|6666666.37195.peg.121	CG1_ctg0059	CG1_peg0121	1599	G	A	NA	NA	NA	NA	NA	NA	11	NA
CG1	20110125.mgmt.asm2.subset1_00059	fig|6666666.37195.peg.121	CG1_ctg0059	CG1_peg0121	1643	T	A	NA	NA	NA	NA	NA	NA	10	NA
CG1	20110125.mgmt.asm2.subset1_00059	fig|6666666.37195.peg.121	CG1_ctg0059	CG1_peg0121	1670	A	C	NA	NA	NA	NA	NA	NA	10	NA
CG1	20110125.mgmt.asm2.subset1_00059	fig|6666666.37195.peg.121	CG1_ctg0059	CG1_peg0121	1700	A	T	NA	NA	NA	NA	NA	NA	10	NA
CG1	20110125.mgmt.asm2.subset1_00060	fig|6666666.37195.peg.123	CG1_ctg0060	CG1_peg0123	760	A	G	NA	NA	NA	10	NA	NA	NA	NA
CG1	20110125.mgmt.asm2.subset1_00060	fig|6666666.37195.peg.124	CG1_ctg0060	CG1_peg0124	1213	A	G	NA	NA	NA	NA	NA	NA	10	NA
CG1	20110125.mgmt.asm2.subset1_00060	fig|6666666.37195.peg.124	CG1_ctg0060	CG1_peg0124	1663	A	T	NA	NA	NA	NA	NA	NA	NA	13
CG1	20110125.mgmt.asm2.subset1_00060	fig|6666666.37195.peg.124	CG1_ctg0060	CG1_peg0124	1681	A	T	NA	NA	NA	NA	NA	NA	NA	15
CG1	20110125.mgmt.asm2.subset1_00060	fig|6666666.37195.peg.124	CG1_ctg0060	CG1_peg0124	1705	A	T	NA	NA	NA	NA	NA	NA	NA	16
CG1	20110125.mgmt.asm2.subset1_00060	fig|6666666.37195.peg.124	CG1_ctg0060	CG1_peg0124	1708	T	A	NA	NA	NA	NA	NA	NA	NA	16
CG1	20110125.mgmt.asm2.subset1_00062	fig|6666666.37195.peg.130	CG1_ctg0062	CG1_peg0130	1086	T	G	NA	NA	NA	40	12	31	NA	38
CG1	20110125.mgmt.asm2.subset1_00062	fig|6666666.37195.peg.130	CG1_ctg0062	CG1_peg0130	1164	G	T	NA	NA	11	NA	NA	NA	NA	22
CG1	20110125.mgmt.asm2.subset1_00062	fig|6666666.37195.peg.130	CG1_ctg0062	CG1_peg0130	1176	T	C	NA	NA	NA	NA	NA	NA	NA	14
CG1	20110125.mgmt.asm2.subset1_00062	fig|6666666.37195.peg.130	CG1_ctg0062	CG1_peg0130	1260	A	T	NA	NA	NA	11	NA	NA	NA	NA
CG1	20110125.mgmt.asm2.subset1_00062	fig|6666666.37195.peg.130	CG1_ctg0062	CG1_peg0130	1536	C	T	NA	NA	NA	16	NA	NA	NA	NA
CG1	20110125.mgmt.asm2.subset1_00062	fig|6666666.37195.peg.130	CG1_ctg0062	CG1_peg0130	1551	A	C	NA	NA	NA	12	NA	NA	NA	NA
CG1	20110125.mgmt.asm2.subset1_00063	fig|6666666.37195.peg.132	CG1_ctg0063	CG1_peg0132	598	G	C	NA	NA	11	NA	NA	NA	NA	NA
CG1	20110125.mgmt.asm2.subset1_00063	fig|6666666.37195.peg.132	CG1_ctg0063	CG1_peg0132	857	G	T	NA	NA	NA	NA	NA	NA	11	NA
CG1	20110125.mgmt.asm2.subset1_00064	fig|6666666.37195.peg.134	CG1_ctg0064	CG1_peg0134	588	T	C	NA	NA	NA	NA	NA	NA	11	NA
CG1	20110125.mgmt.asm2.subset1_00064	fig|6666666.37195.peg.134	CG1_ctg0064	CG1_peg0134	612	A	T	NA	NA	NA	NA	NA	NA	15	NA
CG1	20110125.mgmt.asm2.subset1_00064	fig|6666666.37195.peg.135	CG1_ctg0064	CG1_peg0135	808	C	T	NA	NA	NA	NA	NA	12	NA	NA
CG1	20110125.mgmt.asm2.subset1_00064	fig|6666666.37195.peg.135	CG1_ctg0064	CG1_peg0135	871	A	G	NA	NA	NA	NA	NA	16	NA	11
CG1	20110125.mgmt.asm2.subset1_00064	fig|6666666.37195.peg.135	CG1_ctg0064	CG1_peg0135	877	G	A	NA	NA	NA	NA	NA	11	NA	19
CG1	20110125.mgmt.asm2.subset1_00064	fig|6666666.37195.peg.135	CG1_ctg0064	CG1_peg0135	883	C	T	NA	NA	NA	NA	NA	14	NA	20
CG1	20110125.mgmt.asm2.subset1_00064	fig|6666666.37195.peg.135	CG1_ctg0064	CG1_peg0135	889	A	G	NA	NA	NA	NA	NA	14	NA	20
CG1	20110125.mgmt.asm2.subset1_00064	fig|6666666.37195.peg.136	CG1_ctg0064	CG1_peg0136	903	T	G	NA	NA	NA	NA	NA	14	NA	20
CG1	20110125.mgmt.asm2.subset1_00064	fig|6666666.37195.peg.136	CG1_ctg0064	CG1_peg0136	913	A	T	NA	NA	NA	NA	11	13	13	19
CG1	20110125.mgmt.asm2.subset1_00064	fig|6666666.37195.peg.136	CG1_ctg0064	CG1_peg0136	954	A	T	NA	NA	15	NA	15	10	10	15
CG1	20110125.mgmt.asm2.subset1_00064	fig|6666666.37195.peg.136	CG1_ctg0064	CG1_peg0136	969	G	A	NA	NA	13	NA	10	NA	11	NA
CG1	20110125.mgmt.asm2.subset1_00064	fig|6666666.37195.peg.136	CG1_ctg0064	CG1_peg0136	984	A	T	NA	NA	12	NA	11	NA	13	NA
CG1	20110125.mgmt.asm2.subset1_00064	fig|6666666.37195.peg.136	CG1_ctg0064	CG1_peg0136	999	G	T	NA	NA	10	NA	NA	NA	12	NA
CG1	20110125.mgmt.asm2.subset1_00064	fig|6666666.37195.peg.136	CG1_ctg0064	CG1_peg0136	1077	C	G	NA	NA	14	NA	NA	NA	NA	NA
CG1	20110125.mgmt.asm2.subset1_00064	fig|6666666.37195.peg.136	CG1_ctg0064	CG1_peg0136	1218	T	C	NA	NA	NA	NA	NA	NA	10	NA
CG1	20110125.mgmt.asm2.subset1_00064	fig|6666666.37195.peg.136	CG1_ctg0064	CG1_peg0136	1239	T	C	NA	NA	NA	NA	NA	NA	10	NA
CG1	20110125.mgmt.asm2.subset1_00064	fig|6666666.37195.peg.136	CG1_ctg0064	CG1_peg0136	1308	A	C	NA	NA	NA	NA	11	NA	NA	NA
CG1	20110125.mgmt.asm2.subset1_00064	fig|6666666.37195.peg.136	CG1_ctg0064	CG1_peg0136	1326	C	T	NA	NA	NA	NA	10	NA	NA	NA
CG1	20110125.mgmt.asm2.subset1_00065	fig|6666666.37195.peg.139	CG1_ctg0065	CG1_peg0139	1186	G	A	NA	NA	10	NA	NA	NA	NA	NA
CG1	20110125.mgmt.asm2.subset1_00067	fig|6666666.37195.peg.140	CG1_ctg0067	CG1_peg0140	180	T	A	10	NA	NA	NA	NA	NA	NA	NA
CG1	20110125.mgmt.asm2.subset1_00067	fig|6666666.37195.peg.140	CG1_ctg0067	CG1_peg0140	339	A	T	10	NA	NA	NA	NA	NA	NA	NA
CG1	20110125.mgmt.asm2.subset1_00067	fig|6666666.37195.peg.140	CG1_ctg0067	CG1_peg0140	450	T	C	22	NA	NA	NA	NA	NA	NA	NA
CG1	20110125.mgmt.asm2.subset1_00067	fig|6666666.37195.peg.140	CG1_ctg0067	CG1_peg0140	456	T	C	23	NA	NA	NA	NA	NA	NA	NA
CG1	20110125.mgmt.asm2.subset1_00070	fig|6666666.37195.peg.143	CG1_ctg0070	CG1_peg0143	1440	G	C	NA	NA	13	NA	NA	NA	NA	NA
CG1	20110125.mgmt.asm2.subset1_00072	fig|6666666.37195.peg.144	CG1_ctg0072	CG1_peg0144	511	C	T	NA	NA	NA	NA	NA	NA	10	NA
CG1	20110125.mgmt.asm2.subset1_00073	fig|6666666.37195.peg.147	CG1_ctg0073	CG1_peg0147	886	T	C,G	NA	NA	NA	NA	NA	NA	11	NA
CG1	20110125.mgmt.asm2.subset1_00073	fig|6666666.37195.peg.147	CG1_ctg0073	CG1_peg0147	1138	G	T	NA	NA	NA	NA	NA	NA	13	NA
CG1	20110125.mgmt.asm2.subset1_00073	fig|6666666.37195.peg.147	CG1_ctg0073	CG1_peg0147	1144	T	C	NA	NA	NA	NA	NA	NA	13	NA
CG1	20110125.mgmt.asm2.subset1_00074	fig|6666666.37195.peg.148	CG1_ctg0074	CG1_peg0148	472	G	T	NA	NA	NA	NA	NA	18	NA	NA
CG1	20110125.mgmt.asm2.subset1_00074	fig|6666666.37195.peg.148	CG1_ctg0074	CG1_peg0148	478	A	G	NA	NA	NA	NA	NA	18	NA	NA
CG1	20110125.mgmt.asm2.subset1_00074	fig|6666666.37195.peg.148	CG1_ctg0074	CG1_peg0148	484	T	A	NA	NA	NA	NA	NA	17	NA	NA
CG1	20110125.mgmt.asm2.subset1_00074	fig|6666666.37195.peg.148	CG1_ctg0074	CG1_peg0148	493	T	C	NA	NA	NA	NA	NA	17	NA	NA
CG1	20110125.mgmt.asm2.subset1_00074	fig|6666666.37195.peg.148	CG1_ctg0074	CG1_peg0148	520	T	A	NA	NA	NA	NA	NA	NA	14	NA
CG1	20110125.mgmt.asm2.subset1_00074	fig|6666666.37195.peg.148	CG1_ctg0074	CG1_peg0148	658	G	T	NA	NA	NA	NA	11	NA	NA	NA
CG1	20110125.mgmt.asm2.subset1_00074	fig|6666666.37195.peg.148	CG1_ctg0074	CG1_peg0148	685	A	T	NA	NA	NA	NA	13	NA	NA	NA
CG1	20110125.mgmt.asm2.subset1_00074	fig|6666666.37195.peg.148	CG1_ctg0074	CG1_peg0148	691	G	A	NA	NA	NA	NA	12	NA	NA	NA
CG1	20110125.mgmt.asm2.subset1_00074	fig|6666666.37195.peg.148	CG1_ctg0074	CG1_peg0148	814	A	G	NA	NA	NA	NA	NA	NA	10	NA
CG1	20110125.mgmt.asm2.subset1_00074	fig|6666666.37195.peg.148	CG1_ctg0074	CG1_peg0148	946	G	A	NA	NA	NA	NA	13	NA	NA	NA
CG1	20110125.mgmt.asm2.subset1_00074	fig|6666666.37195.peg.148	CG1_ctg0074	CG1_peg0148	964	T	G	NA	NA	NA	NA	11	NA	NA	NA
CG1	20110125.mgmt.asm2.subset1_00074	fig|6666666.37195.peg.148	CG1_ctg0074	CG1_peg0148	970	G	A	NA	NA	NA	NA	10	NA	NA	NA
CG1	20110125.mgmt.asm2.subset1_00074	fig|6666666.37195.peg.148	CG1_ctg0074	CG1_peg0148	1088	T	C	NA	12	NA	NA	NA	NA	NA	22
CG1	20110125.mgmt.asm2.subset1_00074	fig|6666666.37195.peg.148	CG1_ctg0074	CG1_peg0148	1090	A	G	NA	NA	NA	NA	NA	14	NA	NA
CG1	20110125.mgmt.asm2.subset1_00074	fig|6666666.37195.peg.148	CG1_ctg0074	CG1_peg0148	1099	C	T	NA	12	NA	NA	NA	NA	NA	22
CG1	20110125.mgmt.asm2.subset1_00074	fig|6666666.37195.peg.148	CG1_ctg0074	CG1_peg0148	1108	A	G	NA	10	NA	NA	NA	NA	NA	22
CG1	20110125.mgmt.asm2.subset1_00075	fig|6666666.37195.peg.149	CG1_ctg0075	CG1_peg0149	858	C	T	NA	NA	NA	NA	11	NA	NA	NA
CG1	20110125.mgmt.asm2.subset1_00076	fig|6666666.37195.peg.150	CG1_ctg0076	CG1_peg0150	769	T	C	NA	NA	NA	NA	NA	NA	11	NA
CG1	20110125.mgmt.asm2.subset1_00076	fig|6666666.37195.peg.150	CG1_ctg0076	CG1_peg0150	802	T	A	NA	NA	NA	NA	NA	NA	14	NA
CG1	20110125.mgmt.asm2.subset1_00078	fig|6666666.37195.peg.151	CG1_ctg0078	CG1_peg0151	370	C	A	NA	NA	10	NA	NA	NA	NA	NA
CG1	20110125.mgmt.asm2.subset1_00078	fig|6666666.37195.peg.151	CG1_ctg0078	CG1_peg0151	502	G	C,T	NA	NA	13	NA	NA	NA	NA	NA
CG1	20110125.mgmt.asm2.subset1_00078	fig|6666666.37195.peg.151	CG1_ctg0078	CG1_peg0151	745	T	C	NA	NA	10	NA	NA	NA	NA	NA
CG1	20110125.mgmt.asm2.subset1_00080	fig|6666666.37195.peg.154	CG1_ctg0080	CG1_peg0154	378	T	A	NA	NA	10	NA	NA	NA	NA	NA
CG1	20110125.mgmt.asm2.subset1_00082	fig|6666666.37195.peg.158	CG1_ctg0082	CG1_peg0158	799	T	C	NA	NA	13	NA	NA	NA	NA	NA
CG1	20110125.mgmt.asm2.subset1_00082	fig|6666666.37195.peg.158	CG1_ctg0082	CG1_peg0158	850	T	A	NA	NA	16	NA	13	NA	NA	NA
CG1	20110125.mgmt.asm2.subset1_00082	fig|6666666.37195.peg.158	CG1_ctg0082	CG1_peg0158	881	A	C	NA	NA	11	NA	10	NA	NA	NA
CG1	20110125.mgmt.asm2.subset1_00082	fig|6666666.37195.peg.158	CG1_ctg0082	CG1_peg0158	889	C	A	NA	NA	NA	NA	10	NA	NA	NA
CG1	20110125.mgmt.asm2.subset1_00082	fig|6666666.37195.peg.158	CG1_ctg0082	CG1_peg0158	895	T	G	NA	NA	NA	NA	NA	NA	13	NA
CG1	20110125.mgmt.asm2.subset1_00082	fig|6666666.37195.peg.158	CG1_ctg0082	CG1_peg0158	1099	A	T	NA	NA	13	NA	NA	NA	NA	NA
CG1	20110125.mgmt.asm2.subset1_00083	fig|6666666.37195.peg.159	CG1_ctg0083	CG1_peg0159	445	T	C	NA	NA	11	NA	NA	NA	NA	NA
CG1	20110125.mgmt.asm2.subset1_00083	fig|6666666.37195.peg.159	CG1_ctg0083	CG1_peg0159	487	A	T	NA	NA	NA	NA	NA	NA	10	NA
CG1	20110125.mgmt.asm2.subset1_00083	fig|6666666.37195.peg.159	CG1_ctg0083	CG1_peg0159	547	G	C	NA	NA	NA	NA	NA	NA	11	NA
CG1	20110125.mgmt.asm2.subset1_00083	fig|6666666.37195.peg.159	CG1_ctg0083	CG1_peg0159	838	A	T	NA	NA	NA	NA	13	NA	NA	NA
CG1	20110125.mgmt.asm2.subset1_00083	fig|6666666.37195.peg.159	CG1_ctg0083	CG1_peg0159	844	T	C	NA	NA	NA	NA	13	NA	NA	NA
CG1	20110125.mgmt.asm2.subset1_00084	fig|6666666.37195.peg.160	CG1_ctg0084	CG1_peg0160	784	T	C	NA	NA	NA	NA	NA	NA	12	NA
CG1	20110125.mgmt.asm2.subset1_00085	fig|6666666.37195.peg.161	CG1_ctg0085	CG1_peg0161	733	A	T	NA	NA	11	NA	NA	NA	NA	NA
CG1	20110125.mgmt.asm2.subset1_00086	fig|6666666.37195.peg.162	CG1_ctg0086	CG1_peg0162	628	T	C	NA	NA	NA	10	NA	NA	NA	NA
CG1	20110125.mgmt.asm2.subset1_00086	fig|6666666.37195.peg.162	CG1_ctg0086	CG1_peg0162	634	A	T	NA	NA	NA	10	NA	NA	NA	NA
CG1	20110125.mgmt.asm2.subset1_00086	fig|6666666.37195.peg.162	CG1_ctg0086	CG1_peg0162	829	A	T	NA	NA	NA	NA	NA	NA	12	NA
CG1	20110125.mgmt.asm2.subset1_00088	fig|6666666.37195.peg.163	CG1_ctg0088	CG1_peg0163	163	G	A	NA	NA	11	NA	NA	NA	NA	NA
CG1	20110125.mgmt.asm2.subset1_00088	fig|6666666.37195.peg.163	CG1_ctg0088	CG1_peg0163	226	G	A	NA	NA	NA	14	NA	NA	NA	NA
CG1	20110125.mgmt.asm2.subset1_00088	fig|6666666.37195.peg.163	CG1_ctg0088	CG1_peg0163	352	A	T	NA	NA	NA	NA	NA	10	NA	NA
CG1	20110125.mgmt.asm2.subset1_00088	fig|6666666.37195.peg.163	CG1_ctg0088	CG1_peg0163	421	G	A	NA	NA	NA	NA	NA	NA	NA	11
CG1	20110125.mgmt.asm2.subset1_00088	fig|6666666.37195.peg.163	CG1_ctg0088	CG1_peg0163	427	A	T	NA	NA	NA	NA	NA	NA	NA	12
CG1	20110125.mgmt.asm2.subset1_00088	fig|6666666.37195.peg.163	CG1_ctg0088	CG1_peg0163	442	A	G	NA	NA	NA	16	NA	13	NA	17
CG1	20110125.mgmt.asm2.subset1_00088	fig|6666666.37195.peg.163	CG1_ctg0088	CG1_peg0163	457	G	T	NA	NA	NA	16	NA	15	NA	17
CG1	20110125.mgmt.asm2.subset1_00088	fig|6666666.37195.peg.163	CG1_ctg0088	CG1_peg0163	467	T	C	NA	NA	NA	16	NA	15	NA	15
CG1	20110125.mgmt.asm2.subset1_00088	fig|6666666.37195.peg.163	CG1_ctg0088	CG1_peg0163	484	A	G	NA	NA	13	19	NA	15	NA	15
CG1	20110125.mgmt.asm2.subset1_00091	fig|6666666.37195.peg.166	CG1_ctg0091	CG1_peg0166	907	T	A	NA	NA	NA	NA	NA	NA	10	NA
CG1	20110125.mgmt.asm2.subset1_00091	fig|6666666.37195.peg.166	CG1_ctg0091	CG1_peg0166	934	C	A	NA	NA	NA	NA	NA	NA	10	NA
CG1	20110125.mgmt.asm2.subset1_00091	fig|6666666.37195.peg.166	CG1_ctg0091	CG1_peg0166	943	T	A	NA	NA	NA	NA	NA	NA	12	NA
CG1	20110125.mgmt.asm2.subset1_00091	fig|6666666.37195.peg.166	CG1_ctg0091	CG1_peg0166	1169	C	T	NA	NA	NA	NA	NA	NA	NA	12
CG1	20110125.mgmt.asm2.subset1_00092	fig|6666666.37195.peg.167	CG1_ctg0092	CG1_peg0167	345	T	C	NA	NA	11	NA	NA	NA	NA	NA
CG1	20110125.mgmt.asm2.subset1_00093	fig|6666666.37195.peg.168	CG1_ctg0093	CG1_peg0168	331	T	C	NA	NA	21	NA	11	NA	11	NA
CG1	20110125.mgmt.asm2.subset1_00093	fig|6666666.37195.peg.168	CG1_ctg0093	CG1_peg0168	340	C	A	NA	NA	NA	NA	NA	NA	11	NA
CG1	20110125.mgmt.asm2.subset1_00093	fig|6666666.37195.peg.168	CG1_ctg0093	CG1_peg0168	547	A	G	NA	NA	10	NA	NA	NA	NA	NA
CG1	20110125.mgmt.asm2.subset1_00093	fig|6666666.37195.peg.168	CG1_ctg0093	CG1_peg0168	574	T	C	NA	NA	11	NA	NA	NA	NA	NA
CG1	20110125.mgmt.asm2.subset1_00093	fig|6666666.37195.peg.168	CG1_ctg0093	CG1_peg0168	649	G	T	NA	NA	11	NA	NA	10	NA	NA
CG1	20110125.mgmt.asm2.subset1_00093	fig|6666666.37195.peg.168	CG1_ctg0093	CG1_peg0168	660	G	A	NA	NA	NA	NA	NA	10	NA	NA
CG1	20110125.mgmt.asm2.subset1_00093	fig|6666666.37195.peg.168	CG1_ctg0093	CG1_peg0168	721	G	A	NA	NA	NA	NA	NA	13	NA	NA
CG1	20110125.mgmt.asm2.subset1_00093	fig|6666666.37195.peg.168	CG1_ctg0093	CG1_peg0168	733	G	A	NA	NA	NA	NA	NA	14	NA	NA
CG1	20110125.mgmt.asm2.subset1_00093	fig|6666666.37195.peg.168	CG1_ctg0093	CG1_peg0168	739	C	A	NA	NA	NA	NA	NA	14	10	NA
CG1	20110125.mgmt.asm2.subset1_00093	fig|6666666.37195.peg.168	CG1_ctg0093	CG1_peg0168	778	A	G	NA	NA	10	NA	NA	12	15	NA
CG1	20110125.mgmt.asm2.subset1_00093	fig|6666666.37195.peg.168	CG1_ctg0093	CG1_peg0168	784	G	A	NA	NA	NA	NA	NA	11	16	NA
CG1	20110125.mgmt.asm2.subset1_00097	fig|6666666.37195.rna.1	CG1_ctg0097	CG1_rna0001	1266	G	C	NA	NA	27	NA	15	NA	NA	NA
CG1	20110125.mgmt.asm2.subset1_00097	fig|6666666.37195.rna.1	CG1_ctg0097	CG1_rna0001	1266	G	C,A	NA	NA	NA	NA	NA	10	NA	NA
CG1	20110125.mgmt.asm2.subset1_00097	fig|6666666.37195.rna.1	CG1_ctg0097	CG1_rna0001	1276	A	C	12	NA	NA	NA	NA	NA	NA	NA
CG1	20110125.mgmt.asm2.subset1_00097	fig|6666666.37195.rna.1	CG1_ctg0097	CG1_rna0001	1291	T	A	NA	NA	37	NA	NA	19	NA	NA
CG1	20110125.mgmt.asm2.subset1_00097	fig|6666666.37195.rna.1	CG1_ctg0097	CG1_rna0001	1291	T	A,G	NA	NA	NA	31	NA	NA	NA	NA
CG1	20110125.mgmt.asm2.subset1_00097	fig|6666666.37195.rna.1	CG1_ctg0097	CG1_rna0001	1305	T	G	NA	NA	NA	41	NA	NA	NA	NA
CG1	20110125.mgmt.asm2.subset1_00097	fig|6666666.37195.rna.1	CG1_ctg0097	CG1_rna0001	1316	A	G	NA	NA	NA	NA	40	NA	NA	NA
CG1	20110125.mgmt.asm2.subset1_00097	fig|6666666.37195.rna.1	CG1_ctg0097	CG1_rna0001	1330	G	A	NA	NA	NA	NA	30	NA	NA	NA
CG1	20110125.mgmt.asm2.subset1_00097	fig|6666666.37195.rna.1	CG1_ctg0097	CG1_rna0001	1336	T	C	NA	NA	29	NA	NA	NA	NA	NA
CG1	20110125.mgmt.asm2.subset1_00097	fig|6666666.37195.rna.2	CG1_ctg0097	CG1_rna0002	1445	G	T	12	NA	NA	NA	NA	NA	NA	NA
CG1	20110125.mgmt.asm2.subset1_00097	fig|6666666.37195.rna.2	CG1_ctg0097	CG1_rna0002	1469	G	A	23	NA	39	NA	45	NA	36	NA
CG1	20110125.mgmt.asm2.subset1_00097	fig|6666666.37195.rna.2	CG1_ctg0097	CG1_rna0002	1480	C	A	NA	NA	25	NA	33	107	NA	54
CG1	20110125.mgmt.asm2.subset1_00097	fig|6666666.37195.rna.2	CG1_ctg0097	CG1_rna0002	1489	A	C	22	NA	NA	NA	NA	146	37	NA
CG1	20110125.mgmt.asm2.subset1_00097	fig|6666666.37195.rna.2	CG1_ctg0097	CG1_rna0002	1501	C	T	25	19	NA	NA	NA	200	NA	NA
CG1	20110125.mgmt.asm2.subset1_00097	fig|6666666.37195.rna.2	CG1_ctg0097	CG1_rna0002	1503	G	A	NA	NA	NA	NA	NA	NA	NA	171
CG1	20110125.mgmt.asm2.subset1_00097	fig|6666666.37195.rna.2	CG1_ctg0097	CG1_rna0002	1518	C	A	NA	NA	25	NA	32	251	45	NA
CG1	20110125.mgmt.asm2.subset1_00097	fig|6666666.37195.rna.2	CG1_ctg0097	CG1_rna0002	1529	G	A	25	NA	NA	53	33	257	38	NA
CG1	20110125.mgmt.asm2.subset1_00097	fig|6666666.37195.rna.2	CG1_ctg0097	CG1_rna0002	1541	G	A	20	104	NA	66	27	431	49	561
CG1	20110125.mgmt.asm2.subset1_00097	fig|6666666.37195.rna.2	CG1_ctg0097	CG1_rna0002	1553	A	T	20	NA	NA	NA	NA	NA	NA	NA
CG1	20110125.mgmt.asm2.subset1_00097	fig|6666666.37195.rna.2	CG1_ctg0097	CG1_rna0002	1566	A	G	18	NA	NA	NA	NA	NA	NA	NA
CG1	20110125.mgmt.asm2.subset1_00097	fig|6666666.37195.rna.2	CG1_ctg0097	CG1_rna0002	1582	T	C	18	NA	37	NA	31	716	43	NA
CG1	20110125.mgmt.asm2.subset1_00097	fig|6666666.37195.rna.2	CG1_ctg0097	CG1_rna0002	1591	T	C	NA	NA	NA	NA	28	NA	NA	NA
CG1	20110125.mgmt.asm2.subset1_00097	fig|6666666.37195.rna.2	CG1_ctg0097	CG1_rna0002	1591	T	G	NA	176	NA	NA	NA	NA	NA	NA
CG1	20110125.mgmt.asm2.subset1_00097	fig|6666666.37195.rna.2	CG1_ctg0097	CG1_rna0002	1613	G	A	NA	197	NA	NA	NA	NA	NA	NA
CG1	20110125.mgmt.asm2.subset1_00097	fig|6666666.37195.rna.2	CG1_ctg0097	CG1_rna0002	1633	A	C	20	NA	NA	NA	NA	NA	NA	NA
CG1	20110125.mgmt.asm2.subset1_00097	fig|6666666.37195.rna.2	CG1_ctg0097	CG1_rna0002	1641	T	C	NA	189	NA	NA	NA	NA	NA	NA
CG1	20110125.mgmt.asm2.subset1_00097	fig|6666666.37195.rna.2	CG1_ctg0097	CG1_rna0002	1675	A	T	NA	134	NA	NA	NA	NA	NA	406
CG1	20110125.mgmt.asm2.subset1_00097	fig|6666666.37195.rna.2	CG1_ctg0097	CG1_rna0002	1681	G	A	14	NA	NA	NA	NA	NA	NA	NA
CG1	20110125.mgmt.asm2.subset1_00097	fig|6666666.37195.rna.2	CG1_ctg0097	CG1_rna0002	1693	C	T	NA	85	NA	NA	NA	NA	NA	261
CG1	20110125.mgmt.asm2.subset1_00097	fig|6666666.37195.rna.2	CG1_ctg0097	CG1_rna0002	1696	T	A	NA	NA	NA	NA	29	NA	NA	NA
CG1	20110125.mgmt.asm2.subset1_00097	fig|6666666.37195.rna.2	CG1_ctg0097	CG1_rna0002	1705	C	T	NA	NA	NA	NA	34	NA	NA	NA
CG1	20110125.mgmt.asm2.subset1_00097	fig|6666666.37195.rna.2	CG1_ctg0097	CG1_rna0002	1751	A	G	19	320	22	NA	34	NA	31	NA
CG1	20110125.mgmt.asm2.subset1_00097	fig|6666666.37195.rna.2	CG1_ctg0097	CG1_rna0002	1758	G	A	19	331	21	NA	NA	NA	NA	NA
CG1	20110125.mgmt.asm2.subset1_00097	fig|6666666.37195.rna.2	CG1_ctg0097	CG1_rna0002	1792	T	G	NA	NA	NA	113	NA	NA	NA	NA
CG1	20110125.mgmt.asm2.subset1_00097	fig|6666666.37195.rna.2	CG1_ctg0097	CG1_rna0002	1810	C	T	27	NA	NA	NA	42	NA	NA	NA
CG1	20110125.mgmt.asm2.subset1_00097	fig|6666666.37195.rna.2	CG1_ctg0097	CG1_rna0002	1810	C	T,A	NA	NA	29	NA	NA	NA	NA	NA
CG1	20110125.mgmt.asm2.subset1_00097	fig|6666666.37195.rna.2	CG1_ctg0097	CG1_rna0002	1813	C	T	NA	NA	NA	107	NA	NA	NA	1233
CG1	20110125.mgmt.asm2.subset1_00097	fig|6666666.37195.rna.2	CG1_ctg0097	CG1_rna0002	1849	A	G	NA	NA	NA	NA	NA	113	NA	101
CG1	20110125.mgmt.asm2.subset1_00097	fig|6666666.37195.rna.2	CG1_ctg0097	CG1_rna0002	1868	C	A	NA	NA	NA	NA	NA	101	NA	67
CG1	20110125.mgmt.asm2.subset1_00099	fig|6666666.37195.peg.175	CG1_ctg0099	CG1_peg0175	1129	C	T	NA	NA	12	NA	NA	NA	NA	NA
CG1	20110125.mgmt.asm2.subset1_00099	fig|6666666.37195.peg.175	CG1_ctg0099	CG1_peg0175	1149	A	G	NA	NA	10	NA	NA	NA	NA	NA
CG1	20110125.mgmt.asm2.subset1_00099	fig|6666666.37195.peg.175	CG1_ctg0099	CG1_peg0175	1261	A	C	NA	NA	10	NA	NA	NA	NA	NA
CG1	20110125.mgmt.asm2.subset1_00109	fig|6666666.37195.peg.184	CG1_ctg0109	CG1_peg0184	465	A	T	NA	NA	NA	NA	NA	NA	10	NA
CG1	20110125.mgmt.asm2.subset1_00109	fig|6666666.37195.peg.184	CG1_ctg0109	CG1_peg0184	497	A	G	NA	NA	NA	NA	NA	NA	12	NA
CG1	20110125.mgmt.asm2.subset1_00109	fig|6666666.37195.peg.184	CG1_ctg0109	CG1_peg0184	506	A	T	NA	NA	NA	NA	NA	NA	12	NA
CG1	20110125.mgmt.asm2.subset1_00115	fig|6666666.37195.peg.190	CG1_ctg0115	CG1_peg0190	325	A	C	NA	NA	NA	NA	NA	NA	11	NA
CG1	20110125.mgmt.asm2.subset1_00115	fig|6666666.37195.peg.190	CG1_ctg0115	CG1_peg0190	330	A	T	NA	NA	NA	NA	NA	NA	11	NA
CG1	20110125.mgmt.asm2.subset1_00116	fig|6666666.37195.peg.191	CG1_ctg0116	CG1_peg0191	434	A	T	NA	NA	NA	NA	NA	NA	12	NA
CG1	20110125.mgmt.asm2.subset1_00124	fig|6666666.37195.peg.196	CG1_ctg0124	CG1_peg0196	207	G	A	NA	NA	NA	NA	NA	11	NA	NA
CG1	20110125.mgmt.asm2.subset1_00124	fig|6666666.37195.peg.197	CG1_ctg0124	CG1_peg0197	733	T	C	NA	NA	NA	NA	NA	NA	16	NA
CG1	20110125.mgmt.asm2.subset1_00124	fig|6666666.37195.peg.197	CG1_ctg0124	CG1_peg0197	814	T	A	NA	11	NA	NA	NA	NA	NA	NA
CG1	20110125.mgmt.asm2.subset1_00127	fig|6666666.37195.peg.199	CG1_ctg0127	CG1_peg0199	59	G	A	NA	NA	10	NA	NA	NA	NA	NA
CG1	20110125.mgmt.asm2.subset1_00127	fig|6666666.37195.peg.199	CG1_ctg0127	CG1_peg0199	71	G	T	NA	NA	NA	NA	NA	NA	10	NA
CG1	20110125.mgmt.asm2.subset1_00127	fig|6666666.37195.peg.199	CG1_ctg0127	CG1_peg0199	80	A	G	NA	NA	10	NA	NA	NA	11	NA
CG1	20110125.mgmt.asm2.subset1_00127	fig|6666666.37195.peg.199	CG1_ctg0127	CG1_peg0199	92	A	G	NA	NA	NA	NA	NA	NA	10	NA
CG1	20110125.mgmt.asm2.subset1_00127	fig|6666666.37195.peg.199	CG1_ctg0127	CG1_peg0199	128	T	C	NA	NA	12	NA	NA	NA	10	NA
CG1	20110125.mgmt.asm2.subset1_00127	fig|6666666.37195.peg.199	CG1_ctg0127	CG1_peg0199	142	C	T	NA	NA	14	NA	NA	NA	NA	NA
CG1	20110125.mgmt.asm2.subset1_00127	fig|6666666.37195.peg.199	CG1_ctg0127	CG1_peg0199	158	C	T	NA	NA	10	NA	NA	NA	NA	NA
CG1	20110125.mgmt.asm2.subset1_00127	fig|6666666.37195.peg.199	CG1_ctg0127	CG1_peg0199	167	G	T	NA	NA	10	NA	NA	NA	NA	NA
CG1	20110125.mgmt.asm2.subset1_00127	fig|6666666.37195.peg.199	CG1_ctg0127	CG1_peg0199	176	G	A	NA	NA	11	NA	NA	NA	NA	NA
CG1	20110125.mgmt.asm2.subset1_00127	fig|6666666.37195.peg.199	CG1_ctg0127	CG1_peg0199	182	T	C	NA	NA	11	NA	NA	NA	NA	NA
CG1	20110125.mgmt.asm2.subset1_00127	fig|6666666.37195.peg.199	CG1_ctg0127	CG1_peg0199	342	A	T	NA	NA	10	NA	NA	NA	14	NA
CG1	20110125.mgmt.asm2.subset1_00127	fig|6666666.37195.peg.199	CG1_ctg0127	CG1_peg0199	349	T	C	NA	NA	10	NA	NA	NA	14	NA
CG1	20110125.mgmt.asm2.subset1_00127	fig|6666666.37195.peg.199	CG1_ctg0127	CG1_peg0199	354	G	A	NA	NA	10	NA	NA	NA	NA	NA
CG1	20110125.mgmt.asm2.subset1_00127	fig|6666666.37195.peg.199	CG1_ctg0127	CG1_peg0199	378	A	T	NA	NA	10	NA	NA	NA	13	NA
CG1	20110125.mgmt.asm2.subset1_00127	fig|6666666.37195.peg.199	CG1_ctg0127	CG1_peg0199	388	A	T	NA	NA	10	NA	NA	NA	16	NA
CG1	20110125.mgmt.asm2.subset1_00127	fig|6666666.37195.peg.199	CG1_ctg0127	CG1_peg0199	399	C	A	NA	NA	10	NA	NA	NA	13	NA
CG1	20110125.mgmt.asm2.subset1_00127	fig|6666666.37195.peg.199	CG1_ctg0127	CG1_peg0199	420	T	A	NA	NA	14	NA	13	NA	14	NA
CG1	20110125.mgmt.asm2.subset1_00127	fig|6666666.37195.peg.199	CG1_ctg0127	CG1_peg0199	428	T	C	NA	NA	16	NA	13	NA	14	NA
CG1	20110125.mgmt.asm2.subset1_00127	fig|6666666.37195.peg.199	CG1_ctg0127	CG1_peg0199	440	T	C	NA	NA	18	NA	12	NA	14	NA
CG1	20110125.mgmt.asm2.subset1_00127	fig|6666666.37195.peg.199	CG1_ctg0127	CG1_peg0199	452	A	T	NA	NA	19	NA	12	NA	14	NA
CG1	20110125.mgmt.asm2.subset1_00127	fig|6666666.37195.peg.199	CG1_ctg0127	CG1_peg0199	468	T	G	NA	NA	18	NA	11	NA	15	NA
CG1	20110125.mgmt.asm2.subset1_00127	fig|6666666.37195.peg.199	CG1_ctg0127	CG1_peg0199	493	C	T	NA	NA	18	NA	NA	NA	10	NA
CG1	20110125.mgmt.asm2.subset1_00127	fig|6666666.37195.peg.199	CG1_ctg0127	CG1_peg0199	502	A	G	NA	NA	16	NA	NA	NA	NA	NA
CG1	20110125.mgmt.asm2.subset1_00127	fig|6666666.37195.peg.199	CG1_ctg0127	CG1_peg0199	647	C	T	NA	NA	NA	NA	NA	NA	12	NA
CG1	20110125.mgmt.asm2.subset1_00127	fig|6666666.37195.peg.199	CG1_ctg0127	CG1_peg0199	687	T	C	NA	NA	NA	NA	NA	NA	13	NA
CG1	20110125.mgmt.asm2.subset1_00127	fig|6666666.37195.peg.199	CG1_ctg0127	CG1_peg0199	701	G	A	NA	NA	NA	NA	NA	NA	12	NA
CG1	20110125.mgmt.asm2.subset1_00127	fig|6666666.37195.peg.199	CG1_ctg0127	CG1_peg0199	716	T	C	NA	NA	NA	NA	NA	NA	11	NA
CG1	20110125.mgmt.asm2.subset1_00127	fig|6666666.37195.peg.199	CG1_ctg0127	CG1_peg0199	738	T	G	NA	NA	11	NA	NA	NA	NA	NA
CG1	20110125.mgmt.asm2.subset1_00127	fig|6666666.37195.peg.199	CG1_ctg0127	CG1_peg0199	758	T	A	NA	NA	12	NA	NA	NA	NA	NA
CG1	20110125.mgmt.asm2.subset1_00127	fig|6666666.37195.peg.199	CG1_ctg0127	CG1_peg0199	932	T	C	NA	NA	10	NA	NA	NA	NA	NA
CG1	20110125.mgmt.asm2.subset1_00132	fig|6666666.37195.peg.203	CG1_ctg0132	CG1_peg0203	377	C	T	NA	NA	NA	NA	NA	NA	14	NA
CG1	20110125.mgmt.asm2.subset1_00136	fig|6666666.37195.peg.209	CG1_ctg0136	CG1_peg0209	369	T	A	NA	13	NA	NA	NA	NA	NA	NA
CG1	20110125.mgmt.asm2.subset1_00136	fig|6666666.37195.peg.209	CG1_ctg0136	CG1_peg0209	495	T	G	NA	NA	NA	NA	NA	NA	10	NA
CG1	20110125.mgmt.asm2.subset1_00136	fig|6666666.37195.peg.210	CG1_ctg0136	CG1_peg0210	740	C	T	NA	NA	NA	NA	NA	NA	14	NA
CG1	20110125.mgmt.asm2.subset1_00136	fig|6666666.37195.peg.210	CG1_ctg0136	CG1_peg0210	749	T	C	NA	NA	NA	NA	NA	NA	14	NA
CG1	20110125.mgmt.asm2.subset1_00136	fig|6666666.37195.peg.210	CG1_ctg0136	CG1_peg0210	782	A	T	NA	NA	NA	NA	NA	NA	11	NA
CG1	20110125.mgmt.asm2.subset1_00136	fig|6666666.37195.peg.210	CG1_ctg0136	CG1_peg0210	818	C	A	NA	NA	NA	NA	NA	NA	10	NA
CG1	20110125.mgmt.asm2.subset1_00136	fig|6666666.37195.peg.210	CG1_ctg0136	CG1_peg0210	827	C	T	NA	NA	NA	NA	NA	NA	13	NA
CG1	20110125.mgmt.asm2.subset1_00136	fig|6666666.37195.peg.210	CG1_ctg0136	CG1_peg0210	842	A	T	NA	NA	NA	NA	NA	NA	12	NA
CG1	20110125.mgmt.asm2.subset1_00136	fig|6666666.37195.peg.210	CG1_ctg0136	CG1_peg0210	866	A	T	NA	NA	NA	NA	NA	NA	11	NA
CG1	20110125.mgmt.asm2.subset1_00136	fig|6666666.37195.rna.3	CG1_ctg0136	CG1_rna0003	688	A	G	12	NA	NA	NA	NA	NA	NA	NA
CG1	20110125.mgmt.asm2.subset1_00141	fig|6666666.37195.peg.212	CG1_ctg0141	CG1_peg0212	529	C	G	NA	NA	NA	NA	NA	NA	11	NA
CG1	20110125.mgmt.asm2.subset1_00146	fig|6666666.37195.peg.217	CG1_ctg0146	CG1_peg0217	902	G	T	NA	NA	NA	NA	NA	NA	12	NA
CG1	20110125.mgmt.asm2.subset1_00147	fig|6666666.37195.peg.219	CG1_ctg0147	CG1_peg0219	1450	T	C	NA	NA	NA	NA	NA	NA	NA	10
CG1	20110125.mgmt.asm2.subset1_00147	fig|6666666.37195.peg.219	CG1_ctg0147	CG1_peg0219	1465	C	T	NA	NA	NA	NA	NA	NA	NA	10
CG1	20110125.mgmt.asm2.subset1_00147	fig|6666666.37195.peg.219	CG1_ctg0147	CG1_peg0219	2238	G	T	NA	12	NA	NA	NA	NA	NA	NA
CG1	20110125.mgmt.asm2.subset1_00147	fig|6666666.37195.peg.221	CG1_ctg0147	CG1_peg0221	3825	G	T	NA	NA	10	NA	NA	NA	NA	NA
CG1	20110125.mgmt.asm2.subset1_00147	fig|6666666.37195.peg.221	CG1_ctg0147	CG1_peg0221	3849	T	G	NA	NA	11	NA	NA	NA	NA	NA
CG1	20110125.mgmt.asm2.subset1_00147	fig|6666666.37195.peg.221	CG1_ctg0147	CG1_peg0221	3867	C	T	NA	NA	10	NA	NA	NA	NA	NA
CG1	20110125.mgmt.asm2.subset1_00147	fig|6666666.37195.peg.221	CG1_ctg0147	CG1_peg0221	4116	T	A	NA	NA	15	NA	NA	NA	NA	NA
CG1	20110125.mgmt.asm2.subset1_00147	fig|6666666.37195.peg.221	CG1_ctg0147	CG1_peg0221	4134	A	T	NA	NA	18	NA	NA	NA	NA	NA
CG1	20110125.mgmt.asm2.subset1_00148	fig|6666666.37195.peg.225	CG1_ctg0148	CG1_peg0225	4086	A	T	NA	NA	NA	NA	NA	NA	10	NA
CG1	20110125.mgmt.asm2.subset1_00149	fig|6666666.37195.peg.227	CG1_ctg0149	CG1_peg0227	766	A	G	NA	NA	12	NA	13	NA	NA	NA
CG1	20110125.mgmt.asm2.subset1_00149	fig|6666666.37195.peg.227	CG1_ctg0149	CG1_peg0227	778	A	G	NA	NA	12	NA	14	NA	NA	NA
CG1	20110125.mgmt.asm2.subset1_00149	fig|6666666.37195.peg.227	CG1_ctg0149	CG1_peg0227	787	C	A	NA	NA	14	NA	17	NA	NA	NA
CG1	20110125.mgmt.asm2.subset1_00149	fig|6666666.37195.peg.227	CG1_ctg0149	CG1_peg0227	1085	A	T	NA	NA	13	NA	12	11	NA	NA
CG1	20110125.mgmt.asm2.subset1_00149	fig|6666666.37195.peg.227	CG1_ctg0149	CG1_peg0227	1114	A	G	NA	NA	11	NA	NA	NA	NA	NA
CG1	20110125.mgmt.asm2.subset1_00149	fig|6666666.37195.peg.227	CG1_ctg0149	CG1_peg0227	1132	G	T	NA	NA	11	NA	NA	NA	NA	NA
CG1	20110125.mgmt.asm2.subset1_00151	fig|6666666.37195.peg.229	CG1_ctg0151	CG1_peg0229	488	T	A	NA	NA	NA	NA	NA	NA	10	NA
CG1	20110125.mgmt.asm2.subset1_00151	fig|6666666.37195.peg.229	CG1_ctg0151	CG1_peg0229	729	C	T	NA	NA	NA	NA	NA	15	NA	NA
CG1	20110125.mgmt.asm2.subset1_00151	fig|6666666.37195.peg.229	CG1_ctg0151	CG1_peg0229	731	T	A	NA	NA	NA	NA	NA	NA	NA	22
CG1	20110125.mgmt.asm2.subset1_00152	fig|6666666.37195.peg.231	CG1_ctg0152	CG1_peg0231	487	T	C	10	NA	NA	NA	NA	NA	NA	NA
CG1	20110125.mgmt.asm2.subset1_00153	fig|6666666.37195.peg.232	CG1_ctg0153	CG1_peg0232	33	A	T	NA	NA	NA	NA	NA	NA	10	NA
CG1	20110125.mgmt.asm2.subset1_00153	fig|6666666.37195.peg.232	CG1_ctg0153	CG1_peg0232	354	C	T	NA	NA	11	NA	NA	13	14	NA
CG1	20110125.mgmt.asm2.subset1_00153	fig|6666666.37195.peg.232	CG1_ctg0153	CG1_peg0232	366	A	G	NA	NA	NA	10	NA	NA	13	NA
CG1	20110125.mgmt.asm2.subset1_00158	fig|6666666.37195.peg.236	CG1_ctg0158	CG1_peg0236	436	C	T	NA	NA	15	NA	NA	NA	NA	NA
CG1	20110125.mgmt.asm2.subset1_00158	fig|6666666.37195.peg.236	CG1_ctg0158	CG1_peg0236	441	A	C	NA	NA	15	NA	NA	NA	NA	NA
CG1	20110125.mgmt.asm2.subset1_00158	fig|6666666.37195.peg.236	CG1_ctg0158	CG1_peg0236	622	T	C	NA	NA	10	NA	NA	NA	NA	NA
CG1	20110125.mgmt.asm2.subset1_00160	fig|6666666.37195.peg.237	CG1_ctg0160	CG1_peg0237	766	T	C	NA	NA	NA	NA	NA	NA	12	NA
CG1	20110125.mgmt.asm2.subset1_00160	fig|6666666.37195.peg.238	CG1_ctg0160	CG1_peg0238	947	T	G	NA	NA	12	NA	NA	NA	NA	NA
CG1	20110125.mgmt.asm2.subset1_00160	fig|6666666.37195.peg.239	CG1_ctg0160	CG1_peg0239	1535	A	G	NA	NA	NA	47	NA	39	NA	NA
CG1	20110125.mgmt.asm2.subset1_00160	fig|6666666.37195.peg.239	CG1_ctg0160	CG1_peg0239	1556	A	T	NA	NA	NA	56	NA	40	NA	NA
CG1	20110125.mgmt.asm2.subset1_00160	fig|6666666.37195.peg.239	CG1_ctg0160	CG1_peg0239	1564	A	G	NA	NA	NA	64	NA	45	NA	NA
CG1	20110125.mgmt.asm2.subset1_00160	fig|6666666.37195.peg.239	CG1_ctg0160	CG1_peg0239	1571	A	G	NA	NA	NA	69	NA	50	NA	NA
CG1	20110125.mgmt.asm2.subset1_00160	fig|6666666.37195.peg.239	CG1_ctg0160	CG1_peg0239	1580	A	G	NA	NA	NA	67	NA	51	NA	NA
CG1	20110125.mgmt.asm2.subset1_00160	fig|6666666.37195.peg.239	CG1_ctg0160	CG1_peg0239	1592	C	T	NA	NA	NA	73	NA	52	NA	NA
CG1	20110125.mgmt.asm2.subset1_00160	fig|6666666.37195.peg.239	CG1_ctg0160	CG1_peg0239	1611	T	C	NA	NA	NA	87	NA	53	NA	NA
CG1	20110125.mgmt.asm2.subset1_00160	fig|6666666.37195.peg.239	CG1_ctg0160	CG1_peg0239	1616	A	G	NA	NA	NA	78	NA	46	NA	NA
CG1	20110125.mgmt.asm2.subset1_00168	fig|6666666.37195.peg.246	CG1_ctg0168	CG1_peg0246	146	T	G	NA	NA	NA	13	NA	18	NA	NA
CG1	20110125.mgmt.asm2.subset1_00168	fig|6666666.37195.peg.246	CG1_ctg0168	CG1_peg0246	461	C	T	NA	NA	NA	NA	NA	NA	10	NA
CG1	20110125.mgmt.asm2.subset1_00168	fig|6666666.37195.peg.246	CG1_ctg0168	CG1_peg0246	473	T	A	NA	NA	NA	NA	NA	NA	10	NA
CG1	20110125.mgmt.asm2.subset1_00168	fig|6666666.37195.peg.247	CG1_ctg0168	CG1_peg0247	582	T	C	NA	NA	NA	NA	NA	NA	11	NA
CG1	20110125.mgmt.asm2.subset1_00168	fig|6666666.37195.peg.247	CG1_ctg0168	CG1_peg0247	591	C	T	NA	NA	NA	NA	NA	NA	11	NA
CG1	20110125.mgmt.asm2.subset1_00168	fig|6666666.37195.peg.247	CG1_ctg0168	CG1_peg0247	606	C	T	NA	NA	NA	NA	NA	NA	13	NA
CG1	20110125.mgmt.asm2.subset1_00168	fig|6666666.37195.peg.247	CG1_ctg0168	CG1_peg0247	618	C	T	NA	NA	NA	NA	NA	NA	13	NA
CG1	20110125.mgmt.asm2.subset1_00168	fig|6666666.37195.peg.247	CG1_ctg0168	CG1_peg0247	684	T	A	NA	NA	NA	NA	NA	21	NA	NA
CG1	20110125.mgmt.asm2.subset1_00168	fig|6666666.37195.peg.247	CG1_ctg0168	CG1_peg0247	693	C	A	NA	NA	NA	NA	NA	23	NA	NA
CG1	20110125.mgmt.asm2.subset1_00168	fig|6666666.37195.peg.247	CG1_ctg0168	CG1_peg0247	702	T	C	NA	NA	NA	10	NA	22	NA	NA
CG1	20110125.mgmt.asm2.subset1_00168	fig|6666666.37195.peg.247	CG1_ctg0168	CG1_peg0247	711	T	C	NA	NA	NA	12	NA	26	NA	NA
CG1	20110125.mgmt.asm2.subset1_00168	fig|6666666.37195.peg.247	CG1_ctg0168	CG1_peg0247	717	A	T	NA	NA	NA	17	NA	29	NA	NA
CG1	20110125.mgmt.asm2.subset1_00168	fig|6666666.37195.peg.247	CG1_ctg0168	CG1_peg0247	804	A	C	NA	NA	NA	20	NA	18	NA	NA
CG1	20110125.mgmt.asm2.subset1_00168	fig|6666666.37195.peg.247	CG1_ctg0168	CG1_peg0247	826	A	C	NA	NA	10	21	NA	34	NA	24
CG1	20110125.mgmt.asm2.subset1_00168	fig|6666666.37195.peg.247	CG1_ctg0168	CG1_peg0247	837	T	C	NA	NA	13	27	NA	43	NA	27
CG1	20110125.mgmt.asm2.subset1_00168	fig|6666666.37195.peg.247	CG1_ctg0168	CG1_peg0247	846	C	T	NA	NA	NA	NA	NA	NA	NA	28
CG1	20110125.mgmt.asm2.subset1_00168	fig|6666666.37195.peg.248	CG1_ctg0168	CG1_peg0248	921	C	T	NA	NA	NA	11	NA	NA	NA	NA
CG1	20110125.mgmt.asm2.subset1_00171	fig|6666666.37195.peg.251	CG1_ctg0171	CG1_peg0251	406	C	A	NA	NA	NA	NA	NA	NA	10	NA
CG1	20110125.mgmt.asm2.subset1_00171	fig|6666666.37195.peg.251	CG1_ctg0171	CG1_peg0251	490	T	C	NA	NA	10	NA	NA	NA	NA	NA
CG1	20110125.mgmt.asm2.subset1_00171	fig|6666666.37195.peg.251	CG1_ctg0171	CG1_peg0251	1294	A	G	NA	NA	11	NA	NA	NA	11	NA
CG1	20110125.mgmt.asm2.subset1_00171	fig|6666666.37195.peg.251	CG1_ctg0171	CG1_peg0251	1762	T	C	NA	NA	NA	NA	11	NA	11	NA
CG1	20110125.mgmt.asm2.subset1_00171	fig|6666666.37195.peg.252	CG1_ctg0171	CG1_peg0252	2711	T	A	NA	NA	13	NA	NA	NA	12	NA
CG1	20110125.mgmt.asm2.subset1_00179	fig|6666666.37195.peg.258	CG1_ctg0179	CG1_peg0258	360	G	T	NA	NA	NA	NA	NA	NA	10	NA
CG1	20110125.mgmt.asm2.subset1_00179	fig|6666666.37195.peg.258	CG1_ctg0179	CG1_peg0258	396	C	T	NA	NA	11	NA	NA	NA	NA	NA
CG1	20110125.mgmt.asm2.subset1_00179	fig|6666666.37195.peg.258	CG1_ctg0179	CG1_peg0258	417	C	T	NA	NA	10	NA	10	NA	NA	NA
CG1	20110125.mgmt.asm2.subset1_00179	fig|6666666.37195.peg.258	CG1_ctg0179	CG1_peg0258	531	C	T	NA	NA	NA	NA	NA	NA	11	NA
CG1	20110125.mgmt.asm2.subset1_00180	fig|6666666.37195.peg.260	CG1_ctg0180	CG1_peg0260	681	C	T	NA	NA	NA	NA	NA	NA	11	NA
CG1	20110125.mgmt.asm2.subset1_00188	fig|6666666.37195.peg.266	CG1_ctg0188	CG1_peg0266	668	G	A	NA	NA	NA	NA	NA	NA	10	NA
CG1	20110125.mgmt.asm2.subset1_00190	fig|6666666.37195.peg.269	CG1_ctg0190	CG1_peg0269	427	A	T	NA	NA	NA	NA	NA	NA	10	NA
CG1	20110125.mgmt.asm2.subset1_00190	fig|6666666.37195.peg.269	CG1_ctg0190	CG1_peg0269	592	C	T	NA	NA	NA	NA	NA	NA	10	NA
CG1	20110125.mgmt.asm2.subset1_00196	fig|6666666.37195.peg.272	CG1_ctg0196	CG1_peg0272	524	T	C	NA	NA	NA	NA	NA	NA	10	NA
CG1	20110125.mgmt.asm2.subset1_00196	fig|6666666.37195.peg.272	CG1_ctg0196	CG1_peg0272	529	G	A	NA	NA	NA	NA	NA	NA	10	NA
CG1	20110125.mgmt.asm2.subset1_00196	fig|6666666.37195.peg.272	CG1_ctg0196	CG1_peg0272	561	T	C	NA	NA	NA	NA	NA	NA	10	NA
CG1	20110125.mgmt.asm2.subset1_00196	fig|6666666.37195.peg.272	CG1_ctg0196	CG1_peg0272	583	C	G	NA	NA	NA	NA	NA	NA	11	NA
CG1	20110125.mgmt.asm2.subset1_00196	fig|6666666.37195.peg.272	CG1_ctg0196	CG1_peg0272	589	G	T	NA	NA	NA	NA	NA	NA	12	NA
CG1	20110125.mgmt.asm2.subset1_00199	fig|6666666.37195.peg.274	CG1_ctg0199	CG1_peg0274	697	C	T	NA	NA	NA	NA	NA	NA	12	NA
CG1	20110125.mgmt.asm2.subset1_00206	fig|6666666.37195.peg.279	CG1_ctg0206	CG1_peg0279	513	C	T	NA	NA	NA	NA	11	NA	NA	NA
CG1	20110125.mgmt.asm2.subset1_00206	fig|6666666.37195.peg.279	CG1_ctg0206	CG1_peg0279	522	T	A	NA	NA	NA	NA	11	NA	NA	NA
CG1	20110125.mgmt.asm2.subset1_00206	fig|6666666.37195.peg.279	CG1_ctg0206	CG1_peg0279	531	A	C	NA	NA	NA	NA	11	NA	NA	NA
CG1	20110125.mgmt.asm2.subset1_00209	fig|6666666.37195.peg.283	CG1_ctg0209	CG1_peg0283	418	G	T	NA	NA	14	NA	NA	NA	NA	NA
CG1	20110125.mgmt.asm2.subset1_00209	fig|6666666.37195.peg.283	CG1_ctg0209	CG1_peg0283	434	T	C	NA	NA	17	NA	NA	NA	11	NA
CG1	20110125.mgmt.asm2.subset1_00209	fig|6666666.37195.peg.283	CG1_ctg0209	CG1_peg0283	467	A	G	NA	NA	17	NA	NA	NA	NA	NA
CG1	20110125.mgmt.asm2.subset1_00209	fig|6666666.37195.peg.283	CG1_ctg0209	CG1_peg0283	725	G	A	NA	NA	NA	NA	NA	NA	14	NA
CG1	20110125.mgmt.asm2.subset1_00209	fig|6666666.37195.peg.283	CG1_ctg0209	CG1_peg0283	764	T	C	NA	NA	NA	NA	NA	NA	11	NA
CG1	20110125.mgmt.asm2.subset1_00209	fig|6666666.37195.peg.283	CG1_ctg0209	CG1_peg0283	809	G	A	NA	NA	NA	NA	NA	NA	12	NA
CG1	20110125.mgmt.asm2.subset1_00209	fig|6666666.37195.peg.283	CG1_ctg0209	CG1_peg0283	836	C	T	NA	NA	NA	NA	NA	NA	10	NA
CG1	20110125.mgmt.asm2.subset1_00209	fig|6666666.37195.peg.283	CG1_ctg0209	CG1_peg0283	856	T	A	NA	NA	NA	NA	NA	NA	11	NA
CG1	20110125.mgmt.asm2.subset1_00210	fig|6666666.37195.peg.284	CG1_ctg0210	CG1_peg0284	82	C	T	NA	NA	NA	23	NA	NA	NA	NA
CG1	20110125.mgmt.asm2.subset1_00211	fig|6666666.37195.peg.285	CG1_ctg0211	CG1_peg0285	487	A	T	NA	NA	10	NA	NA	NA	NA	NA
CG1	20110125.mgmt.asm2.subset1_00212	fig|6666666.37195.peg.287	CG1_ctg0212	CG1_peg0287	1879	C	A	NA	NA	10	NA	NA	NA	NA	NA
CG1	20110125.mgmt.asm2.subset1_00212	fig|6666666.37195.peg.287	CG1_ctg0212	CG1_peg0287	2194	T	C	NA	NA	NA	NA	NA	NA	10	NA
CG1	20110125.mgmt.asm2.subset1_00212	fig|6666666.37195.peg.287	CG1_ctg0212	CG1_peg0287	2541	A	G	NA	NA	NA	NA	NA	NA	14	NA
CG1	20110125.mgmt.asm2.subset1_00212	fig|6666666.37195.peg.287	CG1_ctg0212	CG1_peg0287	2569	C	T	NA	NA	NA	NA	NA	NA	15	NA
CG1	20110125.mgmt.asm2.subset1_00219	fig|6666666.37195.peg.292	CG1_ctg0219	CG1_peg0292	369	T	G	NA	NA	NA	NA	NA	NA	10	NA
CG1	20110125.mgmt.asm2.subset1_00219	fig|6666666.37195.peg.292	CG1_ctg0219	CG1_peg0292	376	C	T	NA	NA	NA	NA	NA	NA	10	NA
CG1	20110125.mgmt.asm2.subset1_00219	fig|6666666.37195.peg.292	CG1_ctg0219	CG1_peg0292	382	C	T	NA	NA	NA	NA	NA	NA	11	NA
CG1	20110125.mgmt.asm2.subset1_00219	fig|6666666.37195.peg.292	CG1_ctg0219	CG1_peg0292	780	A	G	NA	NA	NA	NA	NA	NA	NA	19
CG1	20110125.mgmt.asm2.subset1_00220	fig|6666666.37195.peg.293	CG1_ctg0220	CG1_peg0293	605	G	A	NA	NA	NA	NA	NA	NA	NA	21
CG1	20110125.mgmt.asm2.subset1_00220	fig|6666666.37195.peg.293	CG1_ctg0220	CG1_peg0293	626	A	C	NA	NA	NA	NA	NA	NA	NA	20
CG1	20110125.mgmt.asm2.subset1_00221	fig|6666666.37195.peg.294	CG1_ctg0221	CG1_peg0294	353	T	C	NA	NA	12	NA	NA	NA	NA	NA
CG1	20110125.mgmt.asm2.subset1_00221	fig|6666666.37195.peg.294	CG1_ctg0221	CG1_peg0294	362	G	T	NA	NA	11	NA	NA	NA	NA	NA
CG1	20110125.mgmt.asm2.subset1_00222	fig|6666666.37195.peg.297	CG1_ctg0222	CG1_peg0297	2605	T	C	10	NA	NA	NA	NA	NA	NA	NA
CG1	20110125.mgmt.asm2.subset1_00222	fig|6666666.37195.peg.297	CG1_ctg0222	CG1_peg0297	2659	A	G	NA	NA	NA	NA	NA	NA	10	NA
CG1	20110125.mgmt.asm2.subset1_00222	fig|6666666.37195.peg.297	CG1_ctg0222	CG1_peg0297	2728	G	A	NA	NA	NA	NA	NA	NA	11	NA
CG1	20110125.mgmt.asm2.subset1_00222	fig|6666666.37195.peg.297	CG1_ctg0222	CG1_peg0297	2734	A	G	NA	NA	NA	NA	NA	NA	10	NA
CG1	20110125.mgmt.asm2.subset1_00224	fig|6666666.37195.peg.299	CG1_ctg0224	CG1_peg0299	531	G	A	NA	NA	NA	NA	NA	NA	10	NA
CG1	20110125.mgmt.asm2.subset1_00224	fig|6666666.37195.peg.299	CG1_ctg0224	CG1_peg0299	558	T	G	12	NA	NA	NA	NA	NA	NA	NA
CG1	20110125.mgmt.asm2.subset1_00224	fig|6666666.37195.peg.299	CG1_ctg0224	CG1_peg0299	579	C	T	10	NA	NA	NA	NA	NA	NA	NA
CG1	20110125.mgmt.asm2.subset1_00225	fig|6666666.37195.peg.301	CG1_ctg0225	CG1_peg0301	496	T	C	NA	NA	NA	NA	NA	NA	11	NA
CG1	20110125.mgmt.asm2.subset1_00225	fig|6666666.37195.peg.301	CG1_ctg0225	CG1_peg0301	502	T	C	10	NA	NA	NA	NA	NA	10	NA
CG1	20110125.mgmt.asm2.subset1_00226	fig|6666666.37195.peg.302	CG1_ctg0226	CG1_peg0302	168	C	T	NA	NA	NA	10	NA	NA	NA	NA
CG1	20110125.mgmt.asm2.subset1_00226	fig|6666666.37195.peg.302	CG1_ctg0226	CG1_peg0302	180	T	C	NA	NA	NA	10	NA	NA	NA	NA
CG1	20110125.mgmt.asm2.subset1_00226	fig|6666666.37195.peg.302	CG1_ctg0226	CG1_peg0302	192	C	A	NA	NA	NA	10	NA	NA	NA	NA
CG1	20110125.mgmt.asm2.subset1_00226	fig|6666666.37195.peg.302	CG1_ctg0226	CG1_peg0302	303	T	C	NA	NA	NA	NA	NA	NA	11	NA
CG1	20110125.mgmt.asm2.subset1_00226	fig|6666666.37195.peg.302	CG1_ctg0226	CG1_peg0302	438	T	C	NA	NA	NA	NA	NA	NA	12	NA
CG1	20110125.mgmt.asm2.subset1_00230	fig|6666666.37195.peg.304	CG1_ctg0230	CG1_peg0304	231	A	G	NA	NA	10	NA	NA	NA	NA	NA
CG1	20110125.mgmt.asm2.subset1_00233	fig|6666666.37195.peg.305	CG1_ctg0233	CG1_peg0305	1596	A	T	NA	NA	10	NA	NA	NA	NA	NA
CG1	20110125.mgmt.asm2.subset1_00233	fig|6666666.37195.peg.305	CG1_ctg0233	CG1_peg0305	1758	A	G	NA	NA	NA	NA	NA	NA	10	NA
CG1	20110125.mgmt.asm2.subset1_00233	fig|6666666.37195.peg.305	CG1_ctg0233	CG1_peg0305	1773	T	A	NA	NA	NA	NA	NA	NA	11	NA
CG1	20110125.mgmt.asm2.subset1_00233	fig|6666666.37195.peg.305	CG1_ctg0233	CG1_peg0305	1944	T	A	NA	NA	NA	NA	NA	NA	11	NA
CG1	20110125.mgmt.asm2.subset1_00233	fig|6666666.37195.peg.305	CG1_ctg0233	CG1_peg0305	2157	T	A	NA	NA	NA	NA	NA	11	NA	NA
CG1	20110125.mgmt.asm2.subset1_00233	fig|6666666.37195.peg.305	CG1_ctg0233	CG1_peg0305	2175	T	A	NA	NA	NA	NA	NA	10	NA	NA
CG1	20110125.mgmt.asm2.subset1_00233	fig|6666666.37195.peg.305	CG1_ctg0233	CG1_peg0305	2185	T	C	NA	NA	NA	NA	NA	11	NA	NA
CG1	20110125.mgmt.asm2.subset1_00238	fig|6666666.37195.peg.308	CG1_ctg0238	CG1_peg0308	265	A	G	NA	NA	NA	NA	NA	NA	15	NA
CG1	20110125.mgmt.asm2.subset1_00238	fig|6666666.37195.peg.308	CG1_ctg0238	CG1_peg0308	425	C	T	NA	NA	10	NA	10	NA	NA	NA
CG1	20110125.mgmt.asm2.subset1_00238	fig|6666666.37195.peg.308	CG1_ctg0238	CG1_peg0308	434	A	T	NA	NA	NA	NA	10	NA	NA	NA
CG1	20110125.mgmt.asm2.subset1_00238	fig|6666666.37195.peg.308	CG1_ctg0238	CG1_peg0308	530	T	A	NA	NA	16	NA	11	NA	NA	NA
CG1	20110125.mgmt.asm2.subset1_00238	fig|6666666.37195.peg.308	CG1_ctg0238	CG1_peg0308	539	G	T	NA	NA	17	NA	12	NA	NA	NA
CG1	20110125.mgmt.asm2.subset1_00238	fig|6666666.37195.peg.308	CG1_ctg0238	CG1_peg0308	554	G	T	NA	NA	18	NA	12	NA	10	NA
CG1	20110125.mgmt.asm2.subset1_00238	fig|6666666.37195.peg.308	CG1_ctg0238	CG1_peg0308	584	A	G	NA	NA	15	NA	NA	NA	10	NA
CG1	20110125.mgmt.asm2.subset1_00238	fig|6666666.37195.peg.308	CG1_ctg0238	CG1_peg0308	605	A	G	NA	NA	15	NA	NA	NA	12	NA
CG1	20110125.mgmt.asm2.subset1_00238	fig|6666666.37195.peg.308	CG1_ctg0238	CG1_peg0308	614	T	C	NA	NA	10	NA	NA	NA	10	NA
CG1	20110125.mgmt.asm2.subset1_00238	fig|6666666.37195.peg.308	CG1_ctg0238	CG1_peg0308	623	A	C	NA	NA	12	NA	NA	NA	NA	NA
CG1	20110125.mgmt.asm2.subset1_00238	fig|6666666.37195.peg.308	CG1_ctg0238	CG1_peg0308	686	T	A	NA	NA	10	NA	NA	NA	NA	NA
CG1	20110125.mgmt.asm2.subset1_00239	fig|6666666.37195.peg.309	CG1_ctg0239	CG1_peg0309	184	T	C	NA	NA	NA	11	NA	NA	NA	NA
CG1	20110125.mgmt.asm2.subset1_00239	fig|6666666.37195.peg.309	CG1_ctg0239	CG1_peg0309	214	T	A	NA	NA	NA	14	NA	NA	NA	NA
CG1	20110125.mgmt.asm2.subset1_00239	fig|6666666.37195.peg.309	CG1_ctg0239	CG1_peg0309	283	T	A	NA	NA	NA	NA	NA	21	NA	NA
CG1	20110125.mgmt.asm2.subset1_00239	fig|6666666.37195.peg.309	CG1_ctg0239	CG1_peg0309	283	T	G	NA	NA	10	NA	NA	NA	NA	NA
CG1	20110125.mgmt.asm2.subset1_00239	fig|6666666.37195.peg.309	CG1_ctg0239	CG1_peg0309	523	C	G	NA	NA	NA	NA	NA	NA	NA	12
CG1	20110125.mgmt.asm2.subset1_00239	fig|6666666.37195.peg.309	CG1_ctg0239	CG1_peg0309	535	G	C	NA	NA	NA	11	NA	12	NA	NA
CG1	20110125.mgmt.asm2.subset1_00239	fig|6666666.37195.peg.309	CG1_ctg0239	CG1_peg0309	544	G	A	NA	NA	NA	NA	NA	14	NA	NA
CG1	20110125.mgmt.asm2.subset1_00239	fig|6666666.37195.peg.309	CG1_ctg0239	CG1_peg0309	562	C	A	NA	NA	NA	NA	NA	NA	11	NA
CG1	20110125.mgmt.asm2.subset1_00239	fig|6666666.37195.peg.309	CG1_ctg0239	CG1_peg0309	562	C	A,T	NA	NA	NA	NA	NA	15	NA	NA
CG1	20110125.mgmt.asm2.subset1_00239	fig|6666666.37195.peg.309	CG1_ctg0239	CG1_peg0309	571	G	T	NA	NA	NA	NA	NA	13	11	NA
CG1	20110125.mgmt.asm2.subset1_00239	fig|6666666.37195.peg.309	CG1_ctg0239	CG1_peg0309	577	C	T	NA	NA	NA	NA	NA	13	NA	NA
CG1	20110125.mgmt.asm2.subset1_00239	fig|6666666.37195.peg.309	CG1_ctg0239	CG1_peg0309	607	G	C	NA	NA	NA	NA	NA	13	NA	NA
CG1	20110125.mgmt.asm2.subset1_00239	fig|6666666.37195.peg.309	CG1_ctg0239	CG1_peg0309	607	G	C,A	NA	NA	NA	10	NA	NA	NA	NA
CG1	20110125.mgmt.asm2.subset1_00239	fig|6666666.37195.peg.309	CG1_ctg0239	CG1_peg0309	628	A	T	NA	NA	NA	NA	10	11	NA	NA
CG1	20110125.mgmt.asm2.subset1_00239	fig|6666666.37195.peg.309	CG1_ctg0239	CG1_peg0309	634	T	C	NA	NA	10	NA	10	NA	NA	NA
CG1	20110125.mgmt.asm2.subset1_00239	fig|6666666.37195.peg.309	CG1_ctg0239	CG1_peg0309	640	A	G	NA	NA	NA	NA	10	NA	NA	NA
CG1	20110125.mgmt.asm2.subset1_00242	fig|6666666.37195.peg.311	CG1_ctg0242	CG1_peg0311	499	C	T	NA	NA	NA	NA	NA	NA	11	NA
CG1	20110125.mgmt.asm2.subset1_00243	fig|6666666.37195.peg.312	CG1_ctg0243	CG1_peg0312	631	A	G	NA	NA	NA	NA	10	NA	NA	NA
CG1	20110125.mgmt.asm2.subset1_00243	fig|6666666.37195.peg.312	CG1_ctg0243	CG1_peg0312	694	T	C	NA	NA	10	NA	NA	NA	NA	NA
CG1	20110125.mgmt.asm2.subset1_00245	fig|6666666.37195.peg.319	CG1_ctg0245	CG1_peg0319	563	C	T	NA	NA	NA	NA	NA	NA	13	NA
CG1	20110125.mgmt.asm2.subset1_00246	fig|6666666.37195.peg.321	CG1_ctg0246	CG1_peg0321	646	T	C	NA	NA	NA	NA	NA	NA	10	NA
CG1	20110125.mgmt.asm2.subset1_00247	fig|6666666.37195.peg.322	CG1_ctg0247	CG1_peg0322	324	T	A	10	NA	NA	NA	NA	NA	NA	NA
CG1	20110125.mgmt.asm2.subset1_00248	fig|6666666.37195.peg.325	CG1_ctg0248	CG1_peg0325	372	T	C	NA	NA	NA	13	NA	NA	NA	NA
CG1	20110125.mgmt.asm2.subset1_00248	fig|6666666.37195.peg.325	CG1_ctg0248	CG1_peg0325	441	A	G	NA	NA	NA	14	NA	NA	NA	NA
CG1	20110125.mgmt.asm2.subset1_00248	fig|6666666.37195.peg.325	CG1_ctg0248	CG1_peg0325	453	C	G	NA	NA	NA	11	NA	NA	NA	NA
CG1	20110125.mgmt.asm2.subset1_00248	fig|6666666.37195.peg.325	CG1_ctg0248	CG1_peg0325	477	T	G	NA	NA	NA	14	NA	NA	NA	NA
CG1	20110125.mgmt.asm2.subset1_00248	fig|6666666.37195.peg.325	CG1_ctg0248	CG1_peg0325	566	C	T	NA	NA	NA	NA	NA	10	NA	NA
CG1	20110125.mgmt.asm2.subset1_00248	fig|6666666.37195.peg.325	CG1_ctg0248	CG1_peg0325	885	C	T	NA	NA	NA	NA	NA	10	NA	NA
CG1	20110125.mgmt.asm2.subset1_00252	fig|6666666.37195.peg.327	CG1_ctg0252	CG1_peg0327	292	T	A	NA	10	NA	NA	NA	NA	NA	NA
CG1	20110125.mgmt.asm2.subset1_00254	fig|6666666.37195.peg.330	CG1_ctg0254	CG1_peg0330	2610	G	T	NA	NA	NA	NA	NA	NA	13	NA
CG1	20110125.mgmt.asm2.subset1_00255	fig|6666666.37195.peg.332	CG1_ctg0255	CG1_peg0332	1741	G	A	NA	16	NA	15	NA	27	NA	38
CG1	20110125.mgmt.asm2.subset1_00255	fig|6666666.37195.peg.332	CG1_ctg0255	CG1_peg0332	1931	A	T	NA	21	NA	31	NA	NA	NA	37
CG1	20110125.mgmt.asm2.subset1_00255	fig|6666666.37195.peg.332	CG1_ctg0255	CG1_peg0332	1975	T	A	NA	21	NA	30	NA	58	NA	42
CG1	20110125.mgmt.asm2.subset1_00255	fig|6666666.37195.peg.332	CG1_ctg0255	CG1_peg0332	1999	A	G	NA	19	NA	16	NA	44	11	29
CG1	20110125.mgmt.asm2.subset1_00256	fig|6666666.37195.peg.333	CG1_ctg0256	CG1_peg0333	126	G	T	NA	NA	NA	NA	16	19	NA	NA
CG1	20110125.mgmt.asm2.subset1_00256	fig|6666666.37195.peg.333	CG1_ctg0256	CG1_peg0333	265	G	T	NA	NA	NA	NA	NA	NA	17	NA
CG1	20110125.mgmt.asm2.subset1_00256	fig|6666666.37195.peg.333	CG1_ctg0256	CG1_peg0333	280	C	G	NA	NA	NA	NA	28	NA	19	NA
CG1	20110125.mgmt.asm2.subset1_00256	fig|6666666.37195.peg.333	CG1_ctg0256	CG1_peg0333	336	A	T	NA	NA	19	NA	36	NA	20	NA
CG1	20110125.mgmt.asm2.subset1_00256	fig|6666666.37195.peg.333	CG1_ctg0256	CG1_peg0333	345	A	T	NA	NA	20	NA	36	NA	20	NA
CG1	20110125.mgmt.asm2.subset1_00256	fig|6666666.37195.peg.333	CG1_ctg0256	CG1_peg0333	393	T	C	NA	NA	22	NA	38	NA	23	NA
CG1	20110125.mgmt.asm2.subset1_00256	fig|6666666.37195.peg.333	CG1_ctg0256	CG1_peg0333	594	C	T	NA	NA	15	NA	41	NA	NA	NA
CG1	20110125.mgmt.asm2.subset1_00256	fig|6666666.37195.peg.333	CG1_ctg0256	CG1_peg0333	606	A	T	NA	NA	17	NA	36	NA	21	NA
CG1	20110125.mgmt.asm2.subset1_00258	fig|6666666.37195.peg.335	CG1_ctg0258	CG1_peg0335	554	A	G	NA	NA	NA	NA	NA	NA	11	NA
CG1	20110125.mgmt.asm2.subset1_00264	fig|6666666.37195.peg.339	CG1_ctg0264	CG1_peg0339	351	T	A	NA	NA	NA	NA	NA	NA	NA	12
CG1	20110125.mgmt.asm2.subset1_00264	fig|6666666.37195.peg.339	CG1_ctg0264	CG1_peg0339	357	G	A	NA	NA	NA	NA	NA	NA	NA	12
CG1	20110125.mgmt.asm2.subset1_00264	fig|6666666.37195.peg.339	CG1_ctg0264	CG1_peg0339	375	T	A	NA	NA	NA	NA	NA	14	NA	NA
CG1	20110125.mgmt.asm2.subset1_00264	fig|6666666.37195.peg.339	CG1_ctg0264	CG1_peg0339	442	G	A	NA	NA	NA	NA	NA	13	NA	NA
CG1	20110125.mgmt.asm2.subset1_00264	fig|6666666.37195.peg.339	CG1_ctg0264	CG1_peg0339	468	A	G	NA	NA	13	NA	NA	NA	NA	NA
CG1	20110125.mgmt.asm2.subset1_00264	fig|6666666.37195.peg.339	CG1_ctg0264	CG1_peg0339	474	C	T	NA	NA	NA	NA	NA	NA	NA	28
CG1	20110125.mgmt.asm2.subset1_00264	fig|6666666.37195.peg.339	CG1_ctg0264	CG1_peg0339	480	T	C	NA	NA	15	NA	NA	63	NA	NA
CG1	20110125.mgmt.asm2.subset1_00264	fig|6666666.37195.peg.339	CG1_ctg0264	CG1_peg0339	504	C	T	NA	NA	15	NA	NA	NA	NA	NA
CG1	20110125.mgmt.asm2.subset1_00264	fig|6666666.37195.peg.339	CG1_ctg0264	CG1_peg0339	518	C	A	NA	NA	13	NA	NA	NA	11	NA
CG1	20110125.mgmt.asm2.subset1_00264	fig|6666666.37195.peg.339	CG1_ctg0264	CG1_peg0339	525	C	A	NA	NA	13	NA	12	NA	11	NA
CG1	20110125.mgmt.asm2.subset1_00264	fig|6666666.37195.peg.339	CG1_ctg0264	CG1_peg0339	532	C	A	NA	NA	12	NA	12	NA	11	NA
CG1	20110125.mgmt.asm2.subset1_00264	fig|6666666.37195.peg.339	CG1_ctg0264	CG1_peg0339	540	T	A	NA	NA	13	NA	12	NA	13	NA
CG1	20110125.mgmt.asm2.subset1_00264	fig|6666666.37195.peg.339	CG1_ctg0264	CG1_peg0339	546	T	C	NA	NA	11	NA	16	NA	13	NA
CG1	20110125.mgmt.asm2.subset1_00264	fig|6666666.37195.peg.339	CG1_ctg0264	CG1_peg0339	573	A	T	NA	NA	NA	NA	NA	NA	NA	11
CG1	20110125.mgmt.asm2.subset1_00264	fig|6666666.37195.peg.339	CG1_ctg0264	CG1_peg0339	574	C	A	NA	NA	12	NA	19	11	17	11
CG1	20110125.mgmt.asm2.subset1_00264	fig|6666666.37195.peg.339	CG1_ctg0264	CG1_peg0339	585	C	T	NA	NA	17	NA	18	12	16	11
CG1	20110125.mgmt.asm2.subset1_00264	fig|6666666.37195.peg.339	CG1_ctg0264	CG1_peg0339	618	T	C	NA	NA	16	NA	12	NA	NA	NA
CG1	20110125.mgmt.asm2.subset1_00264	fig|6666666.37195.peg.339	CG1_ctg0264	CG1_peg0339	627	T	C	NA	NA	16	NA	12	NA	NA	NA
CG1	20110125.mgmt.asm2.subset1_00264	fig|6666666.37195.peg.339	CG1_ctg0264	CG1_peg0339	633	G	A	NA	NA	16	NA	11	NA	NA	NA
CG1	20110125.mgmt.asm2.subset1_00264	fig|6666666.37195.peg.339	CG1_ctg0264	CG1_peg0339	642	T	C	NA	NA	NA	NA	12	NA	13	11
CG1	20110125.mgmt.asm2.subset1_00264	fig|6666666.37195.peg.339	CG1_ctg0264	CG1_peg0339	657	A	G	NA	NA	NA	NA	12	NA	14	NA
CG1	20110125.mgmt.asm2.subset1_00264	fig|6666666.37195.peg.339	CG1_ctg0264	CG1_peg0339	666	C	T	NA	NA	NA	NA	10	NA	11	NA
CG1	20110125.mgmt.asm2.subset1_00264	fig|6666666.37195.peg.339	CG1_ctg0264	CG1_peg0339	678	C	T	NA	NA	NA	NA	10	NA	11	NA
CG1	20110125.mgmt.asm2.subset1_00264	fig|6666666.37195.peg.339	CG1_ctg0264	CG1_peg0339	720	T	C	NA	NA	20	13	17	16	11	NA
CG1	20110125.mgmt.asm2.subset1_00264	fig|6666666.37195.peg.339	CG1_ctg0264	CG1_peg0339	732	G	A	NA	NA	17	10	18	15	NA	NA
CG1	20110125.mgmt.asm2.subset1_00264	fig|6666666.37195.peg.339	CG1_ctg0264	CG1_peg0339	744	G	A	NA	NA	16	NA	NA	14	NA	NA
CG1	20110125.mgmt.asm2.subset1_00264	fig|6666666.37195.peg.339	CG1_ctg0264	CG1_peg0339	852	A	T	NA	NA	14	NA	NA	NA	NA	NA
CG1	20110125.mgmt.asm2.subset1_00264	fig|6666666.37195.peg.339	CG1_ctg0264	CG1_peg0339	861	G	A	NA	NA	17	15	NA	NA	NA	NA
CG1	20110125.mgmt.asm2.subset1_00264	fig|6666666.37195.peg.339	CG1_ctg0264	CG1_peg0339	873	G	A	NA	NA	18	16	NA	NA	NA	NA
CG1	20110125.mgmt.asm2.subset1_00264	fig|6666666.37195.peg.339	CG1_ctg0264	CG1_peg0339	886	C	T	NA	NA	17	20	13	10	NA	NA
CG1	20110125.mgmt.asm2.subset1_00264	fig|6666666.37195.peg.339	CG1_ctg0264	CG1_peg0339	894	T	A	NA	NA	19	19	14	11	NA	NA
CG1	20110125.mgmt.asm2.subset1_00264	fig|6666666.37195.peg.340	CG1_ctg0264	CG1_peg0340	945	G	A	NA	NA	27	14	19	11	17	NA
CG1	20110125.mgmt.asm2.subset1_00264	fig|6666666.37195.peg.340	CG1_ctg0264	CG1_peg0340	957	A	G	NA	NA	23	13	17	10	17	NA
CG1	20110125.mgmt.asm2.subset1_00264	fig|6666666.37195.peg.340	CG1_ctg0264	CG1_peg0340	978	G	A	NA	NA	24	24	15	15	18	NA
CG1	20110125.mgmt.asm2.subset1_00264	fig|6666666.37195.peg.340	CG1_ctg0264	CG1_peg0340	984	T	C	NA	NA	27	29	14	17	19	NA
CG1	20110125.mgmt.asm2.subset1_00264	fig|6666666.37195.peg.340	CG1_ctg0264	CG1_peg0340	990	T	A	NA	NA	28	29	14	17	17	NA
CG1	20110125.mgmt.asm2.subset1_00264	fig|6666666.37195.peg.340	CG1_ctg0264	CG1_peg0340	1014	A	G	NA	NA	22	30	14	23	19	NA
CG1	20110125.mgmt.asm2.subset1_00264	fig|6666666.37195.peg.340	CG1_ctg0264	CG1_peg0340	1041	C	T	NA	NA	16	26	10	15	18	NA
CG1	20110125.mgmt.asm2.subset1_00264	fig|6666666.37195.peg.340	CG1_ctg0264	CG1_peg0340	1060	T	C	NA	NA	13	26	10	16	17	NA
CG1	20110125.mgmt.asm2.subset1_00264	fig|6666666.37195.peg.340	CG1_ctg0264	CG1_peg0340	1069	C	T	NA	NA	12	19	10	15	14	NA
CG1	20110125.mgmt.asm2.subset1_00264	fig|6666666.37195.peg.340	CG1_ctg0264	CG1_peg0340	1077	T	A	NA	NA	NA	19	NA	16	13	NA
CG1	20110125.mgmt.asm2.subset1_00264	fig|6666666.37195.peg.340	CG1_ctg0264	CG1_peg0340	1086	C	T	NA	NA	11	19	NA	14	13	NA
CG1	20110125.mgmt.asm2.subset1_00264	fig|6666666.37195.peg.340	CG1_ctg0264	CG1_peg0340	1092	A	G	NA	NA	NA	15	NA	12	NA	NA
CG1	20110125.mgmt.asm2.subset1_00264	fig|6666666.37195.peg.340	CG1_ctg0264	CG1_peg0340	1098	A	G	NA	NA	10	14	NA	12	NA	NA
CG1	20110125.mgmt.asm2.subset1_00264	fig|6666666.37195.peg.340	CG1_ctg0264	CG1_peg0340	1107	C	T	NA	NA	NA	13	NA	NA	NA	NA
CG1	20110125.mgmt.asm2.subset1_00264	fig|6666666.37195.peg.340	CG1_ctg0264	CG1_peg0340	1116	T	C	NA	NA	13	12	NA	10	NA	NA
CG1	20110125.mgmt.asm2.subset1_00264	fig|6666666.37195.peg.340	CG1_ctg0264	CG1_peg0340	1128	A	T	NA	NA	12	13	NA	NA	NA	10
CG1	20110125.mgmt.asm2.subset1_00264	fig|6666666.37195.peg.340	CG1_ctg0264	CG1_peg0340	1133	C	A	NA	NA	12	NA	NA	NA	NA	NA
CG1	20110125.mgmt.asm2.subset1_00264	fig|6666666.37195.peg.340	CG1_ctg0264	CG1_peg0340	1152	T	C	NA	NA	13	NA	NA	NA	NA	NA
CG1	20110125.mgmt.asm2.subset1_00264	fig|6666666.37195.peg.340	CG1_ctg0264	CG1_peg0340	1218	A	T	NA	NA	10	15	10	17	12	NA
CG1	20110125.mgmt.asm2.subset1_00264	fig|6666666.37195.peg.340	CG1_ctg0264	CG1_peg0340	1227	A	G	NA	NA	10	24	12	32	13	15
CG1	20110125.mgmt.asm2.subset1_00264	fig|6666666.37195.peg.340	CG1_ctg0264	CG1_peg0340	1233	C	T	NA	NA	13	29	13	39	13	18
CG1	20110125.mgmt.asm2.subset1_00264	fig|6666666.37195.peg.340	CG1_ctg0264	CG1_peg0340	1239	T	A	NA	NA	16	29	14	NA	18	18
CG1	20110125.mgmt.asm2.subset1_00264	fig|6666666.37195.peg.340	CG1_ctg0264	CG1_peg0340	1239	T	A,G	NA	NA	NA	NA	NA	40	NA	NA
CG1	20110125.mgmt.asm2.subset1_00264	fig|6666666.37195.peg.340	CG1_ctg0264	CG1_peg0340	1266	C	T	NA	NA	18	27	19	40	24	21
CG1	20110125.mgmt.asm2.subset1_00264	fig|6666666.37195.peg.340	CG1_ctg0264	CG1_peg0340	1275	C	T	NA	NA	17	30	20	45	24	25
CG1	20110125.mgmt.asm2.subset1_00264	fig|6666666.37195.peg.340	CG1_ctg0264	CG1_peg0340	1302	A	T	NA	NA	15	35	16	50	22	25
CG1	20110125.mgmt.asm2.subset1_00264	fig|6666666.37195.peg.340	CG1_ctg0264	CG1_peg0340	1315	T	C	NA	NA	12	22	16	27	NA	18
CG1	20110125.mgmt.asm2.subset1_00264	fig|6666666.37195.peg.340	CG1_ctg0264	CG1_peg0340	1335	A	G	NA	NA	11	42	16	44	17	22
CG1	20110125.mgmt.asm2.subset1_00264	fig|6666666.37195.peg.340	CG1_ctg0264	CG1_peg0340	1341	C	T	NA	NA	11	41	17	43	18	19
CG1	20110125.mgmt.asm2.subset1_00264	fig|6666666.37195.peg.340	CG1_ctg0264	CG1_peg0340	1356	T	C	NA	NA	14	39	15	42	NA	18
CG1	20110125.mgmt.asm2.subset1_00264	fig|6666666.37195.peg.340	CG1_ctg0264	CG1_peg0340	1365	T	A	NA	NA	14	32	14	31	15	10
CG1	20110125.mgmt.asm2.subset1_00264	fig|6666666.37195.peg.340	CG1_ctg0264	CG1_peg0340	1368	C	T	11	NA	NA	NA	NA	NA	NA	NA
CG1	20110125.mgmt.asm2.subset1_00264	fig|6666666.37195.peg.340	CG1_ctg0264	CG1_peg0340	1383	A	T	11	NA	NA	NA	NA	NA	NA	NA
CG1	20110125.mgmt.asm2.subset1_00264	fig|6666666.37195.peg.340	CG1_ctg0264	CG1_peg0340	1401	A	G	NA	NA	15	22	NA	26	NA	NA
CG1	20110125.mgmt.asm2.subset1_00264	fig|6666666.37195.peg.340	CG1_ctg0264	CG1_peg0340	1413	T	C	NA	NA	13	22	10	20	NA	NA
CG1	20110125.mgmt.asm2.subset1_00264	fig|6666666.37195.peg.340	CG1_ctg0264	CG1_peg0340	1425	C	A	NA	NA	12	15	NA	21	12	11
CG1	20110125.mgmt.asm2.subset1_00264	fig|6666666.37195.peg.340	CG1_ctg0264	CG1_peg0340	1446	T	A	NA	NA	NA	20	11	29	NA	18
CG1	20110125.mgmt.asm2.subset1_00264	fig|6666666.37195.peg.340	CG1_ctg0264	CG1_peg0340	1452	T	C	NA	NA	10	22	11	30	NA	18
CG1	20110125.mgmt.asm2.subset1_00264	fig|6666666.37195.peg.340	CG1_ctg0264	CG1_peg0340	1464	A	G	NA	NA	NA	39	11	31	NA	21
CG1	20110125.mgmt.asm2.subset1_00264	fig|6666666.37195.peg.340	CG1_ctg0264	CG1_peg0340	1479	G	C	NA	NA	10	48	13	30	12	15
CG1	20110125.mgmt.asm2.subset1_00264	fig|6666666.37195.peg.340	CG1_ctg0264	CG1_peg0340	1488	C	T	NA	NA	NA	51	12	40	NA	12
CG1	20110125.mgmt.asm2.subset1_00264	fig|6666666.37195.peg.340	CG1_ctg0264	CG1_peg0340	1509	T	A	NA	NA	NA	40	NA	31	NA	13
CG1	20110125.mgmt.asm2.subset1_00264	fig|6666666.37195.peg.340	CG1_ctg0264	CG1_peg0340	1527	A	T	NA	NA	NA	38	NA	34	NA	14
CG1	20110125.mgmt.asm2.subset1_00264	fig|6666666.37195.peg.340	CG1_ctg0264	CG1_peg0340	1545	T	C	NA	NA	NA	33	NA	27	18	NA
CG1	20110125.mgmt.asm2.subset1_00264	fig|6666666.37195.peg.340	CG1_ctg0264	CG1_peg0340	1551	T	A	NA	NA	NA	29	NA	27	18	NA
CG1	20110125.mgmt.asm2.subset1_00264	fig|6666666.37195.peg.340	CG1_ctg0264	CG1_peg0340	1560	A	G	NA	NA	NA	26	NA	23	17	NA
CG1	20110125.mgmt.asm2.subset1_00264	fig|6666666.37195.peg.340	CG1_ctg0264	CG1_peg0340	1569	C	A	NA	NA	NA	25	NA	26	21	NA
CG1	20110125.mgmt.asm2.subset1_00264	fig|6666666.37195.peg.340	CG1_ctg0264	CG1_peg0340	1575	A	G	NA	NA	NA	14	NA	19	21	NA
CG1	20110125.mgmt.asm2.subset1_00264	fig|6666666.37195.peg.340	CG1_ctg0264	CG1_peg0340	1581	T	A	NA	NA	10	14	NA	NA	NA	NA
CG1	20110125.mgmt.asm2.subset1_00264	fig|6666666.37195.peg.340	CG1_ctg0264	CG1_peg0340	1581	T	G	NA	NA	NA	NA	NA	15	NA	NA
CG1	20110125.mgmt.asm2.subset1_00264	fig|6666666.37195.peg.340	CG1_ctg0264	CG1_peg0340	1599	G	A	NA	NA	NA	13	NA	14	20	NA
CG1	20110125.mgmt.asm2.subset1_00264	fig|6666666.37195.peg.340	CG1_ctg0264	CG1_peg0340	1609	T	C	NA	NA	NA	14	NA	13	NA	NA
CG1	20110125.mgmt.asm2.subset1_00264	fig|6666666.37195.peg.340	CG1_ctg0264	CG1_peg0340	1626	C	T	NA	NA	10	19	NA	11	16	NA
CG1	20110125.mgmt.asm2.subset1_00264	fig|6666666.37195.peg.340	CG1_ctg0264	CG1_peg0340	1641	C	A	NA	NA	11	NA	14	10	20	NA
CG1	20110125.mgmt.asm2.subset1_00264	fig|6666666.37195.peg.340	CG1_ctg0264	CG1_peg0340	1659	T	G	NA	NA	10	15	11	11	19	NA
CG1	20110125.mgmt.asm2.subset1_00264	fig|6666666.37195.peg.340	CG1_ctg0264	CG1_peg0340	1676	T	A	NA	NA	13	16	14	NA	13	NA
CG1	20110125.mgmt.asm2.subset1_00264	fig|6666666.37195.peg.340	CG1_ctg0264	CG1_peg0340	1698	G	A	NA	NA	11	16	14	11	14	NA
CG1	20110125.mgmt.asm2.subset1_00264	fig|6666666.37195.peg.340	CG1_ctg0264	CG1_peg0340	1710	G	T	NA	NA	10	10	NA	NA	11	NA
CG1	20110125.mgmt.asm2.subset1_00264	fig|6666666.37195.peg.340	CG1_ctg0264	CG1_peg0340	1720	T	C	NA	NA	10	12	NA	NA	NA	NA
CG1	20110125.mgmt.asm2.subset1_00264	fig|6666666.37195.peg.340	CG1_ctg0264	CG1_peg0340	1726	C	T	NA	NA	NA	NA	NA	NA	13	NA
CG1	20110125.mgmt.asm2.subset1_00264	fig|6666666.37195.peg.340	CG1_ctg0264	CG1_peg0340	1731	G	A	NA	NA	11	11	NA	10	NA	NA
CG1	20110125.mgmt.asm2.subset1_00264	fig|6666666.37195.peg.340	CG1_ctg0264	CG1_peg0340	1740	T	A	NA	NA	NA	12	NA	NA	NA	NA
CG1	20110125.mgmt.asm2.subset1_00264	fig|6666666.37195.peg.340	CG1_ctg0264	CG1_peg0340	1743	T	C	NA	NA	NA	NA	NA	NA	14	NA
CG1	20110125.mgmt.asm2.subset1_00264	fig|6666666.37195.peg.340	CG1_ctg0264	CG1_peg0340	1746	C	T	NA	NA	12	NA	11	NA	NA	NA
CG1	20110125.mgmt.asm2.subset1_00264	fig|6666666.37195.peg.340	CG1_ctg0264	CG1_peg0340	1758	A	T	NA	NA	10	12	10	17	13	12
CG1	20110125.mgmt.asm2.subset1_00264	fig|6666666.37195.peg.340	CG1_ctg0264	CG1_peg0340	1761	T	A	NA	NA	NA	NA	NA	NA	13	NA
CG1	20110125.mgmt.asm2.subset1_00264	fig|6666666.37195.peg.340	CG1_ctg0264	CG1_peg0340	1794	T	C	NA	NA	NA	NA	NA	14	NA	NA
CG1	20110125.mgmt.asm2.subset1_00264	fig|6666666.37195.peg.340	CG1_ctg0264	CG1_peg0340	1863	A	T	NA	NA	NA	12	NA	NA	NA	NA
CG1	20110125.mgmt.asm2.subset1_00264	fig|6666666.37195.peg.340	CG1_ctg0264	CG1_peg0340	1878	A	G	NA	NA	NA	17	NA	NA	NA	NA
CG1	20110125.mgmt.asm2.subset1_00264	fig|6666666.37195.peg.340	CG1_ctg0264	CG1_peg0340	1897	G	T	NA	NA	10	27	NA	NA	NA	NA
CG1	20110125.mgmt.asm2.subset1_00264	fig|6666666.37195.peg.340	CG1_ctg0264	CG1_peg0340	1904	A	T	NA	NA	NA	27	NA	NA	16	NA
CG1	20110125.mgmt.asm2.subset1_00264	fig|6666666.37195.peg.340	CG1_ctg0264	CG1_peg0340	1914	G	A	NA	NA	10	24	NA	27	15	29
CG1	20110125.mgmt.asm2.subset1_00264	fig|6666666.37195.peg.341	CG1_ctg0264	CG1_peg0341	2023	A	G	NA	NA	16	NA	NA	NA	NA	NA
CG1	20110125.mgmt.asm2.subset1_00264	fig|6666666.37195.peg.341	CG1_ctg0264	CG1_peg0341	2029	T	C	NA	NA	15	NA	NA	NA	NA	NA
CG1	20110125.mgmt.asm2.subset1_00264	fig|6666666.37195.peg.341	CG1_ctg0264	CG1_peg0341	2083	T	A	NA	NA	NA	13	NA	NA	NA	NA
CG1	20110125.mgmt.asm2.subset1_00264	fig|6666666.37195.peg.341	CG1_ctg0264	CG1_peg0341	2090	C	T	NA	NA	NA	12	NA	NA	NA	NA
CG1	20110125.mgmt.asm2.subset1_00264	fig|6666666.37195.peg.341	CG1_ctg0264	CG1_peg0341	2095	A	G	NA	NA	NA	11	NA	12	NA	NA
CG1	20110125.mgmt.asm2.subset1_00264	fig|6666666.37195.peg.341	CG1_ctg0264	CG1_peg0341	2104	T	A	NA	12	NA	10	NA	10	NA	NA
CG1	20110125.mgmt.asm2.subset1_00264	fig|6666666.37195.peg.341	CG1_ctg0264	CG1_peg0341	2182	G	A	NA	NA	NA	NA	NA	12	NA	NA
CG1	20110125.mgmt.asm2.subset1_00264	fig|6666666.37195.peg.341	CG1_ctg0264	CG1_peg0341	2194	G	A	NA	NA	NA	NA	NA	12	NA	NA
CG1	20110125.mgmt.asm2.subset1_00264	fig|6666666.37195.peg.341	CG1_ctg0264	CG1_peg0341	2203	T	A	NA	NA	NA	NA	NA	12	NA	NA
CG1	20110125.mgmt.asm2.subset1_00264	fig|6666666.37195.peg.341	CG1_ctg0264	CG1_peg0341	2215	C	A	NA	NA	NA	NA	NA	10	NA	NA
CG1	20110125.mgmt.asm2.subset1_00264	fig|6666666.37195.peg.341	CG1_ctg0264	CG1_peg0341	2317	C	T	NA	NA	NA	NA	NA	NA	NA	17
CG1	20110125.mgmt.asm2.subset1_00264	fig|6666666.37195.peg.342	CG1_ctg0264	CG1_peg0342	2572	A	T	NA	11	NA	NA	NA	NA	NA	NA
CG1	20110125.mgmt.asm2.subset1_00270	fig|6666666.37195.peg.351	CG1_ctg0270	CG1_peg0351	1409	G	A	NA	NA	NA	NA	NA	NA	12	NA
CG1	20110125.mgmt.asm2.subset1_00270	fig|6666666.37195.peg.351	CG1_ctg0270	CG1_peg0351	1586	T	C	NA	NA	NA	NA	NA	NA	11	NA
CG1	20110125.mgmt.asm2.subset1_00270	fig|6666666.37195.peg.351	CG1_ctg0270	CG1_peg0351	1712	G	T	NA	NA	10	NA	10	NA	NA	NA
CG1	20110125.mgmt.asm2.subset1_00270	fig|6666666.37195.peg.351	CG1_ctg0270	CG1_peg0351	1724	A	T	NA	NA	11	NA	NA	NA	NA	NA
CG1	20110125.mgmt.asm2.subset1_00270	fig|6666666.37195.peg.351	CG1_ctg0270	CG1_peg0351	1733	A	T	NA	NA	10	NA	NA	NA	NA	NA
CG1	20110125.mgmt.asm2.subset1_00270	fig|6666666.37195.peg.351	CG1_ctg0270	CG1_peg0351	1754	A	T	NA	NA	NA	NA	NA	NA	12	NA
CG1	20110125.mgmt.asm2.subset1_00270	fig|6666666.37195.peg.351	CG1_ctg0270	CG1_peg0351	1784	T	G	NA	NA	NA	NA	NA	NA	17	NA
CG1	20110125.mgmt.asm2.subset1_00270	fig|6666666.37195.peg.351	CG1_ctg0270	CG1_peg0351	1790	A	G	NA	NA	NA	NA	NA	NA	17	NA
CG1	20110125.mgmt.asm2.subset1_00270	fig|6666666.37195.peg.351	CG1_ctg0270	CG1_peg0351	1796	C	A	NA	NA	NA	NA	NA	NA	17	NA
CG1	20110125.mgmt.asm2.subset1_00270	fig|6666666.37195.peg.351	CG1_ctg0270	CG1_peg0351	1814	C	A	NA	NA	NA	NA	NA	NA	14	NA
CG1	20110125.mgmt.asm2.subset1_00270	fig|6666666.37195.peg.351	CG1_ctg0270	CG1_peg0351	1820	T	A	NA	NA	NA	NA	NA	NA	13	NA
CG1	20110125.mgmt.asm2.subset1_00270	fig|6666666.37195.peg.351	CG1_ctg0270	CG1_peg0351	2000	T	C	NA	NA	10	NA	NA	NA	NA	NA
CG1	20110125.mgmt.asm2.subset1_00270	fig|6666666.37195.peg.351	CG1_ctg0270	CG1_peg0351	2009	A	C	NA	NA	12	NA	NA	NA	NA	NA
CG1	20110125.mgmt.asm2.subset1_00270	fig|6666666.37195.peg.351	CG1_ctg0270	CG1_peg0351	2018	A	C	NA	NA	14	NA	NA	NA	NA	NA
CG1	20110125.mgmt.asm2.subset1_00270	fig|6666666.37195.peg.351	CG1_ctg0270	CG1_peg0351	2021	T	C	NA	NA	13	NA	NA	NA	NA	NA
CG1	20110125.mgmt.asm2.subset1_00270	fig|6666666.37195.peg.351	CG1_ctg0270	CG1_peg0351	2030	G	A	NA	NA	14	NA	NA	NA	NA	NA
CG1	20110125.mgmt.asm2.subset1_00270	fig|6666666.37195.peg.351	CG1_ctg0270	CG1_peg0351	2089	A	C	NA	NA	NA	NA	NA	NA	11	NA
CG1	20110125.mgmt.asm2.subset1_00270	fig|6666666.37195.peg.351	CG1_ctg0270	CG1_peg0351	2111	A	G	NA	NA	NA	NA	NA	NA	16	NA
CG1	20110125.mgmt.asm2.subset1_00270	fig|6666666.37195.peg.351	CG1_ctg0270	CG1_peg0351	2135	G	A	NA	NA	NA	NA	10	NA	NA	NA
CG1	20110125.mgmt.asm2.subset1_00271	fig|6666666.37195.peg.355	CG1_ctg0271	CG1_peg0355	2566	C	T,G,A	NA	NA	NA	NA	NA	NA	NA	10
CG1	20110125.mgmt.asm2.subset1_00272	fig|6666666.37195.peg.356	CG1_ctg0272	CG1_peg0356	224	C	T	NA	NA	10	36	NA	52	NA	43
CG1	20110125.mgmt.asm2.subset1_00272	fig|6666666.37195.peg.356	CG1_ctg0272	CG1_peg0356	230	C	T	NA	NA	10	29	NA	49	NA	39
CG1	20110125.mgmt.asm2.subset1_00272	fig|6666666.37195.peg.356	CG1_ctg0272	CG1_peg0356	236	G	C	NA	NA	10	28	NA	43	NA	35
CG1	20110125.mgmt.asm2.subset1_00272	fig|6666666.37195.peg.356	CG1_ctg0272	CG1_peg0356	251	A	G	NA	11	NA	NA	NA	33	NA	35
CG1	20110125.mgmt.asm2.subset1_00272	fig|6666666.37195.peg.356	CG1_ctg0272	CG1_peg0356	380	C	T	NA	NA	NA	NA	NA	20	NA	13
CG1	20110125.mgmt.asm2.subset1_00272	fig|6666666.37195.peg.356	CG1_ctg0272	CG1_peg0356	569	A	T	NA	NA	26	36	15	NA	NA	25
CG1	20110125.mgmt.asm2.subset1_00272	fig|6666666.37195.peg.356	CG1_ctg0272	CG1_peg0356	578	A	T	NA	NA	NA	NA	NA	NA	NA	27
CG1	20110125.mgmt.asm2.subset1_00272	fig|6666666.37195.peg.357	CG1_ctg0272	CG1_peg0357	748	A	T	NA	NA	13	85	NA	34	NA	NA
CG1	20110125.mgmt.asm2.subset1_00272	fig|6666666.37195.peg.357	CG1_ctg0272	CG1_peg0357	754	A	T	NA	NA	12	87	NA	34	NA	NA
CG1	20110125.mgmt.asm2.subset1_00272	fig|6666666.37195.peg.357	CG1_ctg0272	CG1_peg0357	778	A	G	NA	NA	13	89	NA	42	NA	NA
CG1	20110125.mgmt.asm2.subset1_00272	fig|6666666.37195.peg.357	CG1_ctg0272	CG1_peg0357	781	C	T	NA	NA	NA	NA	NA	NA	NA	30
CG1	20110125.mgmt.asm2.subset1_00272	fig|6666666.37195.peg.357	CG1_ctg0272	CG1_peg0357	793	C	T	NA	NA	11	29	NA	15	NA	NA
CG1	20110125.mgmt.asm2.subset1_00272	fig|6666666.37195.peg.357	CG1_ctg0272	CG1_peg0357	817	A	T	NA	NA	15	NA	NA	19	NA	NA
CG1	20110125.mgmt.asm2.subset1_00272	fig|6666666.37195.peg.357	CG1_ctg0272	CG1_peg0357	844	G	A	NA	NA	17	NA	NA	19	NA	NA
CG1	20110125.mgmt.asm2.subset1_00272	fig|6666666.37195.peg.357	CG1_ctg0272	CG1_peg0357	844	G	A,T	NA	NA	NA	22	NA	NA	NA	NA
CG1	20110125.mgmt.asm2.subset1_00272	fig|6666666.37195.peg.357	CG1_ctg0272	CG1_peg0357	856	A	T	NA	NA	15	19	NA	NA	NA	NA
CG1	20110125.mgmt.asm2.subset1_00272	fig|6666666.37195.peg.357	CG1_ctg0272	CG1_peg0357	859	A	T	NA	NA	NA	NA	NA	NA	NA	17
CG1	20110125.mgmt.asm2.subset1_00272	fig|6666666.37195.peg.357	CG1_ctg0272	CG1_peg0357	862	A	T	NA	NA	14	NA	NA	13	NA	NA
CG1	20110125.mgmt.asm2.subset1_00272	fig|6666666.37195.peg.357	CG1_ctg0272	CG1_peg0357	865	C	T	NA	NA	13	17	NA	NA	NA	NA
CG1	20110125.mgmt.asm2.subset1_00272	fig|6666666.37195.peg.357	CG1_ctg0272	CG1_peg0357	871	C	T	NA	NA	14	13	NA	NA	NA	NA
CG1	20110125.mgmt.asm2.subset1_00272	fig|6666666.37195.peg.357	CG1_ctg0272	CG1_peg0357	882	G	A	NA	NA	12	14	NA	12	NA	NA
CG1	20110125.mgmt.asm2.subset1_00272	fig|6666666.37195.peg.357	CG1_ctg0272	CG1_peg0357	889	C	T	NA	NA	15	16	NA	NA	12	NA
CG1	20110125.mgmt.asm2.subset1_00272	fig|6666666.37195.peg.357	CG1_ctg0272	CG1_peg0357	898	T	G	NA	NA	13	NA	NA	NA	NA	NA
CG1	20110125.mgmt.asm2.subset1_00272	fig|6666666.37195.peg.357	CG1_ctg0272	CG1_peg0357	904	C	T	NA	NA	11	NA	NA	NA	13	NA
CG1	20110125.mgmt.asm2.subset1_00272	fig|6666666.37195.peg.357	CG1_ctg0272	CG1_peg0357	904	C	T,A	NA	NA	NA	NA	10	NA	NA	NA
CG1	20110125.mgmt.asm2.subset1_00272	fig|6666666.37195.peg.357	CG1_ctg0272	CG1_peg0357	916	T	G	NA	NA	NA	NA	13	NA	NA	10
CG1	20110125.mgmt.asm2.subset1_00272	fig|6666666.37195.peg.357	CG1_ctg0272	CG1_peg0357	919	G	T	NA	NA	NA	13	13	NA	NA	NA
CG1	20110125.mgmt.asm2.subset1_00272	fig|6666666.37195.peg.357	CG1_ctg0272	CG1_peg0357	928	G	A	NA	NA	NA	NA	NA	11	NA	10
CG1	20110125.mgmt.asm2.subset1_00272	fig|6666666.37195.peg.357	CG1_ctg0272	CG1_peg0357	940	T	C	NA	NA	NA	NA	NA	NA	11	NA
CG1	20110125.mgmt.asm2.subset1_00272	fig|6666666.37195.peg.357	CG1_ctg0272	CG1_peg0357	942	G	A	NA	NA	NA	NA	11	NA	13	NA
CG1	20110125.mgmt.asm2.subset1_00272	fig|6666666.37195.peg.358	CG1_ctg0272	CG1_peg0358	961	C	T	NA	NA	NA	NA	10	NA	15	NA
CG1	20110125.mgmt.asm2.subset1_00272	fig|6666666.37195.peg.358	CG1_ctg0272	CG1_peg0358	998	G	C	NA	NA	NA	NA	NA	NA	NA	25
CG1	20110125.mgmt.asm2.subset1_00272	fig|6666666.37195.peg.358	CG1_ctg0272	CG1_peg0358	1071	C	T	NA	NA	11	NA	NA	NA	NA	19
CG1	20110125.mgmt.asm2.subset1_00272	fig|6666666.37195.peg.358	CG1_ctg0272	CG1_peg0358	1098	C	T	NA	NA	13	NA	NA	NA	NA	NA
CG1	20110125.mgmt.asm2.subset1_00272	fig|6666666.37195.peg.358	CG1_ctg0272	CG1_peg0358	1116	G	T	NA	NA	11	NA	NA	NA	NA	NA
CG1	20110125.mgmt.asm2.subset1_00272	fig|6666666.37195.peg.358	CG1_ctg0272	CG1_peg0358	1197	T	C	NA	NA	NA	NA	NA	NA	NA	11
CG1	20110125.mgmt.asm2.subset1_00272	fig|6666666.37195.peg.358	CG1_ctg0272	CG1_peg0358	1260	G	A	NA	NA	NA	NA	NA	NA	NA	10
CG1	20110125.mgmt.asm2.subset1_00272	fig|6666666.37195.peg.358	CG1_ctg0272	CG1_peg0358	1272	C	T	NA	NA	NA	12	NA	11	NA	13
CG1	20110125.mgmt.asm2.subset1_00272	fig|6666666.37195.peg.358	CG1_ctg0272	CG1_peg0358	1299	G	A	NA	NA	NA	12	NA	11	NA	NA
CG1	20110125.mgmt.asm2.subset1_00272	fig|6666666.37195.peg.358	CG1_ctg0272	CG1_peg0358	1323	G	C	NA	NA	NA	12	NA	10	10	NA
CG1	20110125.mgmt.asm2.subset1_00272	fig|6666666.37195.peg.358	CG1_ctg0272	CG1_peg0358	1332	T	G	NA	NA	NA	13	NA	NA	10	NA
CG1	20110125.mgmt.asm2.subset1_00272	fig|6666666.37195.peg.358	CG1_ctg0272	CG1_peg0358	1338	T	G	NA	NA	NA	13	NA	NA	10	NA
CG1	20110125.mgmt.asm2.subset1_00272	fig|6666666.37195.peg.358	CG1_ctg0272	CG1_peg0358	1527	A	T	NA	NA	10	NA	NA	NA	NA	NA
CG1	20110125.mgmt.asm2.subset1_00272	fig|6666666.37195.peg.358	CG1_ctg0272	CG1_peg0358	1704	T	A	NA	NA	NA	NA	NA	13	NA	NA
CG1	20110125.mgmt.asm2.subset1_00272	fig|6666666.37195.peg.358	CG1_ctg0272	CG1_peg0358	1716	T	C	NA	NA	NA	NA	NA	14	NA	NA
CG1	20110125.mgmt.asm2.subset1_00272	fig|6666666.37195.peg.358	CG1_ctg0272	CG1_peg0358	1725	C	T	NA	NA	NA	NA	NA	16	NA	NA
CG1	20110125.mgmt.asm2.subset1_00272	fig|6666666.37195.peg.358	CG1_ctg0272	CG1_peg0358	1739	T	C	NA	NA	NA	NA	NA	16	NA	NA
CG1	20110125.mgmt.asm2.subset1_00272	fig|6666666.37195.peg.358	CG1_ctg0272	CG1_peg0358	1750	G	T	NA	NA	NA	NA	NA	15	NA	NA
CG1	20110125.mgmt.asm2.subset1_00272	fig|6666666.37195.peg.359	CG1_ctg0272	CG1_peg0359	1811	T	A	NA	NA	NA	NA	NA	12	NA	10
CG1	20110125.mgmt.asm2.subset1_00272	fig|6666666.37195.peg.359	CG1_ctg0272	CG1_peg0359	1835	A	G	NA	NA	NA	NA	NA	20	NA	15
CG1	20110125.mgmt.asm2.subset1_00272	fig|6666666.37195.peg.359	CG1_ctg0272	CG1_peg0359	1910	G	T	NA	NA	10	NA	NA	NA	NA	NA
CG1	20110125.mgmt.asm2.subset1_00272	fig|6666666.37195.peg.359	CG1_ctg0272	CG1_peg0359	1967	A	T	NA	NA	NA	NA	NA	12	NA	12
CG1	20110125.mgmt.asm2.subset1_00272	fig|6666666.37195.peg.359	CG1_ctg0272	CG1_peg0359	2027	A	G	NA	NA	NA	NA	11	NA	11	NA
CG1	20110125.mgmt.asm2.subset1_00272	fig|6666666.37195.peg.359	CG1_ctg0272	CG1_peg0359	2036	G	A	NA	NA	NA	NA	NA	NA	11	NA
CG1	20110125.mgmt.asm2.subset1_00272	fig|6666666.37195.peg.359	CG1_ctg0272	CG1_peg0359	2048	T	C	NA	NA	NA	NA	NA	NA	11	NA
CG1	20110125.mgmt.asm2.subset1_00272	fig|6666666.37195.peg.359	CG1_ctg0272	CG1_peg0359	2066	T	A	NA	NA	NA	NA	10	NA	NA	NA
CG1	20110125.mgmt.asm2.subset1_00272	fig|6666666.37195.peg.359	CG1_ctg0272	CG1_peg0359	2216	T	C	NA	NA	NA	NA	NA	NA	NA	10
CG1	20110125.mgmt.asm2.subset1_00272	fig|6666666.37195.peg.359	CG1_ctg0272	CG1_peg0359	2324	C	A	NA	13	NA	NA	NA	NA	NA	11
CG1	20110125.mgmt.asm2.subset1_00272	fig|6666666.37195.peg.359	CG1_ctg0272	CG1_peg0359	2354	A	G	NA	NA	NA	NA	NA	NA	10	21
CG1	20110125.mgmt.asm2.subset1_00272	fig|6666666.37195.peg.359	CG1_ctg0272	CG1_peg0359	2387	A	C	NA	NA	17	30	NA	37	15	30
CG1	20110125.mgmt.asm2.subset1_00272	fig|6666666.37195.peg.359	CG1_ctg0272	CG1_peg0359	2417	A	T	NA	NA	16	39	NA	46	12	43
CG1	20110125.mgmt.asm2.subset1_00272	fig|6666666.37195.peg.359	CG1_ctg0272	CG1_peg0359	2429	A	T	NA	NA	15	36	NA	48	12	42
CG1	20110125.mgmt.asm2.subset1_00272	fig|6666666.37195.peg.359	CG1_ctg0272	CG1_peg0359	2435	T	C	NA	NA	13	36	NA	46	NA	42
CG1	20110125.mgmt.asm2.subset1_00272	fig|6666666.37195.peg.359	CG1_ctg0272	CG1_peg0359	2447	T	G	NA	NA	12	26	NA	26	NA	27
CG1	20110125.mgmt.asm2.subset1_00272	fig|6666666.37195.peg.359	CG1_ctg0272	CG1_peg0359	2539	C	T	NA	NA	NA	NA	NA	18	NA	NA
CG1	20110125.mgmt.asm2.subset1_00272	fig|6666666.37195.peg.359	CG1_ctg0272	CG1_peg0359	2546	C	A	NA	NA	NA	NA	NA	20	NA	NA
CG1	20110125.mgmt.asm2.subset1_00272	fig|6666666.37195.peg.359	CG1_ctg0272	CG1_peg0359	2546	C	T	NA	NA	NA	NA	NA	NA	NA	12
CG1	20110125.mgmt.asm2.subset1_00272	fig|6666666.37195.peg.359	CG1_ctg0272	CG1_peg0359	2555	T	C	NA	NA	NA	NA	NA	NA	NA	12
CG1	20110125.mgmt.asm2.subset1_00272	fig|6666666.37195.peg.359	CG1_ctg0272	CG1_peg0359	2560	T	A	NA	NA	NA	NA	NA	NA	NA	12
CG1	20110125.mgmt.asm2.subset1_00272	fig|6666666.37195.peg.359	CG1_ctg0272	CG1_peg0359	2588	T	G	NA	NA	NA	NA	NA	14	NA	NA
CG1	20110125.mgmt.asm2.subset1_00272	fig|6666666.37195.peg.359	CG1_ctg0272	CG1_peg0359	2600	A	T	NA	NA	NA	NA	NA	12	NA	NA
CG1	20110125.mgmt.asm2.subset1_00274	fig|6666666.37195.peg.364	CG1_ctg0274	CG1_peg0364	4359	T	C	NA	NA	NA	NA	11	NA	NA	NA
CG1	20110125.mgmt.asm2.subset1_00274	fig|6666666.37195.peg.364	CG1_ctg0274	CG1_peg0364	4383	T	G	10	NA	NA	NA	13	NA	21	NA
CG1	20110125.mgmt.asm2.subset1_00274	fig|6666666.37195.peg.364	CG1_ctg0274	CG1_peg0364	4408	A	T	NA	NA	NA	NA	12	NA	25	NA
CG1	20110125.mgmt.asm2.subset1_00275	fig|6666666.37195.peg.365	CG1_ctg0275	CG1_peg0365	289	A	T	NA	NA	NA	NA	NA	NA	11	NA
CG1	20110125.mgmt.asm2.subset1_00275	fig|6666666.37195.peg.365	CG1_ctg0275	CG1_peg0365	298	C	A	NA	NA	NA	NA	NA	NA	11	NA
CG1	20110125.mgmt.asm2.subset1_00275	fig|6666666.37195.peg.365	CG1_ctg0275	CG1_peg0365	331	A	T	NA	NA	NA	NA	NA	NA	11	NA
CG1	20110125.mgmt.asm2.subset1_00275	fig|6666666.37195.peg.365	CG1_ctg0275	CG1_peg0365	873	T	C	NA	NA	NA	NA	NA	NA	10	NA
CG1	20110125.mgmt.asm2.subset1_00275	fig|6666666.37195.peg.365	CG1_ctg0275	CG1_peg0365	1165	A	T	NA	NA	NA	NA	NA	NA	11	NA
CG1	20110125.mgmt.asm2.subset1_00275	fig|6666666.37195.peg.365	CG1_ctg0275	CG1_peg0365	1171	A	G	NA	NA	NA	NA	NA	NA	10	NA
CG1	20110125.mgmt.asm2.subset1_00275	fig|6666666.37195.peg.365	CG1_ctg0275	CG1_peg0365	1177	C	T	NA	NA	NA	NA	NA	NA	10	NA
CG1	20110125.mgmt.asm2.subset1_00275	fig|6666666.37195.peg.365	CG1_ctg0275	CG1_peg0365	1320	C	T	NA	NA	10	NA	NA	NA	NA	NA
CG1	20110125.mgmt.asm2.subset1_00275	fig|6666666.37195.peg.365	CG1_ctg0275	CG1_peg0365	1335	A	G	NA	NA	10	NA	NA	NA	NA	NA
CG1	20110125.mgmt.asm2.subset1_00276	fig|6666666.37195.peg.368	CG1_ctg0276	CG1_peg0368	314	C	T	NA	NA	NA	NA	NA	29	NA	NA
CG1	20110125.mgmt.asm2.subset1_00276	fig|6666666.37195.peg.368	CG1_ctg0276	CG1_peg0368	322	C	A	NA	NA	NA	11	NA	33	NA	NA
CG1	20110125.mgmt.asm2.subset1_00276	fig|6666666.37195.peg.368	CG1_ctg0276	CG1_peg0368	337	A	G	NA	NA	NA	NA	NA	36	NA	NA
CG1	20110125.mgmt.asm2.subset1_00276	fig|6666666.37195.peg.368	CG1_ctg0276	CG1_peg0368	349	T	G	NA	15	NA	NA	NA	NA	NA	NA
CG1	20110125.mgmt.asm2.subset1_00276	fig|6666666.37195.peg.368	CG1_ctg0276	CG1_peg0368	358	T	A	NA	NA	NA	NA	NA	36	NA	NA
CG1	20110125.mgmt.asm2.subset1_00276	fig|6666666.37195.peg.368	CG1_ctg0276	CG1_peg0368	370	T	A	NA	NA	NA	14	NA	37	NA	NA
CG1	20110125.mgmt.asm2.subset1_00276	fig|6666666.37195.peg.368	CG1_ctg0276	CG1_peg0368	378	G	C	NA	NA	NA	NA	NA	33	NA	NA
CG1	20110125.mgmt.asm2.subset1_00276	fig|6666666.37195.peg.368	CG1_ctg0276	CG1_peg0368	632	A	G	NA	NA	10	NA	NA	NA	NA	NA
CG1	20110125.mgmt.asm2.subset1_00276	fig|6666666.37195.peg.368	CG1_ctg0276	CG1_peg0368	637	T	G	NA	NA	10	NA	NA	NA	NA	NA
CG1	20110125.mgmt.asm2.subset1_00276	fig|6666666.37195.peg.368	CG1_ctg0276	CG1_peg0368	805	T	C	NA	NA	NA	33	NA	49	NA	NA
CG1	20110125.mgmt.asm2.subset1_00276	fig|6666666.37195.peg.368	CG1_ctg0276	CG1_peg0368	810	A	C	NA	NA	NA	34	NA	NA	NA	NA
CG1	20110125.mgmt.asm2.subset1_00276	fig|6666666.37195.peg.368	CG1_ctg0276	CG1_peg0368	823	T	C	NA	NA	NA	33	NA	NA	NA	NA
CG1	20110125.mgmt.asm2.subset1_00276	fig|6666666.37195.peg.369	CG1_ctg0276	CG1_peg0369	1045	C	A	NA	NA	13	NA	NA	NA	NA	NA
CG1	20110125.mgmt.asm2.subset1_00276	fig|6666666.37195.peg.369	CG1_ctg0276	CG1_peg0369	1071	G	A	NA	NA	12	22	NA	15	NA	NA
CG1	20110125.mgmt.asm2.subset1_00276	fig|6666666.37195.peg.369	CG1_ctg0276	CG1_peg0369	1080	C	T	NA	NA	11	27	NA	NA	NA	NA
CG1	20110125.mgmt.asm2.subset1_00277	fig|6666666.37195.peg.372	CG1_ctg0277	CG1_peg0372	525	G	T	NA	NA	11	NA	NA	NA	10	NA
CG1	20110125.mgmt.asm2.subset1_00277	fig|6666666.37195.peg.372	CG1_ctg0277	CG1_peg0372	753	A	T	NA	NA	13	NA	NA	NA	NA	NA
CG1	20110125.mgmt.asm2.subset1_00277	fig|6666666.37195.peg.373	CG1_ctg0277	CG1_peg0373	1993	G	A	10	NA	NA	NA	NA	NA	NA	NA
CG1	20110125.mgmt.asm2.subset1_00277	fig|6666666.37195.peg.374	CG1_ctg0277	CG1_peg0374	2203	C	A	NA	NA	NA	NA	NA	NA	14	NA
CG1	20110125.mgmt.asm2.subset1_00279	fig|6666666.37195.peg.378	CG1_ctg0279	CG1_peg0378	526	A	G	NA	NA	NA	NA	NA	NA	14	NA
CG1	20110125.mgmt.asm2.subset1_00279	fig|6666666.37195.peg.378	CG1_ctg0279	CG1_peg0378	541	G	A	NA	NA	NA	NA	NA	NA	13	NA
CG1	20110125.mgmt.asm2.subset1_00279	fig|6666666.37195.peg.378	CG1_ctg0279	CG1_peg0378	595	C	A	NA	NA	NA	NA	NA	NA	11	NA
CG1	20110125.mgmt.asm2.subset1_00279	fig|6666666.37195.peg.378	CG1_ctg0279	CG1_peg0378	730	C	T	NA	NA	NA	NA	NA	14	NA	NA
CG1	20110125.mgmt.asm2.subset1_00279	fig|6666666.37195.peg.380	CG1_ctg0279	CG1_peg0380	2362	A	G	NA	NA	NA	NA	NA	NA	11	NA
CG1	20110125.mgmt.asm2.subset1_00280	fig|6666666.37195.peg.381	CG1_ctg0280	CG1_peg0381	480	A	T	NA	NA	11	NA	NA	NA	NA	NA
CG1	20110125.mgmt.asm2.subset1_00280	fig|6666666.37195.peg.381	CG1_ctg0280	CG1_peg0381	528	T	A	NA	NA	NA	NA	10	NA	NA	NA
CG1	20110125.mgmt.asm2.subset1_00280	fig|6666666.37195.peg.383	CG1_ctg0280	CG1_peg0383	1497	T	A	NA	NA	NA	NA	NA	NA	10	NA
CG1	20110125.mgmt.asm2.subset1_00280	fig|6666666.37195.peg.383	CG1_ctg0280	CG1_peg0383	1685	A	G	NA	NA	NA	NA	NA	NA	10	NA
CG1	20110125.mgmt.asm2.subset1_00284	fig|6666666.37195.peg.390	CG1_ctg0284	CG1_peg0390	191	G	A	NA	NA	NA	NA	NA	17	NA	13
CG1	20110125.mgmt.asm2.subset1_00284	fig|6666666.37195.peg.390	CG1_ctg0284	CG1_peg0390	203	G	A	NA	NA	NA	NA	NA	17	NA	NA
CG1	20110125.mgmt.asm2.subset1_00284	fig|6666666.37195.peg.390	CG1_ctg0284	CG1_peg0390	215	C	T	NA	NA	NA	NA	NA	14	NA	NA
CG1	20110125.mgmt.asm2.subset1_00284	fig|6666666.37195.peg.390	CG1_ctg0284	CG1_peg0390	230	T	A	NA	NA	NA	NA	NA	14	NA	NA
CG1	20110125.mgmt.asm2.subset1_00284	fig|6666666.37195.peg.390	CG1_ctg0284	CG1_peg0390	239	T	A	NA	NA	NA	NA	NA	13	NA	NA
CG1	20110125.mgmt.asm2.subset1_00284	fig|6666666.37195.peg.390	CG1_ctg0284	CG1_peg0390	245	C	T	NA	NA	NA	NA	NA	10	NA	NA
CG1	20110125.mgmt.asm2.subset1_00284	fig|6666666.37195.peg.391	CG1_ctg0284	CG1_peg0391	1629	C	A	NA	NA	10	NA	NA	NA	NA	NA
CG1	20110125.mgmt.asm2.subset1_00284	fig|6666666.37195.peg.392	CG1_ctg0284	CG1_peg0392	2385	G	A	NA	NA	NA	11	NA	NA	NA	NA
CG1	20110125.mgmt.asm2.subset1_00284	fig|6666666.37195.peg.392	CG1_ctg0284	CG1_peg0392	2586	A	G	NA	24	NA	NA	NA	14	NA	NA
CG1	20110125.mgmt.asm2.subset1_00284	fig|6666666.37195.peg.393	CG1_ctg0284	CG1_peg0393	2921	T	G	NA	NA	NA	NA	NA	NA	10	NA
CG1	20110125.mgmt.asm2.subset1_00284	fig|6666666.37195.peg.394	CG1_ctg0284	CG1_peg0394	3965	A	G	NA	NA	14	NA	NA	NA	NA	NA
CG1	20110125.mgmt.asm2.subset1_00284	fig|6666666.37195.peg.394	CG1_ctg0284	CG1_peg0394	3971	A	T	NA	NA	13	NA	NA	NA	NA	NA
CG1	20110125.mgmt.asm2.subset1_00284	fig|6666666.37195.peg.394	CG1_ctg0284	CG1_peg0394	3977	G	T	NA	NA	11	NA	NA	NA	NA	NA
CG1	20110125.mgmt.asm2.subset1_00284	fig|6666666.37195.peg.394	CG1_ctg0284	CG1_peg0394	3986	A	T	NA	NA	10	NA	NA	NA	NA	NA
CG1	20110125.mgmt.asm2.subset1_00284	fig|6666666.37195.peg.394	CG1_ctg0284	CG1_peg0394	3992	G	A	NA	NA	10	NA	NA	NA	NA	NA
CG1	20110125.mgmt.asm2.subset1_00284	fig|6666666.37195.peg.394	CG1_ctg0284	CG1_peg0394	4316	C	T	NA	NA	12	NA	NA	11	NA	NA
CG1	20110125.mgmt.asm2.subset1_00284	fig|6666666.37195.peg.394	CG1_ctg0284	CG1_peg0394	4340	A	C	NA	NA	13	NA	NA	NA	NA	NA
CG1	20110125.mgmt.asm2.subset1_00284	fig|6666666.37195.peg.394	CG1_ctg0284	CG1_peg0394	4568	T	A	NA	NA	10	NA	NA	NA	NA	NA
CG1	20110125.mgmt.asm2.subset1_00285	fig|6666666.37195.peg.396	CG1_ctg0285	CG1_peg0396	419	C	A	NA	NA	NA	NA	10	NA	NA	NA
CG1	20110125.mgmt.asm2.subset1_00285	fig|6666666.37195.peg.398	CG1_ctg0285	CG1_peg0398	2306	G	A	NA	NA	NA	NA	NA	NA	11	NA
CG1	20110125.mgmt.asm2.subset1_00286	fig|6666666.37195.peg.399	CG1_ctg0286	CG1_peg0399	652	T	C	NA	17	NA	24	NA	29	NA	30
CG1	20110125.mgmt.asm2.subset1_00286	fig|6666666.37195.peg.399	CG1_ctg0286	CG1_peg0399	685	A	T	NA	NA	NA	NA	NA	19	NA	21
CG1	20110125.mgmt.asm2.subset1_00286	fig|6666666.37195.peg.399	CG1_ctg0286	CG1_peg0399	694	T	C	NA	10	NA	19	NA	24	NA	22
CG1	20110125.mgmt.asm2.subset1_00286	fig|6666666.37195.peg.399	CG1_ctg0286	CG1_peg0399	731	A	G	NA	NA	NA	15	NA	20	NA	NA
CG1	20110125.mgmt.asm2.subset1_00286	fig|6666666.37195.peg.399	CG1_ctg0286	CG1_peg0399	970	C	T	NA	17	NA	53	NA	68	NA	52
CG1	20110125.mgmt.asm2.subset1_00287	fig|6666666.37195.peg.400	CG1_ctg0287	CG1_peg0400	1869	A	C	NA	NA	NA	NA	NA	NA	11	NA
CG1	20110125.mgmt.asm2.subset1_00288	fig|6666666.37195.peg.402	CG1_ctg0288	CG1_peg0402	1875	C	T	NA	NA	NA	NA	NA	NA	10	NA
CG1	20110125.mgmt.asm2.subset1_00288	fig|6666666.37195.peg.402	CG1_ctg0288	CG1_peg0402	1932	T	C	NA	NA	NA	NA	NA	NA	10	NA
CG1	20110125.mgmt.asm2.subset1_00289	fig|6666666.37195.peg.403	CG1_ctg0289	CG1_peg0403	853	A	G	NA	NA	NA	NA	NA	NA	10	NA
CG1	20110125.mgmt.asm2.subset1_00289	fig|6666666.37195.peg.403	CG1_ctg0289	CG1_peg0403	1015	C	T	NA	NA	11	NA	NA	NA	NA	NA
CG1	20110125.mgmt.asm2.subset1_00290	fig|6666666.37195.peg.405	CG1_ctg0290	CG1_peg0405	395	G	A	NA	NA	NA	NA	NA	13	NA	16
CG1	20110125.mgmt.asm2.subset1_00290	fig|6666666.37195.peg.405	CG1_ctg0290	CG1_peg0405	518	G	A	10	NA	NA	NA	NA	NA	NA	NA
CG1	20110125.mgmt.asm2.subset1_00290	fig|6666666.37195.peg.406	CG1_ctg0290	CG1_peg0406	1449	A	G	NA	NA	NA	38	NA	36	NA	27
CG1	20110125.mgmt.asm2.subset1_00290	fig|6666666.37195.peg.406	CG1_ctg0290	CG1_peg0406	1467	T	A	NA	NA	NA	NA	NA	29	NA	NA
CG1	20110125.mgmt.asm2.subset1_00290	fig|6666666.37195.peg.406	CG1_ctg0290	CG1_peg0406	1500	G	A	NA	NA	NA	NA	NA	20	NA	NA
CG1	20110125.mgmt.asm2.subset1_00291	fig|6666666.37195.peg.408	CG1_ctg0291	CG1_peg0408	130	C	T	NA	NA	NA	92	NA	73	NA	NA
CG1	20110125.mgmt.asm2.subset1_00291	fig|6666666.37195.peg.408	CG1_ctg0291	CG1_peg0408	139	C	T	NA	NA	NA	143	NA	110	NA	NA
CG1	20110125.mgmt.asm2.subset1_00291	fig|6666666.37195.peg.408	CG1_ctg0291	CG1_peg0408	175	T	A	NA	NA	NA	242	NA	215	NA	97
CG1	20110125.mgmt.asm2.subset1_00291	fig|6666666.37195.peg.408	CG1_ctg0291	CG1_peg0408	181	A	T	NA	NA	NA	231	NA	215	NA	99
CG1	20110125.mgmt.asm2.subset1_00291	fig|6666666.37195.peg.408	CG1_ctg0291	CG1_peg0408	190	C	T	NA	NA	NA	266	NA	237	NA	NA
CG1	20110125.mgmt.asm2.subset1_00291	fig|6666666.37195.peg.408	CG1_ctg0291	CG1_peg0408	196	T	C	NA	NA	NA	370	NA	NA	NA	NA
CG1	20110125.mgmt.asm2.subset1_00291	fig|6666666.37195.peg.408	CG1_ctg0291	CG1_peg0408	295	A	C	NA	NA	NA	146	NA	NA	NA	96
CG1	20110125.mgmt.asm2.subset1_00291	fig|6666666.37195.peg.408	CG1_ctg0291	CG1_peg0408	313	T	A	NA	16	13	121	10	137	11	116
CG1	20110125.mgmt.asm2.subset1_00291	fig|6666666.37195.peg.408	CG1_ctg0291	CG1_peg0408	325	C	T	NA	NA	14	NA	11	NA	12	NA
CG1	20110125.mgmt.asm2.subset1_00291	fig|6666666.37195.peg.408	CG1_ctg0291	CG1_peg0408	337	T	A	NA	NA	15	125	12	160	10	NA
CG1	20110125.mgmt.asm2.subset1_00291	fig|6666666.37195.peg.408	CG1_ctg0291	CG1_peg0408	346	G	T	NA	14	15	101	10	144	NA	106
CG1	20110125.mgmt.asm2.subset1_00291	fig|6666666.37195.peg.409	CG1_ctg0291	CG1_peg0409	656	A	G	NA	NA	10	NA	NA	NA	10	NA
CG1	20110125.mgmt.asm2.subset1_00291	fig|6666666.37195.peg.409	CG1_ctg0291	CG1_peg0409	1076	T	G	NA	NA	NA	NA	NA	NA	10	NA
CG1	20110125.mgmt.asm2.subset1_00292	fig|6666666.37195.peg.411	CG1_ctg0292	CG1_peg0411	479	C	T	NA	NA	NA	NA	10	NA	NA	NA
CG1	20110125.mgmt.asm2.subset1_00292	fig|6666666.37195.peg.411	CG1_ctg0292	CG1_peg0411	608	G	A	NA	NA	NA	NA	NA	NA	10	NA
CG1	20110125.mgmt.asm2.subset1_00292	fig|6666666.37195.peg.412	CG1_ctg0292	CG1_peg0412	1665	A	T	NA	NA	10	NA	NA	NA	NA	NA
CG1	20110125.mgmt.asm2.subset1_00293	fig|6666666.37195.peg.417	CG1_ctg0293	CG1_peg0417	2208	C	T	NA	NA	NA	NA	NA	NA	10	NA
CG1	20110125.mgmt.asm2.subset1_00293	fig|6666666.37195.peg.417	CG1_ctg0293	CG1_peg0417	2401	G	A	NA	NA	NA	NA	NA	NA	11	NA
CG1	20110125.mgmt.asm2.subset1_00294	fig|6666666.37195.peg.418	CG1_ctg0294	CG1_peg0418	576	T	C	NA	NA	NA	NA	NA	NA	11	NA
CG1	20110125.mgmt.asm2.subset1_00294	fig|6666666.37195.peg.418	CG1_ctg0294	CG1_peg0418	582	C	T	NA	NA	NA	NA	NA	NA	11	NA
CG1	20110125.mgmt.asm2.subset1_00294	fig|6666666.37195.peg.418	CG1_ctg0294	CG1_peg0418	666	C	T	NA	NA	NA	NA	NA	NA	10	NA
CG1	20110125.mgmt.asm2.subset1_00294	fig|6666666.37195.peg.419	CG1_ctg0294	CG1_peg0419	1109	T	C	NA	NA	16	NA	NA	NA	14	NA
CG1	20110125.mgmt.asm2.subset1_00294	fig|6666666.37195.peg.419	CG1_ctg0294	CG1_peg0419	1127	A	G	NA	NA	14	18	NA	NA	13	NA
CG1	20110125.mgmt.asm2.subset1_00294	fig|6666666.37195.peg.419	CG1_ctg0294	CG1_peg0419	1141	A	T	NA	NA	11	20	NA	NA	NA	NA
CG1	20110125.mgmt.asm2.subset1_00294	fig|6666666.37195.peg.419	CG1_ctg0294	CG1_peg0419	1148	C	A	NA	NA	10	20	NA	NA	NA	NA
CG1	20110125.mgmt.asm2.subset1_00294	fig|6666666.37195.peg.419	CG1_ctg0294	CG1_peg0419	1304	A	G	NA	12	NA	29	NA	13	NA	NA
CG1	20110125.mgmt.asm2.subset1_00294	fig|6666666.37195.peg.419	CG1_ctg0294	CG1_peg0419	1310	G	A	NA	12	NA	29	NA	13	NA	NA
CG1	20110125.mgmt.asm2.subset1_00294	fig|6666666.37195.peg.420	CG1_ctg0294	CG1_peg0420	2017	T	A	NA	NA	11	NA	NA	NA	NA	12
CG1	20110125.mgmt.asm2.subset1_00295	fig|6666666.37195.peg.421	CG1_ctg0295	CG1_peg0421	635	A	G	NA	NA	10	NA	NA	NA	NA	NA
CG1	20110125.mgmt.asm2.subset1_00296	fig|6666666.37195.peg.422	CG1_ctg0296	CG1_peg0422	201	A	C	NA	NA	11	11	NA	NA	NA	NA
CG1	20110125.mgmt.asm2.subset1_00296	fig|6666666.37195.peg.422	CG1_ctg0296	CG1_peg0422	219	A	C	NA	NA	11	NA	NA	NA	NA	NA
CG1	20110125.mgmt.asm2.subset1_00296	fig|6666666.37195.peg.422	CG1_ctg0296	CG1_peg0422	282	C	T	NA	NA	NA	NA	NA	12	NA	NA
CG1	20110125.mgmt.asm2.subset1_00296	fig|6666666.37195.peg.422	CG1_ctg0296	CG1_peg0422	300	A	C	NA	NA	NA	NA	NA	12	NA	NA
CG1	20110125.mgmt.asm2.subset1_00296	fig|6666666.37195.peg.422	CG1_ctg0296	CG1_peg0422	309	A	G	NA	NA	NA	NA	11	13	NA	NA
CG1	20110125.mgmt.asm2.subset1_00296	fig|6666666.37195.peg.422	CG1_ctg0296	CG1_peg0422	318	T	A	NA	NA	NA	NA	12	NA	NA	NA
CG1	20110125.mgmt.asm2.subset1_00296	fig|6666666.37195.peg.422	CG1_ctg0296	CG1_peg0422	330	C	A,T	NA	NA	NA	12	15	NA	NA	NA
CG1	20110125.mgmt.asm2.subset1_00296	fig|6666666.37195.peg.422	CG1_ctg0296	CG1_peg0422	330	C	T,A	NA	NA	11	NA	NA	NA	NA	NA
CG1	20110125.mgmt.asm2.subset1_00296	fig|6666666.37195.peg.422	CG1_ctg0296	CG1_peg0422	351	C	A	NA	NA	17	21	14	23	NA	NA
CG1	20110125.mgmt.asm2.subset1_00296	fig|6666666.37195.peg.422	CG1_ctg0296	CG1_peg0422	378	G	T	NA	NA	17	18	18	NA	11	NA
CG1	20110125.mgmt.asm2.subset1_00296	fig|6666666.37195.peg.422	CG1_ctg0296	CG1_peg0422	396	G	T	NA	NA	18	16	13	15	11	NA
CG1	20110125.mgmt.asm2.subset1_00296	fig|6666666.37195.peg.422	CG1_ctg0296	CG1_peg0422	477	A	G	NA	NA	14	NA	NA	NA	NA	NA
CG1	20110125.mgmt.asm2.subset1_00296	fig|6666666.37195.peg.422	CG1_ctg0296	CG1_peg0422	492	A	T	NA	NA	15	NA	10	NA	NA	NA
CG1	20110125.mgmt.asm2.subset1_00296	fig|6666666.37195.peg.422	CG1_ctg0296	CG1_peg0422	498	A	T	NA	NA	16	NA	NA	NA	NA	NA
CG1	20110125.mgmt.asm2.subset1_00296	fig|6666666.37195.peg.422	CG1_ctg0296	CG1_peg0422	509	C	T	NA	NA	12	NA	NA	NA	NA	NA
CG1	20110125.mgmt.asm2.subset1_00296	fig|6666666.37195.peg.422	CG1_ctg0296	CG1_peg0422	525	A	C	NA	NA	12	NA	NA	NA	NA	NA
CG1	20110125.mgmt.asm2.subset1_00296	fig|6666666.37195.peg.422	CG1_ctg0296	CG1_peg0422	666	T	A	NA	NA	13	NA	13	NA	NA	NA
CG1	20110125.mgmt.asm2.subset1_00296	fig|6666666.37195.peg.422	CG1_ctg0296	CG1_peg0422	672	C	T	NA	NA	NA	NA	12	NA	NA	NA
CG1	20110125.mgmt.asm2.subset1_00296	fig|6666666.37195.peg.422	CG1_ctg0296	CG1_peg0422	684	A	T	NA	NA	NA	NA	11	NA	NA	NA
CG1	20110125.mgmt.asm2.subset1_00296	fig|6666666.37195.peg.422	CG1_ctg0296	CG1_peg0422	726	A	C	NA	NA	16	NA	10	NA	NA	NA
CG1	20110125.mgmt.asm2.subset1_00296	fig|6666666.37195.peg.422	CG1_ctg0296	CG1_peg0422	741	A	T	NA	NA	19	NA	12	NA	11	NA
CG1	20110125.mgmt.asm2.subset1_00296	fig|6666666.37195.peg.422	CG1_ctg0296	CG1_peg0422	753	A	G	NA	NA	16	NA	14	NA	11	NA
CG1	20110125.mgmt.asm2.subset1_00296	fig|6666666.37195.peg.422	CG1_ctg0296	CG1_peg0422	783	A	C	NA	NA	19	NA	13	NA	NA	NA
CG1	20110125.mgmt.asm2.subset1_00296	fig|6666666.37195.peg.422	CG1_ctg0296	CG1_peg0422	789	A	T	NA	NA	18	NA	13	NA	NA	NA
CG1	20110125.mgmt.asm2.subset1_00296	fig|6666666.37195.peg.422	CG1_ctg0296	CG1_peg0422	798	G	A	NA	NA	12	NA	NA	NA	NA	NA
CG1	20110125.mgmt.asm2.subset1_00296	fig|6666666.37195.peg.423	CG1_ctg0296	CG1_peg0423	1398	T	C	NA	NA	11	NA	NA	NA	NA	NA
CG1	20110125.mgmt.asm2.subset1_00296	fig|6666666.37195.peg.423	CG1_ctg0296	CG1_peg0423	1407	C	T	NA	NA	11	NA	NA	NA	NA	NA
CG1	20110125.mgmt.asm2.subset1_00296	fig|6666666.37195.peg.423	CG1_ctg0296	CG1_peg0423	1425	G	A	NA	NA	11	NA	NA	NA	NA	NA
CG1	20110125.mgmt.asm2.subset1_00296	fig|6666666.37195.peg.423	CG1_ctg0296	CG1_peg0423	1635	A	G	NA	NA	10	NA	NA	NA	NA	NA
CG1	20110125.mgmt.asm2.subset1_00296	fig|6666666.37195.peg.423	CG1_ctg0296	CG1_peg0423	1647	A	C	NA	NA	10	NA	NA	NA	NA	NA
CG1	20110125.mgmt.asm2.subset1_00297	fig|6666666.37195.peg.424	CG1_ctg0297	CG1_peg0424	478	A	G	NA	NA	NA	NA	11	NA	11	NA
CG1	20110125.mgmt.asm2.subset1_00297	fig|6666666.37195.peg.424	CG1_ctg0297	CG1_peg0424	703	A	G	NA	NA	NA	NA	NA	NA	11	NA
CG1	20110125.mgmt.asm2.subset1_00297	fig|6666666.37195.peg.424	CG1_ctg0297	CG1_peg0424	714	G	A	NA	NA	NA	NA	NA	NA	11	NA
CG1	20110125.mgmt.asm2.subset1_00297	fig|6666666.37195.peg.424	CG1_ctg0297	CG1_peg0424	724	T	A	NA	NA	NA	NA	NA	NA	12	NA
CG1	20110125.mgmt.asm2.subset1_00297	fig|6666666.37195.peg.424	CG1_ctg0297	CG1_peg0424	880	A	G	NA	NA	NA	NA	NA	NA	13	NA
CG1	20110125.mgmt.asm2.subset1_00297	fig|6666666.37195.peg.424	CG1_ctg0297	CG1_peg0424	889	T	A	NA	NA	NA	NA	NA	NA	12	NA
CG1	20110125.mgmt.asm2.subset1_00297	fig|6666666.37195.peg.424	CG1_ctg0297	CG1_peg0424	926	C	T	NA	NA	NA	NA	NA	NA	10	NA
CG1	20110125.mgmt.asm2.subset1_00297	fig|6666666.37195.peg.424	CG1_ctg0297	CG1_peg0424	939	C	T	NA	NA	NA	NA	NA	NA	11	NA
CG1	20110125.mgmt.asm2.subset1_00297	fig|6666666.37195.peg.425	CG1_ctg0297	CG1_peg0425	1361	T	C	NA	NA	NA	NA	NA	NA	10	NA
CG1	20110125.mgmt.asm2.subset1_00299	fig|6666666.37195.peg.427	CG1_ctg0299	CG1_peg0427	1554	T	C	NA	NA	NA	NA	NA	NA	11	NA
CG1	20110125.mgmt.asm2.subset1_00299	fig|6666666.37195.peg.427	CG1_ctg0299	CG1_peg0427	1884	A	G	NA	NA	NA	NA	NA	NA	10	NA
CG1	20110125.mgmt.asm2.subset1_00299	fig|6666666.37195.peg.427	CG1_ctg0299	CG1_peg0427	1893	G	A	NA	NA	NA	NA	NA	NA	12	NA
CG1	20110125.mgmt.asm2.subset1_00300	fig|6666666.37195.peg.429	CG1_ctg0300	CG1_peg0429	712	G	T	NA	NA	NA	12	NA	11	NA	NA
CG1	20110125.mgmt.asm2.subset1_00300	fig|6666666.37195.peg.429	CG1_ctg0300	CG1_peg0429	1168	G	A	NA	NA	NA	NA	NA	13	NA	NA
CG1	20110125.mgmt.asm2.subset1_00301	fig|6666666.37195.peg.432	CG1_ctg0301	CG1_peg0432	912	A	G	NA	NA	NA	NA	NA	NA	10	NA
CG1	20110125.mgmt.asm2.subset1_00301	fig|6666666.37195.peg.432	CG1_ctg0301	CG1_peg0432	918	A	G	NA	NA	NA	NA	NA	NA	10	NA
CG1	20110125.mgmt.asm2.subset1_00301	fig|6666666.37195.peg.436	CG1_ctg0301	CG1_peg0436	4343	A	G	NA	NA	NA	NA	NA	32	NA	NA
CG1	20110125.mgmt.asm2.subset1_00303	fig|6666666.37195.peg.438	CG1_ctg0303	CG1_peg0438	445	G	A	NA	NA	11	NA	NA	NA	NA	NA
CG1	20110125.mgmt.asm2.subset1_00303	fig|6666666.37195.peg.438	CG1_ctg0303	CG1_peg0438	469	G	A	NA	NA	10	NA	NA	NA	NA	NA
CG1	20110125.mgmt.asm2.subset1_00303	fig|6666666.37195.peg.438	CG1_ctg0303	CG1_peg0438	670	C	T	13	NA	NA	NA	NA	NA	NA	NA
CG1	20110125.mgmt.asm2.subset1_00303	fig|6666666.37195.peg.438	CG1_ctg0303	CG1_peg0438	676	C	A	14	NA	NA	NA	NA	NA	NA	NA
CG1	20110125.mgmt.asm2.subset1_00303	fig|6666666.37195.peg.438	CG1_ctg0303	CG1_peg0438	700	G	A	12	NA	NA	NA	NA	NA	NA	NA
CG1	20110125.mgmt.asm2.subset1_00304	fig|6666666.37195.peg.439	CG1_ctg0304	CG1_peg0439	629	C	T	NA	NA	NA	NA	NA	NA	14	NA
CG1	20110125.mgmt.asm2.subset1_00304	fig|6666666.37195.peg.439	CG1_ctg0304	CG1_peg0439	1564	T	A	NA	NA	15	NA	NA	NA	NA	NA
CG1	20110125.mgmt.asm2.subset1_00305	fig|6666666.37195.peg.441	CG1_ctg0305	CG1_peg0441	2191	C	T	NA	NA	10	NA	NA	NA	NA	NA
CG1	20110125.mgmt.asm2.subset1_00308	fig|6666666.37195.peg.448	CG1_ctg0308	CG1_peg0448	1067	G	A	NA	NA	NA	NA	NA	NA	10	NA
CG1	20110125.mgmt.asm2.subset1_00308	fig|6666666.37195.peg.448	CG1_ctg0308	CG1_peg0448	1164	C	A	NA	NA	NA	NA	NA	NA	10	NA
CG1	20110125.mgmt.asm2.subset1_00308	fig|6666666.37195.peg.448	CG1_ctg0308	CG1_peg0448	1183	G	A	NA	NA	NA	NA	NA	NA	11	NA
CG1	20110125.mgmt.asm2.subset1_00308	fig|6666666.37195.peg.448	CG1_ctg0308	CG1_peg0448	1302	G	A	NA	NA	NA	NA	NA	NA	11	NA
CG1	20110125.mgmt.asm2.subset1_00308	fig|6666666.37195.peg.448	CG1_ctg0308	CG1_peg0448	1571	A	G	NA	NA	NA	NA	NA	NA	11	NA
CG1	20110125.mgmt.asm2.subset1_00310	fig|6666666.37195.peg.452	CG1_ctg0310	CG1_peg0452	622	A	C	NA	NA	NA	NA	NA	13	NA	NA
CG1	20110125.mgmt.asm2.subset1_00310	fig|6666666.37195.peg.452	CG1_ctg0310	CG1_peg0452	643	A	G	NA	NA	NA	NA	NA	11	NA	NA
CG1	20110125.mgmt.asm2.subset1_00310	fig|6666666.37195.peg.452	CG1_ctg0310	CG1_peg0452	714	C	T	NA	14	NA	NA	NA	NA	NA	NA
CG1	20110125.mgmt.asm2.subset1_00310	fig|6666666.37195.peg.452	CG1_ctg0310	CG1_peg0452	720	C	T	NA	12	NA	NA	NA	14	NA	NA
CG1	20110125.mgmt.asm2.subset1_00310	fig|6666666.37195.peg.452	CG1_ctg0310	CG1_peg0452	738	T	C	NA	11	NA	NA	NA	10	NA	NA
CG1	20110125.mgmt.asm2.subset1_00310	fig|6666666.37195.peg.452	CG1_ctg0310	CG1_peg0452	744	T	A	NA	12	NA	NA	NA	11	NA	NA
CG1	20110125.mgmt.asm2.subset1_00310	fig|6666666.37195.peg.452	CG1_ctg0310	CG1_peg0452	810	T	C	NA	NA	NA	NA	NA	10	NA	NA
CG1	20110125.mgmt.asm2.subset1_00310	fig|6666666.37195.peg.452	CG1_ctg0310	CG1_peg0452	837	T	A	10	NA	NA	NA	NA	11	NA	NA
CG1	20110125.mgmt.asm2.subset1_00310	fig|6666666.37195.peg.452	CG1_ctg0310	CG1_peg0452	867	G	T	NA	NA	NA	10	NA	11	NA	NA
CG1	20110125.mgmt.asm2.subset1_00310	fig|6666666.37195.peg.452	CG1_ctg0310	CG1_peg0452	894	T	C	NA	NA	10	13	NA	NA	NA	NA
CG1	20110125.mgmt.asm2.subset1_00310	fig|6666666.37195.peg.452	CG1_ctg0310	CG1_peg0452	906	A	G	NA	NA	16	30	NA	16	NA	15
CG1	20110125.mgmt.asm2.subset1_00310	fig|6666666.37195.peg.452	CG1_ctg0310	CG1_peg0452	915	A	G	NA	NA	17	30	NA	16	NA	15
CG1	20110125.mgmt.asm2.subset1_00310	fig|6666666.37195.peg.452	CG1_ctg0310	CG1_peg0452	930	C	A	NA	NA	21	38	NA	22	16	17
CG1	20110125.mgmt.asm2.subset1_00310	fig|6666666.37195.peg.452	CG1_ctg0310	CG1_peg0452	1002	C	A	NA	NA	NA	10	NA	NA	NA	NA
CG1	20110125.mgmt.asm2.subset1_00310	fig|6666666.37195.peg.452	CG1_ctg0310	CG1_peg0452	1044	C	A	NA	NA	NA	NA	NA	11	NA	NA
CG1	20110125.mgmt.asm2.subset1_00310	fig|6666666.37195.peg.452	CG1_ctg0310	CG1_peg0452	1053	G	A	NA	NA	NA	10	NA	11	NA	NA
CG1	20110125.mgmt.asm2.subset1_00310	fig|6666666.37195.peg.452	CG1_ctg0310	CG1_peg0452	1063	G	A	NA	NA	11	11	NA	13	NA	NA
CG1	20110125.mgmt.asm2.subset1_00310	fig|6666666.37195.peg.452	CG1_ctg0310	CG1_peg0452	1068	T	A	NA	NA	12	10	NA	13	NA	NA
CG1	20110125.mgmt.asm2.subset1_00310	fig|6666666.37195.peg.452	CG1_ctg0310	CG1_peg0452	1077	T	A	NA	NA	11	11	11	18	10	NA
CG1	20110125.mgmt.asm2.subset1_00310	fig|6666666.37195.peg.452	CG1_ctg0310	CG1_peg0452	1107	C	T	NA	NA	10	NA	10	19	11	NA
CG1	20110125.mgmt.asm2.subset1_00310	fig|6666666.37195.peg.452	CG1_ctg0310	CG1_peg0452	1113	T	C	NA	NA	11	NA	NA	19	NA	NA
CG1	20110125.mgmt.asm2.subset1_00310	fig|6666666.37195.peg.452	CG1_ctg0310	CG1_peg0452	1119	A	T	NA	NA	NA	NA	NA	16	NA	NA
CG1	20110125.mgmt.asm2.subset1_00310	fig|6666666.37195.peg.452	CG1_ctg0310	CG1_peg0452	1143	G	T	NA	NA	10	NA	NA	NA	NA	NA
CG1	20110125.mgmt.asm2.subset1_00310	fig|6666666.37195.peg.452	CG1_ctg0310	CG1_peg0452	1191	A	T	NA	NA	10	NA	NA	NA	NA	NA
CG1	20110125.mgmt.asm2.subset1_00310	fig|6666666.37195.peg.452	CG1_ctg0310	CG1_peg0452	1221	A	G	NA	NA	14	NA	NA	20	NA	NA
CG1	20110125.mgmt.asm2.subset1_00310	fig|6666666.37195.peg.452	CG1_ctg0310	CG1_peg0452	1227	T	A	NA	NA	15	22	NA	28	10	13
CG1	20110125.mgmt.asm2.subset1_00310	fig|6666666.37195.peg.452	CG1_ctg0310	CG1_peg0452	1236	T	A	NA	NA	19	25	NA	31	NA	13
CG1	20110125.mgmt.asm2.subset1_00310	fig|6666666.37195.peg.452	CG1_ctg0310	CG1_peg0452	1261	A	T	NA	NA	22	22	NA	24	NA	NA
CG1	20110125.mgmt.asm2.subset1_00310	fig|6666666.37195.peg.452	CG1_ctg0310	CG1_peg0452	1270	A	T	NA	NA	19	22	NA	23	NA	NA
CG1	20110125.mgmt.asm2.subset1_00310	fig|6666666.37195.peg.452	CG1_ctg0310	CG1_peg0452	1290	T	A	NA	NA	NA	23	NA	22	NA	NA
CG1	20110125.mgmt.asm2.subset1_00310	fig|6666666.37195.peg.452	CG1_ctg0310	CG1_peg0452	1290	T	C	NA	NA	15	NA	NA	NA	NA	NA
CG1	20110125.mgmt.asm2.subset1_00310	fig|6666666.37195.peg.452	CG1_ctg0310	CG1_peg0452	1302	C	T	NA	NA	NA	25	NA	NA	NA	NA
CG1	20110125.mgmt.asm2.subset1_00310	fig|6666666.37195.peg.452	CG1_ctg0310	CG1_peg0452	1320	G	C	NA	NA	NA	14	NA	NA	NA	NA
CG1	20110125.mgmt.asm2.subset1_00310	fig|6666666.37195.peg.452	CG1_ctg0310	CG1_peg0452	1323	C	G	NA	NA	14	NA	NA	NA	NA	NA
CG1	20110125.mgmt.asm2.subset1_00310	fig|6666666.37195.peg.452	CG1_ctg0310	CG1_peg0452	1332	C	T	NA	NA	12	NA	NA	NA	NA	NA
CG1	20110125.mgmt.asm2.subset1_00310	fig|6666666.37195.peg.452	CG1_ctg0310	CG1_peg0452	1347	T	A	NA	NA	NA	20	NA	NA	NA	NA
CG1	20110125.mgmt.asm2.subset1_00310	fig|6666666.37195.peg.452	CG1_ctg0310	CG1_peg0452	1365	C	T	NA	NA	NA	NA	NA	10	10	NA
CG1	20110125.mgmt.asm2.subset1_00310	fig|6666666.37195.peg.452	CG1_ctg0310	CG1_peg0452	1374	T	A	NA	NA	NA	NA	NA	12	NA	NA
CG1	20110125.mgmt.asm2.subset1_00310	fig|6666666.37195.peg.452	CG1_ctg0310	CG1_peg0452	1389	A	T	NA	NA	NA	NA	NA	NA	10	NA
CG1	20110125.mgmt.asm2.subset1_00310	fig|6666666.37195.peg.452	CG1_ctg0310	CG1_peg0452	1404	G	A	NA	NA	NA	24	NA	24	NA	10
CG1	20110125.mgmt.asm2.subset1_00310	fig|6666666.37195.peg.452	CG1_ctg0310	CG1_peg0452	1425	T	A	NA	NA	NA	34	NA	27	NA	11
CG1	20110125.mgmt.asm2.subset1_00310	fig|6666666.37195.peg.452	CG1_ctg0310	CG1_peg0452	1437	A	G	NA	NA	NA	30	NA	24	NA	10
CG1	20110125.mgmt.asm2.subset1_00310	fig|6666666.37195.peg.452	CG1_ctg0310	CG1_peg0452	1443	A	T	NA	NA	NA	30	NA	21	NA	10
CG1	20110125.mgmt.asm2.subset1_00310	fig|6666666.37195.peg.452	CG1_ctg0310	CG1_peg0452	1452	T	G	NA	NA	NA	29	NA	19	NA	NA
CG1	20110125.mgmt.asm2.subset1_00310	fig|6666666.37195.peg.452	CG1_ctg0310	CG1_peg0452	1458	T	A	NA	NA	NA	27	NA	16	NA	NA
CG1	20110125.mgmt.asm2.subset1_00310	fig|6666666.37195.peg.452	CG1_ctg0310	CG1_peg0452	1533	G	A	NA	NA	NA	14	NA	NA	NA	NA
CG1	20110125.mgmt.asm2.subset1_00311	fig|6666666.37195.peg.453	CG1_ctg0311	CG1_peg0453	884	C	T	NA	NA	NA	NA	10	NA	NA	NA
CG1	20110125.mgmt.asm2.subset1_00311	fig|6666666.37195.peg.453	CG1_ctg0311	CG1_peg0453	1025	C	A	NA	10	NA	NA	NA	NA	NA	NA
CG1	20110125.mgmt.asm2.subset1_00314	fig|6666666.37195.peg.462	CG1_ctg0314	CG1_peg0462	1063	A	T	NA	NA	NA	NA	NA	NA	15	NA
CG1	20110125.mgmt.asm2.subset1_00314	fig|6666666.37195.peg.464	CG1_ctg0314	CG1_peg0464	1349	T	A	NA	NA	NA	106	NA	94	NA	19
CG1	20110125.mgmt.asm2.subset1_00314	fig|6666666.37195.peg.464	CG1_ctg0314	CG1_peg0464	1376	T	C	NA	NA	NA	193	NA	NA	NA	NA
CG1	20110125.mgmt.asm2.subset1_00314	fig|6666666.37195.peg.464	CG1_ctg0314	CG1_peg0464	1385	A	T	NA	NA	NA	206	NA	NA	NA	NA
CG1	20110125.mgmt.asm2.subset1_00314	fig|6666666.37195.peg.464	CG1_ctg0314	CG1_peg0464	1466	C	T	NA	52	NA	NA	NA	NA	NA	NA
CG1	20110125.mgmt.asm2.subset1_00314	fig|6666666.37195.peg.464	CG1_ctg0314	CG1_peg0464	1523	A	T	NA	NA	NA	NA	NA	246	NA	NA
CG1	20110125.mgmt.asm2.subset1_00314	fig|6666666.37195.peg.464	CG1_ctg0314	CG1_peg0464	1541	G	T	NA	NA	NA	NA	NA	269	NA	NA
CG1	20110125.mgmt.asm2.subset1_00314	fig|6666666.37195.peg.464	CG1_ctg0314	CG1_peg0464	1559	C	T	NA	NA	NA	193	NA	208	NA	NA
CG1	20110125.mgmt.asm2.subset1_00317	fig|6666666.37195.peg.467	CG1_ctg0317	CG1_peg0467	200	C	A	NA	NA	NA	NA	NA	NA	NA	10
CG1	20110125.mgmt.asm2.subset1_00317	fig|6666666.37195.peg.467	CG1_ctg0317	CG1_peg0467	207	T	C	NA	NA	NA	NA	NA	NA	NA	11
CG1	20110125.mgmt.asm2.subset1_00317	fig|6666666.37195.peg.467	CG1_ctg0317	CG1_peg0467	224	A	G	NA	NA	NA	NA	NA	NA	NA	19
CG1	20110125.mgmt.asm2.subset1_00317	fig|6666666.37195.peg.467	CG1_ctg0317	CG1_peg0467	245	T	C	NA	NA	NA	NA	NA	NA	NA	17
CG1	20110125.mgmt.asm2.subset1_00317	fig|6666666.37195.peg.468	CG1_ctg0317	CG1_peg0468	1234	A	G	NA	NA	10	NA	NA	NA	NA	NA
CG1	20110125.mgmt.asm2.subset1_00317	fig|6666666.37195.peg.468	CG1_ctg0317	CG1_peg0468	1243	A	G	NA	NA	10	NA	NA	NA	NA	NA
CG1	20110125.mgmt.asm2.subset1_00317	fig|6666666.37195.peg.468	CG1_ctg0317	CG1_peg0468	2317	T	A	NA	10	NA	NA	NA	NA	NA	NA
CG1	20110125.mgmt.asm2.subset1_00319	fig|6666666.37195.peg.471	CG1_ctg0319	CG1_peg0471	1816	T	A	NA	NA	NA	NA	NA	NA	NA	15
CG1	20110125.mgmt.asm2.subset1_00319	fig|6666666.37195.peg.471	CG1_ctg0319	CG1_peg0471	2200	G	T	NA	NA	NA	11	11	10	NA	NA
CG1	20110125.mgmt.asm2.subset1_00320	fig|6666666.37195.peg.472	CG1_ctg0320	CG1_peg0472	467	T	C	NA	NA	NA	NA	NA	NA	14	NA
CG1	20110125.mgmt.asm2.subset1_00320	fig|6666666.37195.peg.472	CG1_ctg0320	CG1_peg0472	480	C	A	NA	NA	NA	NA	NA	NA	15	NA
CG1	20110125.mgmt.asm2.subset1_00320	fig|6666666.37195.peg.472	CG1_ctg0320	CG1_peg0472	512	C	T	NA	NA	NA	NA	NA	NA	10	NA
CG1	20110125.mgmt.asm2.subset1_00320	fig|6666666.37195.peg.472	CG1_ctg0320	CG1_peg0472	536	T	C	NA	NA	NA	NA	NA	NA	12	NA
CG1	20110125.mgmt.asm2.subset1_00321	fig|6666666.37195.peg.476	CG1_ctg0321	CG1_peg0476	1977	A	T	NA	NA	NA	NA	NA	11	NA	NA
CG1	20110125.mgmt.asm2.subset1_00322	fig|6666666.37195.peg.478	CG1_ctg0322	CG1_peg0478	1124	G	T	NA	10	NA	NA	NA	NA	NA	NA
CG1	20110125.mgmt.asm2.subset1_00322	fig|6666666.37195.peg.479	CG1_ctg0322	CG1_peg0479	1770	T	C	NA	NA	NA	NA	10	NA	NA	NA
CG1	20110125.mgmt.asm2.subset1_00322	fig|6666666.37195.peg.480	CG1_ctg0322	CG1_peg0480	2755	T	C	NA	17	NA	82	NA	55	NA	19
CG1	20110125.mgmt.asm2.subset1_00322	fig|6666666.37195.peg.481	CG1_ctg0322	CG1_peg0481	3010	T	A	NA	NA	NA	NA	NA	NA	10	NA
CG1	20110125.mgmt.asm2.subset1_00322	fig|6666666.37195.peg.481	CG1_ctg0322	CG1_peg0481	3484	T	A	NA	NA	NA	NA	NA	NA	10	NA
CG1	20110125.mgmt.asm2.subset1_00322	fig|6666666.37195.peg.481	CG1_ctg0322	CG1_peg0481	3742	C	T	NA	NA	NA	NA	NA	NA	12	NA
CG1	20110125.mgmt.asm2.subset1_00323	fig|6666666.37195.peg.484	CG1_ctg0323	CG1_peg0484	1068	T	A	NA	NA	NA	NA	14	NA	NA	NA
CG1	20110125.mgmt.asm2.subset1_00323	fig|6666666.37195.peg.484	CG1_ctg0323	CG1_peg0484	1095	A	T	NA	NA	10	NA	11	NA	NA	NA
CG1	20110125.mgmt.asm2.subset1_00326	fig|6666666.37195.peg.493	CG1_ctg0326	CG1_peg0493	877	C	T	NA	NA	NA	NA	11	11	NA	NA
CG1	20110125.mgmt.asm2.subset1_00326	fig|6666666.37195.peg.493	CG1_ctg0326	CG1_peg0493	891	C	T	NA	NA	NA	NA	NA	14	NA	NA
CG1	20110125.mgmt.asm2.subset1_00326	fig|6666666.37195.peg.493	CG1_ctg0326	CG1_peg0493	1224	G	A	NA	NA	NA	NA	10	NA	NA	NA
CG1	20110125.mgmt.asm2.subset1_00326	fig|6666666.37195.peg.493	CG1_ctg0326	CG1_peg0493	1230	G	A	NA	NA	NA	NA	10	NA	NA	NA
CG1	20110125.mgmt.asm2.subset1_00326	fig|6666666.37195.peg.493	CG1_ctg0326	CG1_peg0493	1239	A	G	NA	NA	NA	NA	10	NA	NA	NA
CG1	20110125.mgmt.asm2.subset1_00326	fig|6666666.37195.peg.493	CG1_ctg0326	CG1_peg0493	1245	G	A	NA	NA	NA	NA	10	NA	NA	NA
CG1	20110125.mgmt.asm2.subset1_00327	fig|6666666.37195.peg.496	CG1_ctg0327	CG1_peg0496	1420	T	A	NA	NA	NA	NA	NA	NA	10	NA
CG1	20110125.mgmt.asm2.subset1_00327	fig|6666666.37195.peg.496	CG1_ctg0327	CG1_peg0496	1425	A	G	NA	NA	NA	NA	NA	NA	10	NA
CG1	20110125.mgmt.asm2.subset1_00327	fig|6666666.37195.peg.496	CG1_ctg0327	CG1_peg0496	1436	A	G	NA	NA	NA	NA	NA	NA	11	NA
CG1	20110125.mgmt.asm2.subset1_00327	fig|6666666.37195.peg.496	CG1_ctg0327	CG1_peg0496	1830	A	G	NA	NA	NA	NA	NA	NA	10	NA
CG1	20110125.mgmt.asm2.subset1_00327	fig|6666666.37195.peg.496	CG1_ctg0327	CG1_peg0496	2054	T	C	10	NA	NA	NA	NA	NA	NA	NA
CG1	20110125.mgmt.asm2.subset1_00331	fig|6666666.37195.peg.502	CG1_ctg0331	CG1_peg0502	288	T	C	10	NA	NA	NA	NA	NA	NA	NA
CG1	20110125.mgmt.asm2.subset1_00331	fig|6666666.37195.peg.502	CG1_ctg0331	CG1_peg0502	327	C	T	10	NA	NA	NA	NA	NA	NA	NA
CG1	20110125.mgmt.asm2.subset1_00331	fig|6666666.37195.peg.502	CG1_ctg0331	CG1_peg0502	396	C	G	NA	NA	NA	NA	NA	NA	12	NA
CG1	20110125.mgmt.asm2.subset1_00331	fig|6666666.37195.peg.503	CG1_ctg0331	CG1_peg0503	396	C	G	NA	NA	NA	NA	NA	NA	12	NA
CG1	20110125.mgmt.asm2.subset1_00331	fig|6666666.37195.peg.503	CG1_ctg0331	CG1_peg0503	462	A	G	NA	NA	NA	NA	NA	NA	18	NA
CG1	20110125.mgmt.asm2.subset1_00331	fig|6666666.37195.peg.504	CG1_ctg0331	CG1_peg0504	625	C	A	NA	NA	10	NA	NA	NA	NA	NA
CG1	20110125.mgmt.asm2.subset1_00331	fig|6666666.37195.peg.504	CG1_ctg0331	CG1_peg0504	747	T	A	NA	NA	NA	NA	NA	NA	12	NA
CG1	20110125.mgmt.asm2.subset1_00331	fig|6666666.37195.peg.505	CG1_ctg0331	CG1_peg0505	1560	T	C	NA	NA	13	NA	NA	NA	NA	NA
CG1	20110125.mgmt.asm2.subset1_00331	fig|6666666.37195.peg.505	CG1_ctg0331	CG1_peg0505	1573	T	A	NA	NA	15	NA	NA	NA	NA	NA
CG1	20110125.mgmt.asm2.subset1_00331	fig|6666666.37195.peg.505	CG1_ctg0331	CG1_peg0505	1591	A	G	NA	NA	11	NA	NA	NA	NA	NA
CG1	20110125.mgmt.asm2.subset1_00331	fig|6666666.37195.peg.505	CG1_ctg0331	CG1_peg0505	1631	C	T	NA	NA	11	NA	NA	NA	NA	NA
CG1	20110125.mgmt.asm2.subset1_00331	fig|6666666.37195.peg.505	CG1_ctg0331	CG1_peg0505	2049	A	C	NA	NA	10	NA	NA	NA	NA	NA
CG1	20110125.mgmt.asm2.subset1_00332	fig|6666666.37195.peg.506	CG1_ctg0332	CG1_peg0506	387	C	T	NA	NA	NA	NA	NA	NA	10	NA
CG1	20110125.mgmt.asm2.subset1_00332	fig|6666666.37195.peg.506	CG1_ctg0332	CG1_peg0506	405	C	A	NA	NA	10	NA	NA	NA	NA	NA
CG1	20110125.mgmt.asm2.subset1_00332	fig|6666666.37195.peg.507	CG1_ctg0332	CG1_peg0507	1309	G	A	NA	NA	NA	10	NA	NA	NA	NA
CG1	20110125.mgmt.asm2.subset1_00332	fig|6666666.37195.peg.507	CG1_ctg0332	CG1_peg0507	1348	A	G	NA	NA	NA	14	NA	NA	NA	NA
CG1	20110125.mgmt.asm2.subset1_00332	fig|6666666.37195.peg.508	CG1_ctg0332	CG1_peg0508	1748	A	T	NA	NA	11	NA	NA	NA	NA	NA
CG1	20110125.mgmt.asm2.subset1_00332	fig|6666666.37195.peg.508	CG1_ctg0332	CG1_peg0508	1754	T	G	NA	NA	11	NA	NA	NA	NA	NA
CG1	20110125.mgmt.asm2.subset1_00332	fig|6666666.37195.peg.508	CG1_ctg0332	CG1_peg0508	1781	A	G	NA	NA	11	NA	NA	NA	NA	NA
CG1	20110125.mgmt.asm2.subset1_00332	fig|6666666.37195.peg.508	CG1_ctg0332	CG1_peg0508	1790	A	T	NA	NA	13	NA	NA	NA	NA	NA
CG1	20110125.mgmt.asm2.subset1_00332	fig|6666666.37195.peg.508	CG1_ctg0332	CG1_peg0508	2044	G	C	NA	NA	10	NA	NA	NA	NA	NA
CG1	20110125.mgmt.asm2.subset1_00334	fig|6666666.37195.peg.512	CG1_ctg0334	CG1_peg0512	907	C	A	11	NA	NA	NA	NA	NA	NA	NA
CG1	20110125.mgmt.asm2.subset1_00334	fig|6666666.37195.peg.512	CG1_ctg0334	CG1_peg0512	937	T	C	NA	NA	NA	NA	NA	NA	10	NA
CG1	20110125.mgmt.asm2.subset1_00334	fig|6666666.37195.peg.512	CG1_ctg0334	CG1_peg0512	943	G	A	10	NA	NA	NA	NA	NA	11	NA
CG1	20110125.mgmt.asm2.subset1_00334	fig|6666666.37195.peg.512	CG1_ctg0334	CG1_peg0512	1144	A	G	NA	NA	NA	NA	NA	NA	11	NA
CG1	20110125.mgmt.asm2.subset1_00334	fig|6666666.37195.peg.512	CG1_ctg0334	CG1_peg0512	1925	C	T	NA	NA	NA	NA	NA	NA	12	NA
CG1	20110125.mgmt.asm2.subset1_00334	fig|6666666.37195.peg.512	CG1_ctg0334	CG1_peg0512	1972	G	A	NA	NA	NA	NA	NA	NA	12	NA
CG1	20110125.mgmt.asm2.subset1_00336	fig|6666666.37195.peg.517	CG1_ctg0336	CG1_peg0517	1175	T	A	NA	NA	NA	NA	NA	NA	10	NA
CG1	20110125.mgmt.asm2.subset1_00336	fig|6666666.37195.peg.517	CG1_ctg0336	CG1_peg0517	1586	C	A	NA	NA	NA	NA	NA	NA	10	NA
CG1	20110125.mgmt.asm2.subset1_00337	fig|6666666.37195.peg.518	CG1_ctg0337	CG1_peg0518	449	G	A	NA	NA	10	NA	NA	NA	NA	NA
CG1	20110125.mgmt.asm2.subset1_00337	fig|6666666.37195.peg.518	CG1_ctg0337	CG1_peg0518	462	T	A	NA	NA	10	NA	NA	NA	NA	NA
CG1	20110125.mgmt.asm2.subset1_00337	fig|6666666.37195.peg.518	CG1_ctg0337	CG1_peg0518	480	A	G	NA	NA	13	NA	NA	NA	NA	NA
CG1	20110125.mgmt.asm2.subset1_00337	fig|6666666.37195.peg.518	CG1_ctg0337	CG1_peg0518	486	A	G	NA	NA	12	NA	NA	NA	NA	NA
CG1	20110125.mgmt.asm2.subset1_00337	fig|6666666.37195.peg.518	CG1_ctg0337	CG1_peg0518	806	T	A	NA	NA	11	NA	NA	NA	NA	NA
CG1	20110125.mgmt.asm2.subset1_00337	fig|6666666.37195.peg.518	CG1_ctg0337	CG1_peg0518	813	G	A	NA	NA	12	NA	NA	NA	NA	NA
CG1	20110125.mgmt.asm2.subset1_00337	fig|6666666.37195.peg.518	CG1_ctg0337	CG1_peg0518	837	C	T	NA	NA	12	NA	NA	NA	NA	NA
CG1	20110125.mgmt.asm2.subset1_00337	fig|6666666.37195.peg.518	CG1_ctg0337	CG1_peg0518	843	C	T	NA	NA	12	NA	NA	NA	10	NA
CG1	20110125.mgmt.asm2.subset1_00337	fig|6666666.37195.peg.518	CG1_ctg0337	CG1_peg0518	846	A	T	NA	NA	12	NA	NA	NA	NA	NA
CG1	20110125.mgmt.asm2.subset1_00337	fig|6666666.37195.peg.518	CG1_ctg0337	CG1_peg0518	876	G	C	NA	NA	11	NA	NA	NA	NA	NA
CG1	20110125.mgmt.asm2.subset1_00337	fig|6666666.37195.peg.518	CG1_ctg0337	CG1_peg0518	1758	A	T	NA	11	NA	NA	NA	NA	NA	NA
CG1	20110125.mgmt.asm2.subset1_00337	fig|6666666.37195.peg.518	CG1_ctg0337	CG1_peg0518	1878	T	C	NA	NA	NA	NA	NA	NA	11	NA
CG1	20110125.mgmt.asm2.subset1_00339	fig|6666666.37195.peg.523	CG1_ctg0339	CG1_peg0523	866	T	A	NA	NA	NA	NA	NA	NA	10	NA
CG1	20110125.mgmt.asm2.subset1_00339	fig|6666666.37195.peg.523	CG1_ctg0339	CG1_peg0523	888	T	A	NA	NA	NA	NA	NA	NA	11	NA
CG1	20110125.mgmt.asm2.subset1_00340	fig|6666666.37195.peg.525	CG1_ctg0340	CG1_peg0525	1837	A	C	NA	NA	11	NA	NA	NA	NA	NA
CG1	20110125.mgmt.asm2.subset1_00342	fig|6666666.37195.peg.527	CG1_ctg0342	CG1_peg0527	538	T	C	NA	NA	10	NA	NA	NA	NA	NA
CG1	20110125.mgmt.asm2.subset1_00342	fig|6666666.37195.peg.527	CG1_ctg0342	CG1_peg0527	1188	T	A	NA	NA	NA	NA	NA	NA	10	NA
CG1	20110125.mgmt.asm2.subset1_00342	fig|6666666.37195.peg.527	CG1_ctg0342	CG1_peg0527	1251	C	A	NA	NA	NA	NA	NA	NA	13	NA
CG1	20110125.mgmt.asm2.subset1_00342	fig|6666666.37195.peg.527	CG1_ctg0342	CG1_peg0527	1438	T	C	10	NA	NA	NA	NA	NA	NA	NA
CG1	20110125.mgmt.asm2.subset1_00344	fig|6666666.37195.peg.532	CG1_ctg0344	CG1_peg0532	1879	C	T	NA	NA	NA	NA	10	NA	NA	NA
CG1	20110125.mgmt.asm2.subset1_00345	fig|6666666.37195.peg.533	CG1_ctg0345	CG1_peg0533	1217	C	A	NA	NA	10	NA	NA	NA	NA	NA
CG1	20110125.mgmt.asm2.subset1_00346	fig|6666666.37195.peg.534	CG1_ctg0346	CG1_peg0534	887	T	C	NA	NA	NA	NA	NA	NA	10	NA
CG1	20110125.mgmt.asm2.subset1_00348	fig|6666666.37195.peg.540	CG1_ctg0348	CG1_peg0540	1934	T	G	NA	NA	NA	NA	NA	NA	12	NA
CG1	20110125.mgmt.asm2.subset1_00349	fig|6666666.37195.peg.541	CG1_ctg0349	CG1_peg0541	691	T	A	NA	NA	11	NA	NA	NA	NA	NA
CG1	20110125.mgmt.asm2.subset1_00349	fig|6666666.37195.peg.541	CG1_ctg0349	CG1_peg0541	829	A	G	NA	NA	12	NA	NA	NA	NA	NA
CG1	20110125.mgmt.asm2.subset1_00349	fig|6666666.37195.peg.541	CG1_ctg0349	CG1_peg0541	841	A	G	NA	NA	13	NA	NA	NA	NA	NA
CG1	20110125.mgmt.asm2.subset1_00349	fig|6666666.37195.peg.541	CG1_ctg0349	CG1_peg0541	847	C	T	NA	NA	12	NA	NA	NA	NA	NA
CG1	20110125.mgmt.asm2.subset1_00349	fig|6666666.37195.peg.541	CG1_ctg0349	CG1_peg0541	880	G	T	NA	NA	NA	NA	NA	NA	10	NA
CG1	20110125.mgmt.asm2.subset1_00349	fig|6666666.37195.peg.541	CG1_ctg0349	CG1_peg0541	888	C	G	NA	NA	NA	NA	NA	NA	11	NA
CG1	20110125.mgmt.asm2.subset1_00349	fig|6666666.37195.peg.541	CG1_ctg0349	CG1_peg0541	938	A	T	NA	NA	10	NA	NA	NA	NA	NA
CG1	20110125.mgmt.asm2.subset1_00349	fig|6666666.37195.peg.541	CG1_ctg0349	CG1_peg0541	946	T	G	NA	NA	12	NA	NA	NA	NA	NA
CG1	20110125.mgmt.asm2.subset1_00349	fig|6666666.37195.peg.541	CG1_ctg0349	CG1_peg0541	949	G	A	NA	NA	NA	NA	NA	NA	12	NA
CG1	20110125.mgmt.asm2.subset1_00349	fig|6666666.37195.peg.541	CG1_ctg0349	CG1_peg0541	979	T	A	NA	NA	14	NA	NA	NA	NA	NA
CG1	20110125.mgmt.asm2.subset1_00349	fig|6666666.37195.peg.541	CG1_ctg0349	CG1_peg0541	1269	C	T	NA	NA	NA	NA	NA	NA	10	NA
CG1	20110125.mgmt.asm2.subset1_00350	fig|6666666.37195.peg.542	CG1_ctg0350	CG1_peg0542	301	A	T	NA	NA	11	NA	NA	NA	NA	NA
CG1	20110125.mgmt.asm2.subset1_00350	fig|6666666.37195.peg.542	CG1_ctg0350	CG1_peg0542	308	T	C	NA	NA	12	NA	NA	NA	NA	NA
CG1	20110125.mgmt.asm2.subset1_00350	fig|6666666.37195.peg.542	CG1_ctg0350	CG1_peg0542	411	G	A	NA	NA	NA	NA	NA	NA	10	NA
CG1	20110125.mgmt.asm2.subset1_00350	fig|6666666.37195.peg.542	CG1_ctg0350	CG1_peg0542	423	T	A	NA	NA	NA	NA	NA	NA	10	NA
CG1	20110125.mgmt.asm2.subset1_00350	fig|6666666.37195.peg.542	CG1_ctg0350	CG1_peg0542	435	C	T	NA	NA	NA	NA	NA	NA	10	NA
CG1	20110125.mgmt.asm2.subset1_00350	fig|6666666.37195.peg.542	CG1_ctg0350	CG1_peg0542	478	C	T	NA	NA	NA	NA	NA	NA	10	NA
CG1	20110125.mgmt.asm2.subset1_00350	fig|6666666.37195.peg.542	CG1_ctg0350	CG1_peg0542	600	T	C	NA	NA	NA	NA	NA	NA	10	NA
CG1	20110125.mgmt.asm2.subset1_00350	fig|6666666.37195.peg.543	CG1_ctg0350	CG1_peg0543	1203	T	C	NA	NA	NA	NA	NA	NA	12	NA
CG1	20110125.mgmt.asm2.subset1_00350	fig|6666666.37195.peg.543	CG1_ctg0350	CG1_peg0543	1245	T	C	NA	NA	NA	NA	NA	NA	11	NA
CG1	20110125.mgmt.asm2.subset1_00350	fig|6666666.37195.peg.543	CG1_ctg0350	CG1_peg0543	1380	A	T	NA	NA	NA	NA	NA	NA	12	NA
CG1	20110125.mgmt.asm2.subset1_00350	fig|6666666.37195.peg.543	CG1_ctg0350	CG1_peg0543	1647	A	G,T	NA	NA	NA	10	NA	NA	NA	NA
CG1	20110125.mgmt.asm2.subset1_00350	fig|6666666.37195.peg.543	CG1_ctg0350	CG1_peg0543	1655	G	A	NA	NA	NA	21	NA	NA	NA	NA
CG1	20110125.mgmt.asm2.subset1_00350	fig|6666666.37195.peg.543	CG1_ctg0350	CG1_peg0543	1806	T	C	NA	11	NA	NA	NA	NA	NA	NA
CG1	20110125.mgmt.asm2.subset1_00350	fig|6666666.37195.peg.543	CG1_ctg0350	CG1_peg0543	1812	A	T	NA	11	NA	NA	NA	NA	NA	NA
CG1	20110125.mgmt.asm2.subset1_00350	fig|6666666.37195.peg.544	CG1_ctg0350	CG1_peg0544	3174	T	A	NA	11	NA	NA	NA	NA	NA	NA
CG1	20110125.mgmt.asm2.subset1_00350	fig|6666666.37195.peg.544	CG1_ctg0350	CG1_peg0544	3687	G	A	NA	NA	NA	NA	NA	12	NA	NA
CG1	20110125.mgmt.asm2.subset1_00350	fig|6666666.37195.peg.544	CG1_ctg0350	CG1_peg0544	3699	A	C	NA	NA	NA	NA	NA	12	NA	NA
CG1	20110125.mgmt.asm2.subset1_00350	fig|6666666.37195.peg.544	CG1_ctg0350	CG1_peg0544	3720	A	T	NA	NA	NA	NA	NA	18	NA	NA
CG1	20110125.mgmt.asm2.subset1_00350	fig|6666666.37195.peg.544	CG1_ctg0350	CG1_peg0544	3747	C	T	NA	NA	12	NA	NA	13	NA	NA
CG1	20110125.mgmt.asm2.subset1_00350	fig|6666666.37195.peg.544	CG1_ctg0350	CG1_peg0544	3765	A	C	NA	NA	NA	NA	13	NA	NA	NA
CG1	20110125.mgmt.asm2.subset1_00350	fig|6666666.37195.peg.544	CG1_ctg0350	CG1_peg0544	3798	T	G	NA	NA	14	NA	14	18	10	NA
CG1	20110125.mgmt.asm2.subset1_00350	fig|6666666.37195.peg.544	CG1_ctg0350	CG1_peg0544	3804	G	A	NA	NA	14	NA	14	14	NA	NA
CG1	20110125.mgmt.asm2.subset1_00350	fig|6666666.37195.peg.544	CG1_ctg0350	CG1_peg0544	3824	T	C	NA	NA	NA	NA	NA	13	NA	NA
CG1	20110125.mgmt.asm2.subset1_00350	fig|6666666.37195.peg.544	CG1_ctg0350	CG1_peg0544	3837	A	C	NA	NA	NA	NA	16	14	NA	NA
CG1	20110125.mgmt.asm2.subset1_00350	fig|6666666.37195.peg.544	CG1_ctg0350	CG1_peg0544	3843	A	G	NA	NA	NA	NA	16	14	10	NA
CG1	20110125.mgmt.asm2.subset1_00350	fig|6666666.37195.peg.544	CG1_ctg0350	CG1_peg0544	3858	A	G	NA	NA	NA	NA	10	11	12	NA
CG1	20110125.mgmt.asm2.subset1_00350	fig|6666666.37195.peg.544	CG1_ctg0350	CG1_peg0544	4062	T	C	NA	NA	14	NA	11	NA	11	NA
CG1	20110125.mgmt.asm2.subset1_00350	fig|6666666.37195.peg.544	CG1_ctg0350	CG1_peg0544	4074	G	A	NA	NA	14	NA	11	NA	11	NA
CG1	20110125.mgmt.asm2.subset1_00350	fig|6666666.37195.peg.545	CG1_ctg0350	CG1_peg0545	4325	T	C	NA	NA	11	NA	11	NA	NA	NA
CG1	20110125.mgmt.asm2.subset1_00350	fig|6666666.37195.peg.545	CG1_ctg0350	CG1_peg0545	4331	A	G	NA	NA	13	NA	10	NA	11	NA
CG1	20110125.mgmt.asm2.subset1_00350	fig|6666666.37195.peg.545	CG1_ctg0350	CG1_peg0545	4349	A	G	NA	NA	NA	NA	10	NA	10	NA
CG1	20110125.mgmt.asm2.subset1_00350	fig|6666666.37195.peg.545	CG1_ctg0350	CG1_peg0545	4367	T	A	NA	NA	NA	NA	NA	NA	12	NA
CG1	20110125.mgmt.asm2.subset1_00350	fig|6666666.37195.peg.545	CG1_ctg0350	CG1_peg0545	4388	C	A	NA	NA	16	NA	NA	NA	NA	NA
CG1	20110125.mgmt.asm2.subset1_00350	fig|6666666.37195.peg.545	CG1_ctg0350	CG1_peg0545	4394	C	G	NA	NA	15	NA	NA	NA	NA	NA
CG1	20110125.mgmt.asm2.subset1_00350	fig|6666666.37195.peg.545	CG1_ctg0350	CG1_peg0545	4403	C	G	NA	NA	17	NA	NA	NA	NA	NA
CG1	20110125.mgmt.asm2.subset1_00350	fig|6666666.37195.peg.545	CG1_ctg0350	CG1_peg0545	4415	T	A	NA	NA	19	NA	13	NA	NA	NA
CG1	20110125.mgmt.asm2.subset1_00350	fig|6666666.37195.peg.545	CG1_ctg0350	CG1_peg0545	4421	C	T	NA	NA	19	NA	12	NA	NA	NA
CG1	20110125.mgmt.asm2.subset1_00350	fig|6666666.37195.peg.545	CG1_ctg0350	CG1_peg0545	4454	C	T	NA	NA	19	NA	17	NA	10	NA
CG1	20110125.mgmt.asm2.subset1_00350	fig|6666666.37195.peg.545	CG1_ctg0350	CG1_peg0545	4808	A	G	NA	NA	13	NA	10	NA	NA	NA
CG1	20110125.mgmt.asm2.subset1_00350	fig|6666666.37195.peg.545	CG1_ctg0350	CG1_peg0545	4814	T	C	NA	NA	14	NA	10	NA	NA	NA
CG1	20110125.mgmt.asm2.subset1_00350	fig|6666666.37195.peg.545	CG1_ctg0350	CG1_peg0545	5243	G	A	10	NA	NA	NA	NA	NA	NA	NA
CG1	20110125.mgmt.asm2.subset1_00351	fig|6666666.37195.peg.547	CG1_ctg0351	CG1_peg0547	308	C	T	NA	NA	10	NA	NA	NA	NA	NA
CG1	20110125.mgmt.asm2.subset1_00351	fig|6666666.37195.peg.548	CG1_ctg0351	CG1_peg0548	674	C	T	NA	NA	10	NA	NA	NA	NA	NA
CG1	20110125.mgmt.asm2.subset1_00351	fig|6666666.37195.peg.549	CG1_ctg0351	CG1_peg0549	1054	T	C	NA	11	NA	NA	NA	NA	NA	NA
CG1	20110125.mgmt.asm2.subset1_00351	fig|6666666.37195.peg.551	CG1_ctg0351	CG1_peg0551	3471	T	A	NA	NA	12	NA	NA	NA	NA	NA
CG1	20110125.mgmt.asm2.subset1_00351	fig|6666666.37195.peg.551	CG1_ctg0351	CG1_peg0551	3751	G	A	NA	NA	NA	NA	NA	NA	10	NA
CG1	20110125.mgmt.asm2.subset1_00351	fig|6666666.37195.peg.551	CG1_ctg0351	CG1_peg0551	3807	T	C	NA	NA	NA	NA	NA	NA	10	NA
CG1	20110125.mgmt.asm2.subset1_00351	fig|6666666.37195.peg.552	CG1_ctg0351	CG1_peg0552	4138	T	G	NA	NA	NA	NA	NA	NA	10	NA
CG1	20110125.mgmt.asm2.subset1_00351	fig|6666666.37195.peg.552	CG1_ctg0351	CG1_peg0552	4157	A	T	NA	NA	NA	NA	NA	NA	10	NA
CG1	20110125.mgmt.asm2.subset1_00351	fig|6666666.37195.peg.552	CG1_ctg0351	CG1_peg0552	4244	C	T	NA	NA	NA	NA	NA	NA	10	NA
CG1	20110125.mgmt.asm2.subset1_00352	fig|6666666.37195.peg.554	CG1_ctg0352	CG1_peg0554	750	C	G	NA	NA	NA	13	NA	NA	NA	NA
CG1	20110125.mgmt.asm2.subset1_00355	fig|6666666.37195.peg.558	CG1_ctg0355	CG1_peg0558	1800	C	G	NA	12	NA	NA	NA	NA	NA	NA
CG1	20110125.mgmt.asm2.subset1_00358	fig|6666666.37195.peg.561	CG1_ctg0358	CG1_peg0561	758	T	C	NA	NA	NA	NA	NA	NA	11	NA
CG1	20110125.mgmt.asm2.subset1_00358	fig|6666666.37195.peg.561	CG1_ctg0358	CG1_peg0561	767	T	C	NA	NA	NA	NA	NA	NA	10	NA
CG1	20110125.mgmt.asm2.subset1_00358	fig|6666666.37195.peg.561	CG1_ctg0358	CG1_peg0561	905	A	T	NA	NA	10	NA	NA	NA	NA	NA
CG1	20110125.mgmt.asm2.subset1_00359	fig|6666666.37195.rna.6	CG1_ctg0359	CG1_rna0006	766	C	T	NA	NA	11	NA	NA	NA	NA	NA
CG1	20110125.mgmt.asm2.subset1_00359	fig|6666666.37195.rna.6	CG1_ctg0359	CG1_rna0006	781	A	G	NA	NA	NA	NA	NA	NA	NA	13
CG1	20110125.mgmt.asm2.subset1_00359	fig|6666666.37195.rna.6	CG1_ctg0359	CG1_rna0006	819	T	C	NA	NA	12	NA	NA	NA	20	16
CG1	20110125.mgmt.asm2.subset1_00362	fig|6666666.37195.peg.569	CG1_ctg0362	CG1_peg0569	800	T	A	NA	NA	NA	NA	NA	NA	11	NA
CG1	20110125.mgmt.asm2.subset1_00362	fig|6666666.37195.peg.569	CG1_ctg0362	CG1_peg0569	809	A	G	NA	NA	NA	NA	NA	NA	10	NA
CG1	20110125.mgmt.asm2.subset1_00362	fig|6666666.37195.peg.570	CG1_ctg0362	CG1_peg0570	1625	A	G	NA	NA	10	NA	NA	NA	NA	NA
CG1	20110125.mgmt.asm2.subset1_00362	fig|6666666.37195.peg.570	CG1_ctg0362	CG1_peg0570	1748	A	G	NA	NA	NA	NA	NA	NA	10	NA
CG1	20110125.mgmt.asm2.subset1_00362	fig|6666666.37195.peg.570	CG1_ctg0362	CG1_peg0570	1829	T	A	NA	NA	12	NA	NA	NA	NA	NA
CG1	20110125.mgmt.asm2.subset1_00363	fig|6666666.37195.peg.571	CG1_ctg0363	CG1_peg0571	1093	G	A	NA	NA	10	NA	NA	NA	NA	NA
CG1	20110125.mgmt.asm2.subset1_00363	fig|6666666.37195.peg.571	CG1_ctg0363	CG1_peg0571	1119	T	C	NA	NA	11	NA	NA	NA	NA	NA
CG1	20110125.mgmt.asm2.subset1_00363	fig|6666666.37195.peg.571	CG1_ctg0363	CG1_peg0571	1808	T	C	NA	NA	NA	NA	NA	NA	10	NA
CG1	20110125.mgmt.asm2.subset1_00363	fig|6666666.37195.peg.572	CG1_ctg0363	CG1_peg0572	1830	A	G	NA	NA	NA	NA	NA	NA	11	NA
CG1	20110125.mgmt.asm2.subset1_00363	fig|6666666.37195.peg.572	CG1_ctg0363	CG1_peg0572	1836	C	A	NA	NA	NA	NA	NA	NA	10	NA
CG1	20110125.mgmt.asm2.subset1_00363	fig|6666666.37195.peg.572	CG1_ctg0363	CG1_peg0572	1887	T	A	NA	NA	NA	NA	NA	NA	13	NA
CG1	20110125.mgmt.asm2.subset1_00364	fig|6666666.37195.peg.573	CG1_ctg0364	CG1_peg0573	358	T	C	NA	10	NA	NA	NA	NA	NA	NA
CG1	20110125.mgmt.asm2.subset1_00364	fig|6666666.37195.peg.573	CG1_ctg0364	CG1_peg0573	406	T	C	NA	NA	NA	NA	NA	NA	NA	19
CG1	20110125.mgmt.asm2.subset1_00364	fig|6666666.37195.peg.573	CG1_ctg0364	CG1_peg0573	412	G	A	NA	NA	NA	15	NA	20	NA	20
CG1	20110125.mgmt.asm2.subset1_00364	fig|6666666.37195.peg.573	CG1_ctg0364	CG1_peg0573	421	T	A	NA	NA	NA	NA	NA	NA	NA	24
CG1	20110125.mgmt.asm2.subset1_00364	fig|6666666.37195.peg.573	CG1_ctg0364	CG1_peg0573	421	T	G	NA	NA	NA	15	NA	22	NA	NA
CG1	20110125.mgmt.asm2.subset1_00364	fig|6666666.37195.peg.573	CG1_ctg0364	CG1_peg0573	433	T	C	NA	NA	NA	15	NA	23	NA	NA
CG1	20110125.mgmt.asm2.subset1_00364	fig|6666666.37195.peg.573	CG1_ctg0364	CG1_peg0573	442	T	C	NA	NA	NA	13	NA	25	NA	NA
CG1	20110125.mgmt.asm2.subset1_00364	fig|6666666.37195.peg.573	CG1_ctg0364	CG1_peg0573	445	C	T	NA	NA	NA	NA	NA	NA	NA	25
CG1	20110125.mgmt.asm2.subset1_00364	fig|6666666.37195.peg.573	CG1_ctg0364	CG1_peg0573	451	G	A	NA	NA	NA	13	NA	17	NA	NA
CG1	20110125.mgmt.asm2.subset1_00364	fig|6666666.37195.peg.573	CG1_ctg0364	CG1_peg0573	457	T	C	NA	NA	NA	14	NA	NA	NA	NA
CG1	20110125.mgmt.asm2.subset1_00364	fig|6666666.37195.peg.573	CG1_ctg0364	CG1_peg0573	460	T	C	NA	NA	NA	NA	NA	11	NA	19
CG1	20110125.mgmt.asm2.subset1_00364	fig|6666666.37195.peg.573	CG1_ctg0364	CG1_peg0573	598	C	T	NA	NA	NA	NA	NA	10	NA	NA
CG1	20110125.mgmt.asm2.subset1_00364	fig|6666666.37195.peg.573	CG1_ctg0364	CG1_peg0573	649	C	T	NA	NA	NA	NA	NA	NA	11	NA
CG1	20110125.mgmt.asm2.subset1_00364	fig|6666666.37195.peg.573	CG1_ctg0364	CG1_peg0573	658	C	T	NA	NA	10	NA	11	NA	12	NA
CG1	20110125.mgmt.asm2.subset1_00364	fig|6666666.37195.peg.573	CG1_ctg0364	CG1_peg0573	673	A	C	NA	NA	13	NA	15	NA	16	NA
CG1	20110125.mgmt.asm2.subset1_00364	fig|6666666.37195.peg.573	CG1_ctg0364	CG1_peg0573	679	A	T	NA	NA	12	NA	15	NA	16	NA
CG1	20110125.mgmt.asm2.subset1_00364	fig|6666666.37195.peg.573	CG1_ctg0364	CG1_peg0573	688	T	G	NA	NA	13	NA	15	NA	NA	NA
CG1	20110125.mgmt.asm2.subset1_00364	fig|6666666.37195.peg.573	CG1_ctg0364	CG1_peg0573	710	A	T	NA	NA	10	NA	13	10	NA	NA
CG1	20110125.mgmt.asm2.subset1_00364	fig|6666666.37195.peg.573	CG1_ctg0364	CG1_peg0573	716	C	A	NA	NA	10	NA	NA	NA	NA	NA
CG1	20110125.mgmt.asm2.subset1_00364	fig|6666666.37195.peg.573	CG1_ctg0364	CG1_peg0573	970	C	A	NA	NA	NA	NA	10	12	NA	NA
CG1	20110125.mgmt.asm2.subset1_00364	fig|6666666.37195.peg.573	CG1_ctg0364	CG1_peg0573	976	G	C	NA	NA	NA	NA	NA	12	NA	NA
CG1	20110125.mgmt.asm2.subset1_00364	fig|6666666.37195.peg.574	CG1_ctg0364	CG1_peg0574	1269	A	G	NA	NA	NA	NA	10	NA	NA	NA
CG1	20110125.mgmt.asm2.subset1_00364	fig|6666666.37195.peg.574	CG1_ctg0364	CG1_peg0574	1386	A	T	NA	12	NA	51	NA	46	NA	NA
CG1	20110125.mgmt.asm2.subset1_00364	fig|6666666.37195.peg.574	CG1_ctg0364	CG1_peg0574	1392	G	A	NA	12	NA	55	NA	47	NA	NA
CG1	20110125.mgmt.asm2.subset1_00364	fig|6666666.37195.peg.574	CG1_ctg0364	CG1_peg0574	1392	G	C	NA	NA	NA	NA	NA	NA	NA	53
CG1	20110125.mgmt.asm2.subset1_00364	fig|6666666.37195.peg.574	CG1_ctg0364	CG1_peg0574	1428	T	G	NA	NA	NA	39	NA	NA	NA	NA
CG1	20110125.mgmt.asm2.subset1_00364	fig|6666666.37195.peg.574	CG1_ctg0364	CG1_peg0574	1440	A	C	NA	NA	NA	NA	NA	NA	NA	14
CG1	20110125.mgmt.asm2.subset1_00364	fig|6666666.37195.peg.574	CG1_ctg0364	CG1_peg0574	1452	G	T	NA	NA	NA	18	NA	NA	NA	NA
CG1	20110125.mgmt.asm2.subset1_00366	fig|6666666.37195.peg.579	CG1_ctg0366	CG1_peg0579	762	T	C	NA	NA	NA	NA	NA	NA	10	NA
CG1	20110125.mgmt.asm2.subset1_00366	fig|6666666.37195.peg.579	CG1_ctg0366	CG1_peg0579	775	T	C	NA	NA	NA	NA	NA	NA	13	NA
CG1	20110125.mgmt.asm2.subset1_00366	fig|6666666.37195.peg.580	CG1_ctg0366	CG1_peg0580	1532	T	A	NA	NA	10	NA	NA	NA	NA	NA
CG1	20110125.mgmt.asm2.subset1_00366	fig|6666666.37195.peg.580	CG1_ctg0366	CG1_peg0580	1637	C	T	NA	NA	11	NA	NA	NA	NA	NA
CG1	20110125.mgmt.asm2.subset1_00366	fig|6666666.37195.peg.580	CG1_ctg0366	CG1_peg0580	1652	A	T	NA	NA	10	NA	NA	NA	NA	NA
CG1	20110125.mgmt.asm2.subset1_00366	fig|6666666.37195.peg.580	CG1_ctg0366	CG1_peg0580	1877	G	T	NA	NA	15	NA	NA	NA	10	NA
CG1	20110125.mgmt.asm2.subset1_00366	fig|6666666.37195.peg.580	CG1_ctg0366	CG1_peg0580	1883	C	T	NA	NA	14	NA	NA	NA	NA	NA
CG1	20110125.mgmt.asm2.subset1_00368	fig|6666666.37195.peg.582	CG1_ctg0368	CG1_peg0582	591	G	A	11	NA	NA	NA	NA	NA	NA	NA
CG1	20110125.mgmt.asm2.subset1_00368	fig|6666666.37195.peg.583	CG1_ctg0368	CG1_peg0583	1195	A	G	NA	NA	NA	NA	NA	NA	12	NA
CG1	20110125.mgmt.asm2.subset1_00369	fig|6666666.37195.peg.585	CG1_ctg0369	CG1_peg0585	76	T	C	NA	NA	NA	19	NA	25	NA	14
CG1	20110125.mgmt.asm2.subset1_00369	fig|6666666.37195.peg.585	CG1_ctg0369	CG1_peg0585	88	A	G	NA	NA	NA	24	NA	31	NA	11
CG1	20110125.mgmt.asm2.subset1_00369	fig|6666666.37195.peg.585	CG1_ctg0369	CG1_peg0585	103	T	A	NA	NA	NA	17	NA	29	NA	NA
CG1	20110125.mgmt.asm2.subset1_00369	fig|6666666.37195.peg.585	CG1_ctg0369	CG1_peg0585	112	C	T	NA	NA	NA	15	NA	21	NA	NA
CG1	20110125.mgmt.asm2.subset1_00369	fig|6666666.37195.peg.585	CG1_ctg0369	CG1_peg0585	118	A	G	NA	NA	NA	14	NA	20	NA	NA
CG1	20110125.mgmt.asm2.subset1_00369	fig|6666666.37195.peg.585	CG1_ctg0369	CG1_peg0585	124	T	C	NA	NA	NA	14	NA	18	NA	NA
CG1	20110125.mgmt.asm2.subset1_00369	fig|6666666.37195.peg.585	CG1_ctg0369	CG1_peg0585	142	G	A	NA	NA	NA	17	NA	14	NA	NA
CG1	20110125.mgmt.asm2.subset1_00372	fig|6666666.37195.peg.599	CG1_ctg0372	CG1_peg0599	248	C	T	NA	NA	NA	NA	NA	NA	NA	13
CG1	20110125.mgmt.asm2.subset1_00372	fig|6666666.37195.peg.599	CG1_ctg0372	CG1_peg0599	593	C	T	NA	NA	11	NA	NA	NA	NA	NA
CG1	20110125.mgmt.asm2.subset1_00372	fig|6666666.37195.peg.599	CG1_ctg0372	CG1_peg0599	695	C	A	NA	NA	NA	15	NA	NA	15	NA
CG1	20110125.mgmt.asm2.subset1_00372	fig|6666666.37195.peg.599	CG1_ctg0372	CG1_peg0599	746	T	C	NA	11	NA	NA	NA	NA	14	NA
CG1	20110125.mgmt.asm2.subset1_00372	fig|6666666.37195.peg.599	CG1_ctg0372	CG1_peg0599	941	A	G	NA	NA	NA	NA	NA	NA	NA	19
CG1	20110125.mgmt.asm2.subset1_00372	fig|6666666.37195.peg.599	CG1_ctg0372	CG1_peg0599	950	T	A	NA	NA	NA	NA	NA	NA	NA	14
CG1	20110125.mgmt.asm2.subset1_00372	fig|6666666.37195.peg.600	CG1_ctg0372	CG1_peg0600	1568	G	A	NA	NA	10	NA	NA	NA	NA	NA
CG1	20110125.mgmt.asm2.subset1_00376	fig|6666666.37195.peg.603	CG1_ctg0376	CG1_peg0603	691	C	T	NA	NA	12	NA	NA	NA	NA	NA
CG1	20110125.mgmt.asm2.subset1_00376	fig|6666666.37195.peg.603	CG1_ctg0376	CG1_peg0603	970	A	G	NA	NA	NA	NA	NA	NA	15	NA
CG1	20110125.mgmt.asm2.subset1_00376	fig|6666666.37195.peg.603	CG1_ctg0376	CG1_peg0603	1051	C	T	NA	NA	10	NA	NA	NA	NA	NA
CG1	20110125.mgmt.asm2.subset1_00376	fig|6666666.37195.peg.603	CG1_ctg0376	CG1_peg0603	1348	A	T	NA	NA	NA	NA	NA	NA	14	NA
CG1	20110125.mgmt.asm2.subset1_00376	fig|6666666.37195.peg.603	CG1_ctg0376	CG1_peg0603	1360	G	A	NA	NA	NA	NA	NA	NA	16	NA
CG1	20110125.mgmt.asm2.subset1_00376	fig|6666666.37195.peg.603	CG1_ctg0376	CG1_peg0603	1366	G	A	NA	NA	NA	NA	NA	NA	16	NA
CG1	20110125.mgmt.asm2.subset1_00376	fig|6666666.37195.peg.603	CG1_ctg0376	CG1_peg0603	1468	A	T	NA	NA	11	NA	NA	NA	NA	NA
CG1	20110125.mgmt.asm2.subset1_00376	fig|6666666.37195.peg.603	CG1_ctg0376	CG1_peg0603	1642	T	A	NA	NA	NA	12	NA	23	NA	19
CG1	20110125.mgmt.asm2.subset1_00376	fig|6666666.37195.peg.603	CG1_ctg0376	CG1_peg0603	1657	A	C	NA	NA	NA	NA	NA	22	NA	14
CG1	20110125.mgmt.asm2.subset1_00376	fig|6666666.37195.peg.603	CG1_ctg0376	CG1_peg0603	1663	A	C	NA	NA	NA	13	NA	22	NA	12
CG1	20110125.mgmt.asm2.subset1_00376	fig|6666666.37195.peg.603	CG1_ctg0376	CG1_peg0603	1684	A	G	NA	NA	NA	NA	NA	11	NA	NA
CG1	20110125.mgmt.asm2.subset1_00376	fig|6666666.37195.peg.603	CG1_ctg0376	CG1_peg0603	1696	T	C	NA	NA	NA	NA	NA	11	NA	NA
CG1	20110125.mgmt.asm2.subset1_00376	fig|6666666.37195.peg.603	CG1_ctg0376	CG1_peg0603	1705	A	G	NA	NA	NA	NA	NA	13	NA	NA
CG1	20110125.mgmt.asm2.subset1_00376	fig|6666666.37195.peg.603	CG1_ctg0376	CG1_peg0603	1714	T	G	NA	NA	NA	NA	NA	13	NA	NA
CG1	20110125.mgmt.asm2.subset1_00376	fig|6666666.37195.peg.603	CG1_ctg0376	CG1_peg0603	1723	A	G	NA	NA	NA	NA	NA	13	NA	NA
CG1	20110125.mgmt.asm2.subset1_00376	fig|6666666.37195.peg.603	CG1_ctg0376	CG1_peg0603	1726	C	T	NA	NA	NA	NA	NA	13	NA	NA
CG1	20110125.mgmt.asm2.subset1_00376	fig|6666666.37195.peg.603	CG1_ctg0376	CG1_peg0603	1746	T	A	NA	NA	NA	NA	NA	19	NA	NA
CG1	20110125.mgmt.asm2.subset1_00376	fig|6666666.37195.peg.603	CG1_ctg0376	CG1_peg0603	1762	T	C	NA	NA	NA	NA	NA	16	NA	NA
CG1	20110125.mgmt.asm2.subset1_00376	fig|6666666.37195.peg.603	CG1_ctg0376	CG1_peg0603	1771	A	T	NA	NA	NA	NA	NA	16	NA	NA
CG1	20110125.mgmt.asm2.subset1_00376	fig|6666666.37195.peg.603	CG1_ctg0376	CG1_peg0603	1780	G	T	NA	NA	NA	NA	NA	10	NA	NA
CG1	20110125.mgmt.asm2.subset1_00376	fig|6666666.37195.peg.603	CG1_ctg0376	CG1_peg0603	1786	G	T	NA	NA	NA	NA	NA	10	NA	NA
CG1	20110125.mgmt.asm2.subset1_00376	fig|6666666.37195.peg.603	CG1_ctg0376	CG1_peg0603	1858	G	A	NA	NA	10	NA	NA	NA	NA	NA
CG1	20110125.mgmt.asm2.subset1_00376	fig|6666666.37195.peg.603	CG1_ctg0376	CG1_peg0603	1873	G	T	NA	NA	10	NA	NA	NA	NA	NA
CG1	20110125.mgmt.asm2.subset1_00376	fig|6666666.37195.peg.603	CG1_ctg0376	CG1_peg0603	1894	A	T	NA	NA	NA	NA	NA	NA	10	NA
CG1	20110125.mgmt.asm2.subset1_00376	fig|6666666.37195.peg.603	CG1_ctg0376	CG1_peg0603	1897	A	C	NA	NA	NA	NA	NA	NA	10	NA
CG1	20110125.mgmt.asm2.subset1_00376	fig|6666666.37195.peg.603	CG1_ctg0376	CG1_peg0603	1903	T	C	NA	NA	NA	NA	13	NA	11	NA
CG1	20110125.mgmt.asm2.subset1_00376	fig|6666666.37195.peg.603	CG1_ctg0376	CG1_peg0603	1972	C	T	NA	NA	NA	NA	NA	NA	NA	11
CG1	20110125.mgmt.asm2.subset1_00377	fig|6666666.37195.peg.604	CG1_ctg0377	CG1_peg0604	123	A	G	NA	14	NA	NA	NA	NA	NA	NA
CG1	20110125.mgmt.asm2.subset1_00377	fig|6666666.37195.peg.604	CG1_ctg0377	CG1_peg0604	138	C	T	NA	12	NA	NA	NA	NA	NA	NA
CG1	20110125.mgmt.asm2.subset1_00377	fig|6666666.37195.peg.604	CG1_ctg0377	CG1_peg0604	886	T	C	NA	NA	NA	NA	NA	NA	10	NA
CG1	20110125.mgmt.asm2.subset1_00377	fig|6666666.37195.peg.604	CG1_ctg0377	CG1_peg0604	1086	A	G	NA	NA	NA	NA	NA	NA	11	NA
CG1	20110125.mgmt.asm2.subset1_00378	fig|6666666.37195.peg.605	CG1_ctg0378	CG1_peg0605	509	C	T	NA	11	NA	NA	NA	NA	NA	NA
CG1	20110125.mgmt.asm2.subset1_00378	fig|6666666.37195.peg.605	CG1_ctg0378	CG1_peg0605	569	A	T	NA	NA	NA	NA	NA	12	NA	NA
CG1	20110125.mgmt.asm2.subset1_00378	fig|6666666.37195.peg.605	CG1_ctg0378	CG1_peg0605	632	T	C	NA	NA	NA	NA	12	NA	NA	NA
CG1	20110125.mgmt.asm2.subset1_00378	fig|6666666.37195.peg.605	CG1_ctg0378	CG1_peg0605	638	T	C	NA	NA	NA	NA	13	NA	NA	NA
CG1	20110125.mgmt.asm2.subset1_00378	fig|6666666.37195.peg.605	CG1_ctg0378	CG1_peg0605	665	A	C	NA	NA	12	NA	NA	NA	NA	NA
CG1	20110125.mgmt.asm2.subset1_00378	fig|6666666.37195.peg.605	CG1_ctg0378	CG1_peg0605	674	C	T	NA	NA	13	NA	NA	15	NA	NA
CG1	20110125.mgmt.asm2.subset1_00378	fig|6666666.37195.peg.605	CG1_ctg0378	CG1_peg0605	692	A	G	NA	NA	13	NA	10	13	NA	NA
CG1	20110125.mgmt.asm2.subset1_00378	fig|6666666.37195.peg.605	CG1_ctg0378	CG1_peg0605	698	G	T	NA	NA	13	NA	NA	12	NA	NA
CG1	20110125.mgmt.asm2.subset1_00378	fig|6666666.37195.peg.605	CG1_ctg0378	CG1_peg0605	711	C	G	NA	NA	13	NA	11	13	NA	NA
CG1	20110125.mgmt.asm2.subset1_00378	fig|6666666.37195.peg.606	CG1_ctg0378	CG1_peg0606	820	A	G	NA	NA	10	39	NA	39	NA	NA
CG1	20110125.mgmt.asm2.subset1_00378	fig|6666666.37195.peg.606	CG1_ctg0378	CG1_peg0606	830	A	G	NA	NA	10	38	NA	42	NA	19
CG1	20110125.mgmt.asm2.subset1_00378	fig|6666666.37195.peg.606	CG1_ctg0378	CG1_peg0606	842	T	C	NA	NA	10	39	NA	45	NA	23
CG1	20110125.mgmt.asm2.subset1_00378	fig|6666666.37195.peg.606	CG1_ctg0378	CG1_peg0606	857	G	A	NA	NA	10	36	NA	45	NA	26
CG1	20110125.mgmt.asm2.subset1_00378	fig|6666666.37195.peg.606	CG1_ctg0378	CG1_peg0606	899	A	G	NA	NA	12	38	10	38	NA	29
CG1	20110125.mgmt.asm2.subset1_00378	fig|6666666.37195.peg.606	CG1_ctg0378	CG1_peg0606	908	C	T	NA	NA	12	32	11	27	NA	20
CG1	20110125.mgmt.asm2.subset1_00378	fig|6666666.37195.peg.606	CG1_ctg0378	CG1_peg0606	917	C	T	NA	NA	14	38	17	30	NA	20
CG1	20110125.mgmt.asm2.subset1_00378	fig|6666666.37195.peg.606	CG1_ctg0378	CG1_peg0606	935	C	T	NA	21	18	97	18	104	NA	61
CG1	20110125.mgmt.asm2.subset1_00378	fig|6666666.37195.peg.606	CG1_ctg0378	CG1_peg0606	948	T	C	NA	NA	18	98	18	106	12	65
CG1	20110125.mgmt.asm2.subset1_00378	fig|6666666.37195.peg.606	CG1_ctg0378	CG1_peg0606	980	T	A	NA	18	17	94	18	111	11	67
CG1	20110125.mgmt.asm2.subset1_00378	fig|6666666.37195.peg.607	CG1_ctg0378	CG1_peg0607	1025	A	C	NA	NA	10	NA	NA	32	NA	NA
CG1	20110125.mgmt.asm2.subset1_00378	fig|6666666.37195.peg.607	CG1_ctg0378	CG1_peg0607	1037	A	G	NA	NA	NA	32	10	36	NA	40
CG1	20110125.mgmt.asm2.subset1_00378	fig|6666666.37195.peg.607	CG1_ctg0378	CG1_peg0607	1043	T	C	NA	NA	NA	33	10	36	NA	40
CG1	20110125.mgmt.asm2.subset1_00378	fig|6666666.37195.peg.607	CG1_ctg0378	CG1_peg0607	1070	T	G	NA	NA	NA	30	NA	31	NA	32
CG1	20110125.mgmt.asm2.subset1_00378	fig|6666666.37195.peg.607	CG1_ctg0378	CG1_peg0607	1079	A	G	NA	NA	NA	24	NA	23	NA	18
CG1	20110125.mgmt.asm2.subset1_00378	fig|6666666.37195.peg.607	CG1_ctg0378	CG1_peg0607	1091	T	C	NA	NA	NA	36	11	26	NA	19
CG1	20110125.mgmt.asm2.subset1_00378	fig|6666666.37195.peg.607	CG1_ctg0378	CG1_peg0607	1106	T	A	NA	NA	NA	40	12	32	NA	24
CG1	20110125.mgmt.asm2.subset1_00378	fig|6666666.37195.peg.607	CG1_ctg0378	CG1_peg0607	1121	A	G	NA	NA	11	40	NA	28	NA	25
CG1	20110125.mgmt.asm2.subset1_00378	fig|6666666.37195.peg.607	CG1_ctg0378	CG1_peg0607	1130	T	A	NA	NA	10	35	NA	24	NA	23
CG1	20110125.mgmt.asm2.subset1_00378	fig|6666666.37195.peg.607	CG1_ctg0378	CG1_peg0607	1358	A	T	NA	NA	NA	NA	NA	20	NA	NA
CG1	20110125.mgmt.asm2.subset1_00378	fig|6666666.37195.peg.607	CG1_ctg0378	CG1_peg0607	1364	C	T	NA	NA	10	NA	NA	19	10	NA
CG1	20110125.mgmt.asm2.subset1_00378	fig|6666666.37195.peg.607	CG1_ctg0378	CG1_peg0607	1373	A	T	NA	NA	10	NA	NA	21	NA	NA
CG1	20110125.mgmt.asm2.subset1_00378	fig|6666666.37195.peg.607	CG1_ctg0378	CG1_peg0607	1382	C	T	NA	NA	10	NA	NA	21	NA	NA
CG1	20110125.mgmt.asm2.subset1_00378	fig|6666666.37195.peg.607	CG1_ctg0378	CG1_peg0607	1389	G	A	NA	NA	10	NA	NA	NA	NA	NA
CG1	20110125.mgmt.asm2.subset1_00378	fig|6666666.37195.peg.608	CG1_ctg0378	CG1_peg0608	1836	T	A	NA	NA	NA	NA	NA	22	NA	NA
CG1	20110125.mgmt.asm2.subset1_00378	fig|6666666.37195.peg.608	CG1_ctg0378	CG1_peg0608	1848	A	C	NA	NA	NA	11	NA	23	NA	NA
CG1	20110125.mgmt.asm2.subset1_00378	fig|6666666.37195.peg.608	CG1_ctg0378	CG1_peg0608	1848	A	T	NA	NA	NA	NA	NA	NA	NA	19
CG1	20110125.mgmt.asm2.subset1_00378	fig|6666666.37195.peg.608	CG1_ctg0378	CG1_peg0608	1869	T	C	NA	NA	NA	16	NA	26	NA	28
CG1	20110125.mgmt.asm2.subset1_00378	fig|6666666.37195.peg.608	CG1_ctg0378	CG1_peg0608	1896	G	A	NA	NA	NA	21	NA	29	NA	33
CG1	20110125.mgmt.asm2.subset1_00378	fig|6666666.37195.peg.608	CG1_ctg0378	CG1_peg0608	1916	A	G	NA	NA	NA	27	NA	29	NA	NA
CG1	20110125.mgmt.asm2.subset1_00378	fig|6666666.37195.peg.608	CG1_ctg0378	CG1_peg0608	1923	A	G	NA	15	NA	78	10	NA	NA	115
CG1	20110125.mgmt.asm2.subset1_00378	fig|6666666.37195.peg.608	CG1_ctg0378	CG1_peg0608	1929	C	T	NA	NA	NA	104	NA	NA	NA	NA
CG1	20110125.mgmt.asm2.subset1_00378	fig|6666666.37195.peg.608	CG1_ctg0378	CG1_peg0608	1956	T	C	NA	NA	NA	108	NA	161	NA	137
CG1	20110125.mgmt.asm2.subset1_00378	fig|6666666.37195.peg.608	CG1_ctg0378	CG1_peg0608	1977	T	A	NA	NA	NA	86	NA	122	NA	110
CG1	20110125.mgmt.asm2.subset1_00378	fig|6666666.37195.peg.608	CG1_ctg0378	CG1_peg0608	1986	A	T	NA	NA	NA	85	NA	121	NA	106
CG1	20110125.mgmt.asm2.subset1_00379	fig|6666666.37195.peg.609	CG1_ctg0379	CG1_peg0609	233	T	A	NA	10	NA	NA	NA	NA	NA	NA
CG1	20110125.mgmt.asm2.subset1_00379	fig|6666666.37195.peg.610	CG1_ctg0379	CG1_peg0610	1152	A	C	NA	NA	NA	NA	NA	NA	11	NA
CG1	20110125.mgmt.asm2.subset1_00379	fig|6666666.37195.peg.611	CG1_ctg0379	CG1_peg0611	1552	A	G	NA	NA	11	NA	NA	NA	NA	NA
CG1	20110125.mgmt.asm2.subset1_00379	fig|6666666.37195.peg.611	CG1_ctg0379	CG1_peg0611	1597	A	G	NA	NA	NA	NA	NA	NA	12	NA
CG1	20110125.mgmt.asm2.subset1_00379	fig|6666666.37195.peg.611	CG1_ctg0379	CG1_peg0611	1606	T	C	NA	NA	NA	NA	NA	NA	13	NA
CG1	20110125.mgmt.asm2.subset1_00381	fig|6666666.37195.peg.615	CG1_ctg0381	CG1_peg0615	2110	T	C	NA	NA	NA	NA	NA	NA	10	NA
CG1	20110125.mgmt.asm2.subset1_00381	fig|6666666.37195.peg.616	CG1_ctg0381	CG1_peg0616	3655	A	C	NA	NA	NA	NA	NA	NA	11	NA
CG1	20110125.mgmt.asm2.subset1_00381	fig|6666666.37195.peg.616	CG1_ctg0381	CG1_peg0616	3811	C	G	NA	NA	NA	NA	NA	NA	10	NA
CG1	20110125.mgmt.asm2.subset1_00381	fig|6666666.37195.peg.616	CG1_ctg0381	CG1_peg0616	3937	T	A	NA	NA	NA	NA	NA	NA	15	NA
CG1	20110125.mgmt.asm2.subset1_00381	fig|6666666.37195.peg.616	CG1_ctg0381	CG1_peg0616	3943	T	G	NA	NA	NA	NA	NA	NA	15	NA
CG1	20110125.mgmt.asm2.subset1_00381	fig|6666666.37195.peg.616	CG1_ctg0381	CG1_peg0616	4192	C	A	NA	NA	NA	NA	NA	NA	11	NA
CG1	20110125.mgmt.asm2.subset1_00384	fig|6666666.37195.peg.622	CG1_ctg0384	CG1_peg0622	1739	C	T	11	NA	NA	NA	NA	NA	NA	NA
CG1	20110125.mgmt.asm2.subset1_00384	fig|6666666.37195.peg.622	CG1_ctg0384	CG1_peg0622	1745	G	A	14	NA	NA	NA	NA	NA	NA	NA
CG1	20110125.mgmt.asm2.subset1_00384	fig|6666666.37195.peg.622	CG1_ctg0384	CG1_peg0622	1766	C	A	11	NA	NA	NA	NA	NA	NA	NA
CG1	20110125.mgmt.asm2.subset1_00385	fig|6666666.37195.peg.623	CG1_ctg0385	CG1_peg0623	588	C	T	NA	NA	NA	NA	NA	NA	11	NA
CG1	20110125.mgmt.asm2.subset1_00385	fig|6666666.37195.peg.623	CG1_ctg0385	CG1_peg0623	615	G	A	NA	NA	NA	NA	NA	NA	13	NA
CG1	20110125.mgmt.asm2.subset1_00385	fig|6666666.37195.peg.623	CG1_ctg0385	CG1_peg0623	687	G	A	NA	NA	NA	NA	NA	NA	11	NA
CG1	20110125.mgmt.asm2.subset1_00386	fig|6666666.37195.peg.625	CG1_ctg0386	CG1_peg0625	68	A	T	NA	NA	NA	NA	NA	NA	NA	18
CG1	20110125.mgmt.asm2.subset1_00386	fig|6666666.37195.peg.625	CG1_ctg0386	CG1_peg0625	149	T	C	NA	NA	NA	14	NA	NA	11	NA
CG1	20110125.mgmt.asm2.subset1_00386	fig|6666666.37195.peg.625	CG1_ctg0386	CG1_peg0625	161	A	G	NA	NA	NA	18	NA	22	11	NA
CG1	20110125.mgmt.asm2.subset1_00386	fig|6666666.37195.peg.625	CG1_ctg0386	CG1_peg0625	167	C	T	NA	NA	NA	18	NA	NA	NA	NA
CG1	20110125.mgmt.asm2.subset1_00386	fig|6666666.37195.peg.626	CG1_ctg0386	CG1_peg0626	204	A	C	NA	NA	15	66	NA	77	NA	30
CG1	20110125.mgmt.asm2.subset1_00386	fig|6666666.37195.peg.626	CG1_ctg0386	CG1_peg0626	210	A	G	NA	NA	15	67	NA	77	NA	27
CG1	20110125.mgmt.asm2.subset1_00386	fig|6666666.37195.peg.626	CG1_ctg0386	CG1_peg0626	216	A	C	NA	NA	16	73	NA	91	NA	27
CG1	20110125.mgmt.asm2.subset1_00386	fig|6666666.37195.peg.626	CG1_ctg0386	CG1_peg0626	222	G	A	NA	NA	16	77	10	96	NA	27
CG1	20110125.mgmt.asm2.subset1_00386	fig|6666666.37195.peg.626	CG1_ctg0386	CG1_peg0626	231	C	A	NA	NA	NA	NA	NA	NA	NA	31
CG1	20110125.mgmt.asm2.subset1_00386	fig|6666666.37195.peg.626	CG1_ctg0386	CG1_peg0626	231	C	G	NA	NA	17	92	NA	106	NA	NA
CG1	20110125.mgmt.asm2.subset1_00386	fig|6666666.37195.peg.626	CG1_ctg0386	CG1_peg0626	238	T	A	NA	NA	18	96	NA	108	NA	37
CG1	20110125.mgmt.asm2.subset1_00386	fig|6666666.37195.peg.626	CG1_ctg0386	CG1_peg0626	246	T	G	NA	NA	19	99	NA	121	NA	41
CG1	20110125.mgmt.asm2.subset1_00386	fig|6666666.37195.peg.626	CG1_ctg0386	CG1_peg0626	252	T	C	NA	NA	19	98	NA	116	NA	42
CG1	20110125.mgmt.asm2.subset1_00386	fig|6666666.37195.peg.626	CG1_ctg0386	CG1_peg0626	270	T	G	NA	NA	18	120	NA	149	NA	45
CG1	20110125.mgmt.asm2.subset1_00386	fig|6666666.37195.peg.626	CG1_ctg0386	CG1_peg0626	306	C	T	NA	12	13	161	NA	200	NA	68
CG1	20110125.mgmt.asm2.subset1_00386	fig|6666666.37195.peg.626	CG1_ctg0386	CG1_peg0626	322	G	A	NA	12	10	145	NA	192	NA	58
CG1	20110125.mgmt.asm2.subset1_00386	fig|6666666.37195.peg.626	CG1_ctg0386	CG1_peg0626	329	C	G	NA	NA	NA	NA	NA	NA	NA	45
CG1	20110125.mgmt.asm2.subset1_00386	fig|6666666.37195.peg.626	CG1_ctg0386	CG1_peg0626	344	A	G	NA	NA	NA	132	NA	148	NA	61
CG1	20110125.mgmt.asm2.subset1_00386	fig|6666666.37195.peg.626	CG1_ctg0386	CG1_peg0626	354	A	C	NA	NA	NA	145	NA	165	NA	75
CG1	20110125.mgmt.asm2.subset1_00386	fig|6666666.37195.peg.626	CG1_ctg0386	CG1_peg0626	384	T	A	NA	NA	11	103	NA	113	NA	50
CG1	20110125.mgmt.asm2.subset1_00386	fig|6666666.37195.peg.626	CG1_ctg0386	CG1_peg0626	393	G	A	NA	NA	12	89	NA	89	10	46
CG1	20110125.mgmt.asm2.subset1_00386	fig|6666666.37195.peg.626	CG1_ctg0386	CG1_peg0626	423	A	G	NA	NA	17	69	16	78	14	51
CG1	20110125.mgmt.asm2.subset1_00386	fig|6666666.37195.peg.626	CG1_ctg0386	CG1_peg0626	429	T	A	NA	NA	17	68	17	82	15	42
CG1	20110125.mgmt.asm2.subset1_00386	fig|6666666.37195.peg.626	CG1_ctg0386	CG1_peg0626	441	C	A	NA	NA	17	67	19	81	15	39
CG1	20110125.mgmt.asm2.subset1_00386	fig|6666666.37195.peg.627	CG1_ctg0386	CG1_peg0627	692	G	A	NA	NA	NA	NA	NA	NA	NA	20
CG1	20110125.mgmt.asm2.subset1_00386	fig|6666666.37195.peg.627	CG1_ctg0386	CG1_peg0627	983	A	G	NA	NA	NA	NA	NA	NA	NA	13
CG1	20110125.mgmt.asm2.subset1_00386	fig|6666666.37195.peg.627	CG1_ctg0386	CG1_peg0627	1013	C	T	NA	NA	15	NA	NA	NA	NA	11
CG1	20110125.mgmt.asm2.subset1_00386	fig|6666666.37195.peg.627	CG1_ctg0386	CG1_peg0627	1169	T	A	NA	NA	NA	NA	NA	NA	NA	24
CG1	20110125.mgmt.asm2.subset1_00386	fig|6666666.37195.peg.627	CG1_ctg0386	CG1_peg0627	1178	C	T	NA	NA	NA	NA	NA	NA	NA	29
CG1	20110125.mgmt.asm2.subset1_00386	fig|6666666.37195.peg.627	CG1_ctg0386	CG1_peg0627	1181	A	G	NA	NA	NA	10	NA	NA	NA	NA
CG1	20110125.mgmt.asm2.subset1_00386	fig|6666666.37195.peg.627	CG1_ctg0386	CG1_peg0627	1187	T	A	NA	NA	NA	NA	NA	NA	NA	30
CG1	20110125.mgmt.asm2.subset1_00386	fig|6666666.37195.peg.627	CG1_ctg0386	CG1_peg0627	1196	A	G	NA	NA	12	NA	NA	NA	NA	NA
CG1	20110125.mgmt.asm2.subset1_00386	fig|6666666.37195.peg.627	CG1_ctg0386	CG1_peg0627	1208	A	C	NA	NA	12	NA	NA	NA	NA	NA
CG1	20110125.mgmt.asm2.subset1_00386	fig|6666666.37195.peg.627	CG1_ctg0386	CG1_peg0627	1223	G	A	NA	NA	12	NA	NA	NA	NA	NA
CG1	20110125.mgmt.asm2.subset1_00386	fig|6666666.37195.peg.627	CG1_ctg0386	CG1_peg0627	1265	C	T	NA	NA	NA	NA	NA	29	NA	NA
CG1	20110125.mgmt.asm2.subset1_00386	fig|6666666.37195.peg.627	CG1_ctg0386	CG1_peg0627	1281	T	A	NA	NA	NA	15	NA	29	10	NA
CG1	20110125.mgmt.asm2.subset1_00386	fig|6666666.37195.peg.627	CG1_ctg0386	CG1_peg0627	1289	T	C	NA	NA	NA	15	NA	29	11	32
CG1	20110125.mgmt.asm2.subset1_00386	fig|6666666.37195.peg.627	CG1_ctg0386	CG1_peg0627	1304	C	T	NA	NA	NA	18	12	30	11	23
CG1	20110125.mgmt.asm2.subset1_00386	fig|6666666.37195.peg.628	CG1_ctg0386	CG1_peg0628	1350	T	C	NA	NA	19	20	NA	29	19	22
CG1	20110125.mgmt.asm2.subset1_00386	fig|6666666.37195.peg.628	CG1_ctg0386	CG1_peg0628	1365	T	C	NA	NA	21	27	NA	31	20	20
CG1	20110125.mgmt.asm2.subset1_00386	fig|6666666.37195.peg.628	CG1_ctg0386	CG1_peg0628	1373	G	C	NA	NA	16	25	NA	30	19	19
CG1	20110125.mgmt.asm2.subset1_00386	fig|6666666.37195.peg.628	CG1_ctg0386	CG1_peg0628	1410	T	C	NA	NA	11	29	NA	40	NA	25
CG1	20110125.mgmt.asm2.subset1_00386	fig|6666666.37195.peg.628	CG1_ctg0386	CG1_peg0628	1434	T	C	NA	NA	NA	26	NA	39	NA	31
CG1	20110125.mgmt.asm2.subset1_00386	fig|6666666.37195.peg.628	CG1_ctg0386	CG1_peg0628	1443	T	C	NA	NA	NA	19	NA	31	NA	NA
CG1	20110125.mgmt.asm2.subset1_00386	fig|6666666.37195.peg.628	CG1_ctg0386	CG1_peg0628	1458	A	T	NA	NA	NA	29	10	40	NA	39
CG1	20110125.mgmt.asm2.subset1_00386	fig|6666666.37195.peg.628	CG1_ctg0386	CG1_peg0628	1476	T	A	NA	NA	NA	21	12	27	NA	NA
CG1	20110125.mgmt.asm2.subset1_00386	fig|6666666.37195.peg.628	CG1_ctg0386	CG1_peg0628	1505	T	A	NA	NA	NA	28	NA	NA	NA	NA
CG1	20110125.mgmt.asm2.subset1_00386	fig|6666666.37195.peg.628	CG1_ctg0386	CG1_peg0628	1515	G	A	NA	NA	NA	NA	NA	NA	NA	36
CG1	20110125.mgmt.asm2.subset1_00386	fig|6666666.37195.peg.628	CG1_ctg0386	CG1_peg0628	1527	T	A	NA	NA	11	83	20	109	10	NA
CG1	20110125.mgmt.asm2.subset1_00386	fig|6666666.37195.peg.628	CG1_ctg0386	CG1_peg0628	1551	A	T	NA	NA	15	78	13	97	14	65
CG1	20110125.mgmt.asm2.subset1_00386	fig|6666666.37195.peg.629	CG1_ctg0386	CG1_peg0629	1616	A	T	NA	NA	15	NA	NA	18	12	NA
CG1	20110125.mgmt.asm2.subset1_00386	fig|6666666.37195.peg.629	CG1_ctg0386	CG1_peg0629	1640	C	T	NA	NA	17	NA	10	12	11	NA
CG1	20110125.mgmt.asm2.subset1_00386	fig|6666666.37195.peg.629	CG1_ctg0386	CG1_peg0629	1652	G	T	NA	NA	19	NA	NA	20	NA	12
CG1	20110125.mgmt.asm2.subset1_00386	fig|6666666.37195.peg.629	CG1_ctg0386	CG1_peg0629	1659	A	G	NA	NA	19	10	NA	22	11	12
CG1	20110125.mgmt.asm2.subset1_00386	fig|6666666.37195.peg.629	CG1_ctg0386	CG1_peg0629	1676	C	T	NA	NA	19	NA	NA	22	NA	16
CG1	20110125.mgmt.asm2.subset1_00386	fig|6666666.37195.peg.629	CG1_ctg0386	CG1_peg0629	1688	G	T	NA	NA	16	NA	NA	32	NA	29
CG1	20110125.mgmt.asm2.subset1_00386	fig|6666666.37195.peg.629	CG1_ctg0386	CG1_peg0629	1796	C	T	NA	NA	10	NA	14	31	NA	NA
CG1	20110125.mgmt.asm2.subset1_00386	fig|6666666.37195.peg.629	CG1_ctg0386	CG1_peg0629	1819	G	A	NA	NA	NA	16	10	28	NA	NA
CG1	20110125.mgmt.asm2.subset1_00386	fig|6666666.37195.peg.629	CG1_ctg0386	CG1_peg0629	1829	G	A	NA	NA	NA	NA	NA	27	NA	NA
CG1	20110125.mgmt.asm2.subset1_00388	fig|6666666.37195.peg.632	CG1_ctg0388	CG1_peg0632	357	G	A	NA	NA	NA	NA	NA	NA	10	NA
CG1	20110125.mgmt.asm2.subset1_00388	fig|6666666.37195.peg.632	CG1_ctg0388	CG1_peg0632	372	T	A	NA	NA	NA	NA	NA	NA	11	NA
CG1	20110125.mgmt.asm2.subset1_00388	fig|6666666.37195.peg.632	CG1_ctg0388	CG1_peg0632	381	G	T	NA	NA	NA	NA	NA	NA	11	NA
CG1	20110125.mgmt.asm2.subset1_00388	fig|6666666.37195.peg.632	CG1_ctg0388	CG1_peg0632	737	A	T	NA	NA	11	NA	NA	NA	10	NA
CG1	20110125.mgmt.asm2.subset1_00388	fig|6666666.37195.peg.632	CG1_ctg0388	CG1_peg0632	1233	C	T	NA	NA	10	NA	NA	NA	NA	NA
CG1	20110125.mgmt.asm2.subset1_00388	fig|6666666.37195.peg.633	CG1_ctg0388	CG1_peg0633	1542	G	A	NA	NA	NA	NA	NA	NA	11	NA
CG1	20110125.mgmt.asm2.subset1_00388	fig|6666666.37195.peg.633	CG1_ctg0388	CG1_peg0633	1787	T	G	NA	NA	NA	NA	NA	NA	12	NA
CG1	20110125.mgmt.asm2.subset1_00389	fig|6666666.37195.peg.634	CG1_ctg0389	CG1_peg0634	76	A	T	NA	NA	NA	NA	NA	14	NA	17
CG1	20110125.mgmt.asm2.subset1_00389	fig|6666666.37195.peg.634	CG1_ctg0389	CG1_peg0634	103	T	A	NA	NA	NA	NA	NA	15	NA	NA
CG1	20110125.mgmt.asm2.subset1_00389	fig|6666666.37195.peg.634	CG1_ctg0389	CG1_peg0634	118	C	T	NA	NA	NA	14	NA	12	NA	11
CG1	20110125.mgmt.asm2.subset1_00389	fig|6666666.37195.peg.634	CG1_ctg0389	CG1_peg0634	148	T	C	NA	NA	11	22	NA	18	NA	NA
CG1	20110125.mgmt.asm2.subset1_00389	fig|6666666.37195.peg.634	CG1_ctg0389	CG1_peg0634	157	C	T	NA	NA	12	23	NA	18	NA	27
CG1	20110125.mgmt.asm2.subset1_00389	fig|6666666.37195.peg.634	CG1_ctg0389	CG1_peg0634	172	C	T	NA	NA	NA	22	NA	15	NA	NA
CG1	20110125.mgmt.asm2.subset1_00389	fig|6666666.37195.peg.634	CG1_ctg0389	CG1_peg0634	280	C	A	NA	NA	NA	NA	NA	13	NA	NA
CG1	20110125.mgmt.asm2.subset1_00389	fig|6666666.37195.peg.634	CG1_ctg0389	CG1_peg0634	280	C	T	NA	NA	NA	10	NA	NA	NA	NA
CG1	20110125.mgmt.asm2.subset1_00389	fig|6666666.37195.peg.634	CG1_ctg0389	CG1_peg0634	292	T	C	NA	NA	NA	NA	NA	13	NA	NA
CG1	20110125.mgmt.asm2.subset1_00389	fig|6666666.37195.peg.634	CG1_ctg0389	CG1_peg0634	337	A	T	NA	NA	11	NA	NA	NA	NA	NA
CG1	20110125.mgmt.asm2.subset1_00389	fig|6666666.37195.peg.634	CG1_ctg0389	CG1_peg0634	349	C	T	NA	NA	12	NA	NA	11	NA	NA
CG1	20110125.mgmt.asm2.subset1_00389	fig|6666666.37195.peg.634	CG1_ctg0389	CG1_peg0634	358	T	C	NA	NA	11	NA	NA	NA	NA	NA
CG1	20110125.mgmt.asm2.subset1_00389	fig|6666666.37195.peg.634	CG1_ctg0389	CG1_peg0634	418	T	A	NA	NA	NA	NA	NA	10	NA	13
CG1	20110125.mgmt.asm2.subset1_00389	fig|6666666.37195.peg.634	CG1_ctg0389	CG1_peg0634	433	T	A	NA	16	10	19	10	27	NA	NA
CG1	20110125.mgmt.asm2.subset1_00389	fig|6666666.37195.peg.634	CG1_ctg0389	CG1_peg0634	439	C	T	NA	16	12	19	12	24	NA	NA
CG1	20110125.mgmt.asm2.subset1_00389	fig|6666666.37195.peg.634	CG1_ctg0389	CG1_peg0634	445	C	A	NA	NA	12	18	13	26	NA	NA
CG1	20110125.mgmt.asm2.subset1_00389	fig|6666666.37195.peg.634	CG1_ctg0389	CG1_peg0634	458	C	A	NA	NA	15	19	13	27	NA	NA
CG1	20110125.mgmt.asm2.subset1_00389	fig|6666666.37195.peg.634	CG1_ctg0389	CG1_peg0634	484	T	A	NA	16	17	53	13	56	NA	21
CG1	20110125.mgmt.asm2.subset1_00389	fig|6666666.37195.peg.634	CG1_ctg0389	CG1_peg0634	499	A	C	NA	15	12	54	13	51	NA	21
CG1	20110125.mgmt.asm2.subset1_00389	fig|6666666.37195.peg.634	CG1_ctg0389	CG1_peg0634	508	T	C	NA	NA	NA	48	NA	NA	NA	NA
CG1	20110125.mgmt.asm2.subset1_00389	fig|6666666.37195.peg.634	CG1_ctg0389	CG1_peg0634	511	T	C	NA	11	12	NA	10	44	NA	17
CG1	20110125.mgmt.asm2.subset1_00389	fig|6666666.37195.peg.634	CG1_ctg0389	CG1_peg0634	523	C	T	NA	12	13	48	NA	45	NA	17
CG1	20110125.mgmt.asm2.subset1_00389	fig|6666666.37195.peg.634	CG1_ctg0389	CG1_peg0634	529	T	C	NA	13	NA	49	NA	46	NA	17
CG1	20110125.mgmt.asm2.subset1_00389	fig|6666666.37195.peg.634	CG1_ctg0389	CG1_peg0634	538	C	T	NA	16	NA	51	NA	46	NA	17
CG1	20110125.mgmt.asm2.subset1_00389	fig|6666666.37195.peg.635	CG1_ctg0389	CG1_peg0635	723	A	C	NA	NA	NA	50	NA	77	NA	34
CG1	20110125.mgmt.asm2.subset1_00389	fig|6666666.37195.peg.635	CG1_ctg0389	CG1_peg0635	737	C	T	NA	NA	12	97	NA	127	NA	84
CG1	20110125.mgmt.asm2.subset1_00389	fig|6666666.37195.peg.635	CG1_ctg0389	CG1_peg0635	758	T	G	NA	NA	10	102	NA	142	NA	115
CG1	20110125.mgmt.asm2.subset1_00389	fig|6666666.37195.peg.635	CG1_ctg0389	CG1_peg0635	765	C	T	NA	NA	NA	NA	NA	125	NA	112
CG1	20110125.mgmt.asm2.subset1_00389	fig|6666666.37195.peg.635	CG1_ctg0389	CG1_peg0635	824	C	T	NA	NA	11	46	13	65	NA	NA
CG1	20110125.mgmt.asm2.subset1_00389	fig|6666666.37195.peg.635	CG1_ctg0389	CG1_peg0635	830	A	G	NA	NA	10	40	13	61	NA	NA
CG1	20110125.mgmt.asm2.subset1_00389	fig|6666666.37195.peg.635	CG1_ctg0389	CG1_peg0635	845	T	C	NA	NA	15	43	15	77	NA	NA
CG1	20110125.mgmt.asm2.subset1_00389	fig|6666666.37195.peg.635	CG1_ctg0389	CG1_peg0635	857	A	T	NA	NA	16	50	14	87	12	NA
CG1	20110125.mgmt.asm2.subset1_00389	fig|6666666.37195.peg.635	CG1_ctg0389	CG1_peg0635	875	T	A	NA	NA	14	46	11	NA	13	NA
CG1	20110125.mgmt.asm2.subset1_00389	fig|6666666.37195.peg.635	CG1_ctg0389	CG1_peg0635	899	T	C	NA	NA	13	NA	NA	NA	14	NA
CG1	20110125.mgmt.asm2.subset1_00389	fig|6666666.37195.peg.635	CG1_ctg0389	CG1_peg0635	945	T	C	NA	NA	NA	NA	NA	21	NA	NA
CG1	20110125.mgmt.asm2.subset1_00389	fig|6666666.37195.peg.635	CG1_ctg0389	CG1_peg0635	953	C	G	NA	NA	NA	NA	NA	13	10	NA
CG1	20110125.mgmt.asm2.subset1_00389	fig|6666666.37195.peg.635	CG1_ctg0389	CG1_peg0635	1079	T	A	NA	NA	11	NA	NA	18	NA	NA
CG1	20110125.mgmt.asm2.subset1_00389	fig|6666666.37195.peg.635	CG1_ctg0389	CG1_peg0635	1088	A	T	NA	NA	NA	NA	NA	19	NA	NA
CG1	20110125.mgmt.asm2.subset1_00389	fig|6666666.37195.peg.635	CG1_ctg0389	CG1_peg0635	1112	C	T	NA	NA	NA	18	NA	24	NA	NA
CG1	20110125.mgmt.asm2.subset1_00389	fig|6666666.37195.peg.635	CG1_ctg0389	CG1_peg0635	1124	T	A	NA	NA	NA	22	NA	NA	NA	17
CG1	20110125.mgmt.asm2.subset1_00389	fig|6666666.37195.peg.635	CG1_ctg0389	CG1_peg0635	1139	A	T	NA	NA	12	20	13	26	NA	17
CG1	20110125.mgmt.asm2.subset1_00389	fig|6666666.37195.peg.635	CG1_ctg0389	CG1_peg0635	1148	A	G	NA	NA	13	17	15	NA	12	17
CG1	20110125.mgmt.asm2.subset1_00389	fig|6666666.37195.peg.635	CG1_ctg0389	CG1_peg0635	1166	A	T	NA	NA	16	23	15	26	10	22
CG1	20110125.mgmt.asm2.subset1_00389	fig|6666666.37195.peg.635	CG1_ctg0389	CG1_peg0635	1175	T	A	NA	NA	16	24	14	31	11	33
CG1	20110125.mgmt.asm2.subset1_00389	fig|6666666.37195.peg.635	CG1_ctg0389	CG1_peg0635	1184	T	C	NA	NA	18	25	15	30	12	41
CG1	20110125.mgmt.asm2.subset1_00389	fig|6666666.37195.peg.635	CG1_ctg0389	CG1_peg0635	1193	T	G	NA	NA	19	23	15	31	13	40
CG1	20110125.mgmt.asm2.subset1_00389	fig|6666666.37195.peg.635	CG1_ctg0389	CG1_peg0635	1220	A	G	NA	NA	20	18	10	30	14	37
CG1	20110125.mgmt.asm2.subset1_00389	fig|6666666.37195.peg.635	CG1_ctg0389	CG1_peg0635	1229	A	T	NA	NA	18	17	10	27	12	35
CG1	20110125.mgmt.asm2.subset1_00389	fig|6666666.37195.peg.635	CG1_ctg0389	CG1_peg0635	1247	G	A	NA	NA	17	23	11	28	12	34
CG1	20110125.mgmt.asm2.subset1_00389	fig|6666666.37195.peg.635	CG1_ctg0389	CG1_peg0635	1253	C	T	NA	NA	17	22	11	25	11	34
CG1	20110125.mgmt.asm2.subset1_00389	fig|6666666.37195.peg.635	CG1_ctg0389	CG1_peg0635	1265	C	T	NA	NA	16	19	10	27	11	21
CG1	20110125.mgmt.asm2.subset1_00389	fig|6666666.37195.peg.635	CG1_ctg0389	CG1_peg0635	1292	T	C	NA	NA	18	25	NA	35	10	22
CG1	20110125.mgmt.asm2.subset1_00389	fig|6666666.37195.peg.635	CG1_ctg0389	CG1_peg0635	1304	C	T	NA	NA	14	23	NA	35	NA	22
CG1	20110125.mgmt.asm2.subset1_00389	fig|6666666.37195.peg.635	CG1_ctg0389	CG1_peg0635	1316	T	C	NA	NA	13	26	NA	39	NA	NA
CG1	20110125.mgmt.asm2.subset1_00389	fig|6666666.37195.peg.635	CG1_ctg0389	CG1_peg0635	1325	T	A	NA	NA	12	24	NA	37	NA	NA
CG1	20110125.mgmt.asm2.subset1_00389	fig|6666666.37195.peg.635	CG1_ctg0389	CG1_peg0635	1334	T	A	NA	NA	11	22	NA	38	NA	NA
CG1	20110125.mgmt.asm2.subset1_00389	fig|6666666.37195.peg.635	CG1_ctg0389	CG1_peg0635	1352	C	T	NA	NA	NA	18	NA	37	NA	NA
CG1	20110125.mgmt.asm2.subset1_00389	fig|6666666.37195.peg.635	CG1_ctg0389	CG1_peg0635	1391	A	G	NA	NA	NA	25	10	31	NA	NA
CG1	20110125.mgmt.asm2.subset1_00389	fig|6666666.37195.peg.635	CG1_ctg0389	CG1_peg0635	1400	T	A	NA	NA	NA	25	NA	28	NA	NA
CG1	20110125.mgmt.asm2.subset1_00389	fig|6666666.37195.peg.635	CG1_ctg0389	CG1_peg0635	1413	T	C	NA	NA	NA	28	NA	29	NA	NA
CG1	20110125.mgmt.asm2.subset1_00390	fig|6666666.37195.peg.637	CG1_ctg0390	CG1_peg0637	778	T	G	NA	NA	NA	NA	NA	NA	10	NA
CG1	20110125.mgmt.asm2.subset1_00391	fig|6666666.37195.peg.639	CG1_ctg0391	CG1_peg0639	632	T	C	NA	NA	NA	NA	NA	NA	10	NA
CG1	20110125.mgmt.asm2.subset1_00392	fig|6666666.37195.peg.642	CG1_ctg0392	CG1_peg0642	832	A	G	NA	NA	NA	NA	10	NA	NA	NA
CG1	20110125.mgmt.asm2.subset1_00392	fig|6666666.37195.peg.642	CG1_ctg0392	CG1_peg0642	841	T	A	NA	NA	NA	NA	11	NA	NA	NA
CG1	20110125.mgmt.asm2.subset1_00392	fig|6666666.37195.peg.642	CG1_ctg0392	CG1_peg0642	847	A	T	NA	NA	NA	NA	11	NA	NA	NA
CG1	20110125.mgmt.asm2.subset1_00392	fig|6666666.37195.peg.643	CG1_ctg0392	CG1_peg0643	1447	C	A	NA	NA	10	NA	NA	NA	NA	NA
CG1	20110125.mgmt.asm2.subset1_00392	fig|6666666.37195.peg.643	CG1_ctg0392	CG1_peg0643	1452	A	C	NA	NA	10	NA	NA	NA	NA	NA
CG1	20110125.mgmt.asm2.subset1_00393	fig|6666666.37195.peg.645	CG1_ctg0393	CG1_peg0645	771	G	A	NA	NA	NA	NA	NA	NA	11	NA
CG1	20110125.mgmt.asm2.subset1_00393	fig|6666666.37195.peg.645	CG1_ctg0393	CG1_peg0645	834	A	T	NA	NA	NA	NA	NA	NA	11	NA
CG1	20110125.mgmt.asm2.subset1_00393	fig|6666666.37195.peg.645	CG1_ctg0393	CG1_peg0645	1002	C	T	NA	NA	NA	NA	NA	NA	10	NA
CG1	20110125.mgmt.asm2.subset1_00393	fig|6666666.37195.peg.645	CG1_ctg0393	CG1_peg0645	1044	T	A	NA	NA	NA	NA	NA	NA	11	NA
CG1	20110125.mgmt.asm2.subset1_00393	fig|6666666.37195.peg.645	CG1_ctg0393	CG1_peg0645	1068	T	A	NA	NA	NA	NA	NA	NA	10	NA
CG1	20110125.mgmt.asm2.subset1_00393	fig|6666666.37195.peg.645	CG1_ctg0393	CG1_peg0645	1206	G	T,A	NA	NA	NA	NA	NA	NA	10	NA
CG1	20110125.mgmt.asm2.subset1_00393	fig|6666666.37195.peg.645	CG1_ctg0393	CG1_peg0645	1216	A	T	NA	NA	NA	NA	NA	NA	11	NA
CG1	20110125.mgmt.asm2.subset1_00393	fig|6666666.37195.peg.645	CG1_ctg0393	CG1_peg0645	1329	G	A	NA	NA	NA	NA	NA	NA	10	NA
CG1	20110125.mgmt.asm2.subset1_00393	fig|6666666.37195.peg.645	CG1_ctg0393	CG1_peg0645	1365	G	C	NA	NA	NA	NA	NA	NA	12	NA
CG1	20110125.mgmt.asm2.subset1_00393	fig|6666666.37195.peg.645	CG1_ctg0393	CG1_peg0645	1400	A	G	NA	NA	NA	NA	NA	NA	13	NA
CG1	20110125.mgmt.asm2.subset1_00393	fig|6666666.37195.peg.645	CG1_ctg0393	CG1_peg0645	1774	C	T	NA	NA	NA	NA	NA	NA	10	NA
CG1	20110125.mgmt.asm2.subset1_00393	fig|6666666.37195.peg.646	CG1_ctg0393	CG1_peg0646	1994	G	T	NA	NA	NA	NA	NA	NA	10	NA
CG1	20110125.mgmt.asm2.subset1_00393	fig|6666666.37195.peg.646	CG1_ctg0393	CG1_peg0646	2003	G	T	NA	NA	NA	NA	NA	NA	11	NA
CG1	20110125.mgmt.asm2.subset1_00394	fig|6666666.37195.peg.648	CG1_ctg0394	CG1_peg0648	1470	T	A	NA	17	NA	NA	NA	NA	NA	15
CG1	20110125.mgmt.asm2.subset1_00394	fig|6666666.37195.peg.648	CG1_ctg0394	CG1_peg0648	1503	A	G	NA	22	NA	NA	NA	NA	NA	14
CG1	20110125.mgmt.asm2.subset1_00394	fig|6666666.37195.peg.648	CG1_ctg0394	CG1_peg0648	1527	A	T	NA	20	NA	NA	NA	NA	NA	13
CG1	20110125.mgmt.asm2.subset1_00394	fig|6666666.37195.peg.648	CG1_ctg0394	CG1_peg0648	1692	A	T	NA	NA	NA	NA	NA	11	NA	NA
CG1	20110125.mgmt.asm2.subset1_00394	fig|6666666.37195.peg.648	CG1_ctg0394	CG1_peg0648	1698	A	T	NA	NA	NA	NA	NA	10	NA	NA
CG1	20110125.mgmt.asm2.subset1_00394	fig|6666666.37195.peg.648	CG1_ctg0394	CG1_peg0648	1713	A	C	NA	NA	NA	NA	NA	10	NA	NA
CG1	20110125.mgmt.asm2.subset1_00394	fig|6666666.37195.peg.648	CG1_ctg0394	CG1_peg0648	1806	G	A	NA	NA	NA	NA	NA	15	NA	NA
CG1	20110125.mgmt.asm2.subset1_00394	fig|6666666.37195.peg.648	CG1_ctg0394	CG1_peg0648	1842	A	T	NA	NA	NA	NA	NA	16	NA	11
CG1	20110125.mgmt.asm2.subset1_00395	fig|6666666.37195.peg.649	CG1_ctg0395	CG1_peg0649	1593	C	T	NA	NA	NA	NA	NA	NA	11	NA
CG1	20110125.mgmt.asm2.subset1_00395	fig|6666666.37195.peg.649	CG1_ctg0395	CG1_peg0649	1833	C	G	NA	NA	NA	NA	10	NA	NA	NA
CG1	20110125.mgmt.asm2.subset1_00395	fig|6666666.37195.peg.649	CG1_ctg0395	CG1_peg0649	1857	G	T	NA	NA	NA	NA	11	NA	NA	NA
CG1	20110125.mgmt.asm2.subset1_00397	fig|6666666.37195.peg.650	CG1_ctg0397	CG1_peg0650	131	A	G	NA	NA	12	NA	NA	NA	NA	NA
CG1	20110125.mgmt.asm2.subset1_00399	fig|6666666.37195.peg.654	CG1_ctg0399	CG1_peg0654	727	G	A	NA	NA	NA	NA	NA	NA	NA	16
CG1	20110125.mgmt.asm2.subset1_00399	fig|6666666.37195.peg.654	CG1_ctg0399	CG1_peg0654	1503	T	C	NA	NA	NA	NA	NA	NA	10	NA
CG1	20110125.mgmt.asm2.subset1_00399	fig|6666666.37195.peg.654	CG1_ctg0399	CG1_peg0654	1525	G	A	NA	NA	NA	NA	11	NA	NA	NA
CG1	20110125.mgmt.asm2.subset1_00399	fig|6666666.37195.peg.654	CG1_ctg0399	CG1_peg0654	1533	T	C	NA	NA	NA	NA	12	NA	NA	NA
CG1	20110125.mgmt.asm2.subset1_00399	fig|6666666.37195.peg.654	CG1_ctg0399	CG1_peg0654	1560	T	C	NA	NA	NA	13	12	10	NA	NA
CG1	20110125.mgmt.asm2.subset1_00399	fig|6666666.37195.peg.654	CG1_ctg0399	CG1_peg0654	1572	T	C	NA	NA	NA	15	12	10	NA	NA
CG1	20110125.mgmt.asm2.subset1_00399	fig|6666666.37195.peg.654	CG1_ctg0399	CG1_peg0654	1578	C	T	NA	NA	NA	15	10	10	NA	NA
CG1	20110125.mgmt.asm2.subset1_00399	fig|6666666.37195.peg.654	CG1_ctg0399	CG1_peg0654	1704	G	A	NA	NA	10	NA	NA	NA	NA	NA
CG1	20110125.mgmt.asm2.subset1_00399	fig|6666666.37195.peg.654	CG1_ctg0399	CG1_peg0654	1710	G	A	NA	NA	12	NA	NA	15	12	NA
CG1	20110125.mgmt.asm2.subset1_00399	fig|6666666.37195.peg.654	CG1_ctg0399	CG1_peg0654	1723	T	A	NA	NA	12	14	12	22	11	NA
CG1	20110125.mgmt.asm2.subset1_00399	fig|6666666.37195.peg.654	CG1_ctg0399	CG1_peg0654	1749	A	C	NA	NA	18	13	13	23	11	NA
CG1	20110125.mgmt.asm2.subset1_00399	fig|6666666.37195.peg.654	CG1_ctg0399	CG1_peg0654	1812	A	G	NA	NA	NA	15	NA	NA	NA	NA
CG1	20110125.mgmt.asm2.subset1_00399	fig|6666666.37195.peg.654	CG1_ctg0399	CG1_peg0654	1929	C	T	NA	NA	14	31	10	28	NA	NA
CG1	20110125.mgmt.asm2.subset1_00399	fig|6666666.37195.peg.654	CG1_ctg0399	CG1_peg0654	1937	A	C	NA	NA	15	45	NA	46	NA	NA
CG1	20110125.mgmt.asm2.subset1_00399	fig|6666666.37195.peg.654	CG1_ctg0399	CG1_peg0654	1942	T	A	NA	NA	15	43	NA	NA	NA	NA
CG1	20110125.mgmt.asm2.subset1_00399	fig|6666666.37195.peg.654	CG1_ctg0399	CG1_peg0654	1977	C	T	NA	NA	NA	37	NA	41	NA	NA
CG1	20110125.mgmt.asm2.subset1_00399	fig|6666666.37195.peg.654	CG1_ctg0399	CG1_peg0654	1985	G	C	NA	NA	NA	30	NA	32	NA	NA
CG1	20110125.mgmt.asm2.subset1_00399	fig|6666666.37195.peg.654	CG1_ctg0399	CG1_peg0654	1995	T	C	NA	NA	NA	30	NA	34	NA	NA
CG1	20110125.mgmt.asm2.subset1_00399	fig|6666666.37195.peg.654	CG1_ctg0399	CG1_peg0654	2034	A	G	NA	NA	12	NA	NA	NA	NA	NA
CG1	20110125.mgmt.asm2.subset1_00399	fig|6666666.37195.peg.654	CG1_ctg0399	CG1_peg0654	2046	C	T	NA	NA	11	NA	NA	NA	NA	NA
CG1	20110125.mgmt.asm2.subset1_00399	fig|6666666.37195.peg.654	CG1_ctg0399	CG1_peg0654	2055	G	T	NA	NA	11	NA	NA	NA	NA	NA
CG1	20110125.mgmt.asm2.subset1_00399	fig|6666666.37195.peg.654	CG1_ctg0399	CG1_peg0654	2148	A	G	NA	NA	NA	NA	NA	17	NA	NA
CG1	20110125.mgmt.asm2.subset1_00399	fig|6666666.37195.peg.654	CG1_ctg0399	CG1_peg0654	2172	T	G	NA	NA	NA	NA	NA	15	NA	NA
CG1	20110125.mgmt.asm2.subset1_00399	fig|6666666.37195.peg.654	CG1_ctg0399	CG1_peg0654	2790	A	G	NA	NA	NA	NA	NA	NA	10	10
CG1	20110125.mgmt.asm2.subset1_00399	fig|6666666.37195.peg.654	CG1_ctg0399	CG1_peg0654	2952	A	T	NA	NA	NA	NA	NA	NA	10	NA
CG1	20110125.mgmt.asm2.subset1_00402	fig|6666666.37195.peg.658	CG1_ctg0402	CG1_peg0658	1481	C	T	NA	NA	NA	NA	NA	NA	11	NA
CG1	20110125.mgmt.asm2.subset1_00402	fig|6666666.37195.peg.658	CG1_ctg0402	CG1_peg0658	1508	T	C	NA	NA	NA	NA	NA	NA	12	NA
CG1	20110125.mgmt.asm2.subset1_00405	fig|6666666.37195.peg.661	CG1_ctg0405	CG1_peg0661	237	C	T	NA	NA	NA	NA	NA	NA	10	NA
CG1	20110125.mgmt.asm2.subset1_00405	fig|6666666.37195.peg.661	CG1_ctg0405	CG1_peg0661	243	T	A	NA	NA	NA	NA	NA	NA	10	NA
CG1	20110125.mgmt.asm2.subset1_00405	fig|6666666.37195.peg.661	CG1_ctg0405	CG1_peg0661	252	T	G	NA	NA	NA	NA	NA	NA	10	NA
CG1	20110125.mgmt.asm2.subset1_00405	fig|6666666.37195.peg.663	CG1_ctg0405	CG1_peg0663	864	A	G	NA	NA	NA	NA	NA	NA	10	NA
CG1	20110125.mgmt.asm2.subset1_00405	fig|6666666.37195.peg.664	CG1_ctg0405	CG1_peg0664	946	A	G	NA	NA	13	NA	NA	NA	10	NA
CG1	20110125.mgmt.asm2.subset1_00405	fig|6666666.37195.peg.664	CG1_ctg0405	CG1_peg0664	952	G	C	NA	NA	13	NA	NA	NA	11	NA
CG1	20110125.mgmt.asm2.subset1_00405	fig|6666666.37195.peg.664	CG1_ctg0405	CG1_peg0664	970	G	A	NA	NA	14	NA	12	NA	11	NA
CG1	20110125.mgmt.asm2.subset1_00405	fig|6666666.37195.peg.664	CG1_ctg0405	CG1_peg0664	977	T	C	NA	NA	NA	NA	12	NA	16	NA
CG1	20110125.mgmt.asm2.subset1_00405	fig|6666666.37195.peg.664	CG1_ctg0405	CG1_peg0664	982	G	T	NA	NA	NA	NA	12	NA	16	NA
CG1	20110125.mgmt.asm2.subset1_00405	fig|6666666.37195.peg.664	CG1_ctg0405	CG1_peg0664	985	G	A	NA	NA	17	NA	NA	NA	15	NA
CG1	20110125.mgmt.asm2.subset1_00405	fig|6666666.37195.peg.664	CG1_ctg0405	CG1_peg0664	993	G	T	NA	NA	NA	NA	10	NA	15	NA
CG1	20110125.mgmt.asm2.subset1_00405	fig|6666666.37195.peg.664	CG1_ctg0405	CG1_peg0664	1015	T	C	NA	NA	14	NA	NA	NA	NA	NA
CG1	20110125.mgmt.asm2.subset1_00405	fig|6666666.37195.peg.664	CG1_ctg0405	CG1_peg0664	1135	A	T	NA	NA	14	NA	13	NA	NA	NA
CG1	20110125.mgmt.asm2.subset1_00405	fig|6666666.37195.peg.664	CG1_ctg0405	CG1_peg0664	1159	T	G	NA	NA	20	NA	18	NA	12	NA
CG1	20110125.mgmt.asm2.subset1_00405	fig|6666666.37195.peg.664	CG1_ctg0405	CG1_peg0664	1165	T	C	NA	NA	16	NA	19	NA	NA	NA
CG1	20110125.mgmt.asm2.subset1_00405	fig|6666666.37195.peg.664	CG1_ctg0405	CG1_peg0664	1186	T	A	NA	NA	18	NA	21	NA	12	NA
CG1	20110125.mgmt.asm2.subset1_00405	fig|6666666.37195.peg.664	CG1_ctg0405	CG1_peg0664	1195	C	T	NA	NA	19	NA	22	NA	14	NA
CG1	20110125.mgmt.asm2.subset1_00405	fig|6666666.37195.peg.664	CG1_ctg0405	CG1_peg0664	1228	T	A	NA	NA	NA	NA	23	NA	NA	NA
CG1	20110125.mgmt.asm2.subset1_00405	fig|6666666.37195.peg.664	CG1_ctg0405	CG1_peg0664	1228	T	A,G	NA	NA	22	NA	NA	NA	NA	NA
CG1	20110125.mgmt.asm2.subset1_00405	fig|6666666.37195.peg.664	CG1_ctg0405	CG1_peg0664	1228	T	G,A	NA	NA	NA	NA	NA	NA	13	NA
CG1	20110125.mgmt.asm2.subset1_00405	fig|6666666.37195.peg.664	CG1_ctg0405	CG1_peg0664	1240	G	A	NA	NA	16	NA	20	12	14	NA
CG1	20110125.mgmt.asm2.subset1_00405	fig|6666666.37195.peg.664	CG1_ctg0405	CG1_peg0664	1243	A	C	NA	NA	NA	NA	NA	NA	14	NA
CG1	20110125.mgmt.asm2.subset1_00405	fig|6666666.37195.peg.664	CG1_ctg0405	CG1_peg0664	1249	T	C	NA	NA	16	NA	NA	NA	NA	NA
CG1	20110125.mgmt.asm2.subset1_00405	fig|6666666.37195.peg.664	CG1_ctg0405	CG1_peg0664	1267	A	T	NA	10	NA	NA	NA	NA	NA	NA
CG1	20110125.mgmt.asm2.subset1_00405	fig|6666666.37195.peg.664	CG1_ctg0405	CG1_peg0664	1276	A	T	NA	11	NA	NA	NA	NA	NA	NA
CG1	20110125.mgmt.asm2.subset1_00405	fig|6666666.37195.peg.664	CG1_ctg0405	CG1_peg0664	1282	T	A	NA	NA	NA	NA	NA	17	NA	NA
CG1	20110125.mgmt.asm2.subset1_00405	fig|6666666.37195.peg.664	CG1_ctg0405	CG1_peg0664	1288	T	A	NA	NA	15	NA	NA	20	NA	NA
CG1	20110125.mgmt.asm2.subset1_00405	fig|6666666.37195.peg.664	CG1_ctg0405	CG1_peg0664	1300	T	C	NA	NA	16	NA	15	20	12	NA
CG1	20110125.mgmt.asm2.subset1_00405	fig|6666666.37195.peg.664	CG1_ctg0405	CG1_peg0664	1306	T	C	NA	NA	NA	NA	16	19	NA	NA
CG1	20110125.mgmt.asm2.subset1_00405	fig|6666666.37195.peg.664	CG1_ctg0405	CG1_peg0664	1309	T	C	NA	11	NA	NA	NA	NA	NA	NA
CG1	20110125.mgmt.asm2.subset1_00405	fig|6666666.37195.peg.664	CG1_ctg0405	CG1_peg0664	1324	C	A	NA	NA	21	NA	NA	13	11	NA
CG1	20110125.mgmt.asm2.subset1_00405	fig|6666666.37195.peg.664	CG1_ctg0405	CG1_peg0664	1324	C	A,T	NA	NA	NA	NA	15	NA	NA	NA
CG1	20110125.mgmt.asm2.subset1_00405	fig|6666666.37195.peg.664	CG1_ctg0405	CG1_peg0664	1366	A	C	NA	NA	17	NA	NA	NA	NA	NA
CG1	20110125.mgmt.asm2.subset1_00405	fig|6666666.37195.peg.664	CG1_ctg0405	CG1_peg0664	1378	T	C	NA	NA	20	NA	24	NA	NA	NA
CG1	20110125.mgmt.asm2.subset1_00405	fig|6666666.37195.peg.664	CG1_ctg0405	CG1_peg0664	1387	T	A	NA	NA	18	NA	NA	NA	NA	NA
CG1	20110125.mgmt.asm2.subset1_00405	fig|6666666.37195.peg.664	CG1_ctg0405	CG1_peg0664	1396	A	T	NA	NA	17	NA	23	NA	NA	NA
CG1	20110125.mgmt.asm2.subset1_00405	fig|6666666.37195.peg.664	CG1_ctg0405	CG1_peg0664	1408	T	C	NA	NA	12	NA	NA	NA	NA	NA
CG1	20110125.mgmt.asm2.subset1_00405	fig|6666666.37195.peg.664	CG1_ctg0405	CG1_peg0664	1417	T	A	NA	NA	11	NA	15	NA	NA	NA
CG1	20110125.mgmt.asm2.subset1_00405	fig|6666666.37195.peg.664	CG1_ctg0405	CG1_peg0664	1432	C	T	NA	NA	12	NA	13	NA	NA	NA
CG1	20110125.mgmt.asm2.subset1_00405	fig|6666666.37195.peg.664	CG1_ctg0405	CG1_peg0664	1440	A	T	NA	NA	12	NA	NA	NA	NA	NA
CG1	20110125.mgmt.asm2.subset1_00405	fig|6666666.37195.peg.664	CG1_ctg0405	CG1_peg0664	1441	T	A	NA	NA	NA	NA	NA	NA	11	NA
CG1	20110125.mgmt.asm2.subset1_00405	fig|6666666.37195.peg.664	CG1_ctg0405	CG1_peg0664	1450	T	C	NA	NA	12	NA	16	NA	NA	NA
CG1	20110125.mgmt.asm2.subset1_00405	fig|6666666.37195.peg.664	CG1_ctg0405	CG1_peg0664	1477	C	A	NA	NA	NA	NA	NA	NA	13	NA
CG1	20110125.mgmt.asm2.subset1_00405	fig|6666666.37195.peg.664	CG1_ctg0405	CG1_peg0664	1477	C	T	NA	NA	NA	NA	10	NA	NA	NA
CG1	20110125.mgmt.asm2.subset1_00405	fig|6666666.37195.peg.664	CG1_ctg0405	CG1_peg0664	1489	A	G	11	NA	NA	NA	14	NA	10	NA
CG1	20110125.mgmt.asm2.subset1_00405	fig|6666666.37195.peg.664	CG1_ctg0405	CG1_peg0664	1501	A	G	NA	NA	NA	NA	16	NA	NA	NA
CG1	20110125.mgmt.asm2.subset1_00405	fig|6666666.37195.peg.664	CG1_ctg0405	CG1_peg0664	1522	T	G	NA	NA	11	NA	NA	NA	NA	NA
CG1	20110125.mgmt.asm2.subset1_00405	fig|6666666.37195.peg.664	CG1_ctg0405	CG1_peg0664	1537	C	T	NA	NA	11	NA	15	NA	NA	NA
CG1	20110125.mgmt.asm2.subset1_00405	fig|6666666.37195.peg.664	CG1_ctg0405	CG1_peg0664	1546	G	T	NA	NA	13	NA	17	NA	NA	NA
CG1	20110125.mgmt.asm2.subset1_00405	fig|6666666.37195.peg.664	CG1_ctg0405	CG1_peg0664	1558	A	C	NA	NA	NA	NA	NA	10	NA	NA
CG1	20110125.mgmt.asm2.subset1_00405	fig|6666666.37195.peg.664	CG1_ctg0405	CG1_peg0664	1621	G	T	NA	NA	NA	NA	NA	16	NA	NA
CG1	20110125.mgmt.asm2.subset1_00405	fig|6666666.37195.peg.664	CG1_ctg0405	CG1_peg0664	1624	A	G	NA	NA	NA	NA	16	NA	NA	NA
CG1	20110125.mgmt.asm2.subset1_00405	fig|6666666.37195.peg.664	CG1_ctg0405	CG1_peg0664	1624	A	T	NA	NA	12	NA	NA	NA	NA	NA
CG1	20110125.mgmt.asm2.subset1_00405	fig|6666666.37195.peg.664	CG1_ctg0405	CG1_peg0664	1630	T	C	NA	NA	10	NA	14	16	NA	NA
CG1	20110125.mgmt.asm2.subset1_00405	fig|6666666.37195.peg.664	CG1_ctg0405	CG1_peg0664	1651	A	C	NA	NA	15	NA	10	14	NA	NA
CG1	20110125.mgmt.asm2.subset1_00405	fig|6666666.37195.peg.664	CG1_ctg0405	CG1_peg0664	1666	C	T	NA	NA	15	NA	12	NA	NA	NA
CG1	20110125.mgmt.asm2.subset1_00405	fig|6666666.37195.peg.664	CG1_ctg0405	CG1_peg0664	1681	T	C	NA	NA	NA	NA	11	NA	NA	NA
CG1	20110125.mgmt.asm2.subset1_00405	fig|6666666.37195.peg.664	CG1_ctg0405	CG1_peg0664	1693	A	T	NA	NA	14	NA	NA	NA	NA	NA
CG1	20110125.mgmt.asm2.subset1_00405	fig|6666666.37195.peg.664	CG1_ctg0405	CG1_peg0664	1705	T	A	NA	NA	14	NA	NA	NA	NA	NA
CG1	20110125.mgmt.asm2.subset1_00405	fig|6666666.37195.peg.664	CG1_ctg0405	CG1_peg0664	1720	A	T	NA	NA	12	NA	NA	NA	NA	NA
CG1	20110125.mgmt.asm2.subset1_00405	fig|6666666.37195.peg.664	CG1_ctg0405	CG1_peg0664	1732	T	G	NA	NA	11	NA	NA	NA	10	NA
CG1	20110125.mgmt.asm2.subset1_00405	fig|6666666.37195.peg.664	CG1_ctg0405	CG1_peg0664	1765	T	A	NA	NA	NA	NA	NA	NA	10	NA
CG1	20110125.mgmt.asm2.subset1_00406	fig|6666666.37195.peg.665	CG1_ctg0406	CG1_peg0665	579	A	G	NA	NA	NA	NA	NA	NA	10	NA
CG1	20110125.mgmt.asm2.subset1_00410	fig|6666666.37195.peg.672	CG1_ctg0410	CG1_peg0672	2686	A	G	NA	NA	11	NA	NA	13	NA	NA
CG1	20110125.mgmt.asm2.subset1_00410	fig|6666666.37195.peg.672	CG1_ctg0410	CG1_peg0672	2701	G	A	NA	NA	13	13	NA	NA	NA	NA
CG1	20110125.mgmt.asm2.subset1_00410	fig|6666666.37195.peg.672	CG1_ctg0410	CG1_peg0672	2983	T	A	NA	NA	12	NA	NA	NA	NA	NA
CG1	20110125.mgmt.asm2.subset1_00410	fig|6666666.37195.peg.672	CG1_ctg0410	CG1_peg0672	2992	T	A	NA	NA	12	NA	NA	13	NA	NA
CG1	20110125.mgmt.asm2.subset1_00410	fig|6666666.37195.peg.672	CG1_ctg0410	CG1_peg0672	3004	C	T	NA	NA	14	10	NA	14	NA	NA
CG1	20110125.mgmt.asm2.subset1_00410	fig|6666666.37195.peg.672	CG1_ctg0410	CG1_peg0672	3013	T	G	NA	NA	14	NA	NA	NA	NA	NA
CG1	20110125.mgmt.asm2.subset1_00410	fig|6666666.37195.peg.672	CG1_ctg0410	CG1_peg0672	3013	T	G,C	NA	NA	NA	NA	NA	12	NA	NA
CG1	20110125.mgmt.asm2.subset1_00410	fig|6666666.37195.peg.672	CG1_ctg0410	CG1_peg0672	3037	C	T	NA	NA	NA	19	NA	13	NA	NA
CG1	20110125.mgmt.asm2.subset1_00410	fig|6666666.37195.peg.672	CG1_ctg0410	CG1_peg0672	3055	C	T	NA	NA	13	20	NA	15	NA	NA
CG1	20110125.mgmt.asm2.subset1_00410	fig|6666666.37195.peg.672	CG1_ctg0410	CG1_peg0672	3061	T	A	NA	NA	13	15	NA	14	NA	NA
CG1	20110125.mgmt.asm2.subset1_00410	fig|6666666.37195.peg.672	CG1_ctg0410	CG1_peg0672	3070	C	T	NA	NA	13	14	10	12	NA	NA
CG1	20110125.mgmt.asm2.subset1_00410	fig|6666666.37195.peg.672	CG1_ctg0410	CG1_peg0672	3094	C	A	NA	NA	16	16	11	22	NA	NA
CG1	20110125.mgmt.asm2.subset1_00410	fig|6666666.37195.peg.672	CG1_ctg0410	CG1_peg0672	3101	C	A	NA	NA	NA	11	NA	20	NA	NA
CG1	20110125.mgmt.asm2.subset1_00410	fig|6666666.37195.peg.672	CG1_ctg0410	CG1_peg0672	3121	A	T	NA	NA	NA	13	NA	21	NA	NA
CG1	20110125.mgmt.asm2.subset1_00410	fig|6666666.37195.peg.672	CG1_ctg0410	CG1_peg0672	3127	A	G	NA	NA	NA	12	NA	20	NA	NA
CG1	20110125.mgmt.asm2.subset1_00410	fig|6666666.37195.peg.672	CG1_ctg0410	CG1_peg0672	3136	C	T	NA	NA	NA	10	NA	19	NA	NA
CG1	20110125.mgmt.asm2.subset1_00410	fig|6666666.37195.peg.672	CG1_ctg0410	CG1_peg0672	3145	T	C	NA	NA	NA	10	NA	21	NA	NA
CG1	20110125.mgmt.asm2.subset1_00411	fig|6666666.37195.peg.674	CG1_ctg0411	CG1_peg0674	471	A	G	NA	NA	11	NA	NA	NA	14	NA
CG1	20110125.mgmt.asm2.subset1_00411	fig|6666666.37195.peg.674	CG1_ctg0411	CG1_peg0674	487	A	G	NA	NA	10	NA	NA	NA	16	NA
CG1	20110125.mgmt.asm2.subset1_00411	fig|6666666.37195.peg.674	CG1_ctg0411	CG1_peg0674	519	T	C	NA	NA	NA	NA	NA	NA	13	NA
CG1	20110125.mgmt.asm2.subset1_00411	fig|6666666.37195.peg.674	CG1_ctg0411	CG1_peg0674	614	A	T	NA	NA	NA	NA	NA	NA	12	NA
CG1	20110125.mgmt.asm2.subset1_00415	fig|6666666.37195.peg.681	CG1_ctg0415	CG1_peg0681	568	C	G	NA	NA	NA	NA	NA	NA	NA	14
CG1	20110125.mgmt.asm2.subset1_00415	fig|6666666.37195.peg.681	CG1_ctg0415	CG1_peg0681	595	G	T	NA	NA	NA	NA	NA	NA	NA	12
CG1	20110125.mgmt.asm2.subset1_00415	fig|6666666.37195.peg.681	CG1_ctg0415	CG1_peg0681	601	T	C	NA	NA	NA	NA	NA	NA	NA	12
CG1	20110125.mgmt.asm2.subset1_00415	fig|6666666.37195.peg.681	CG1_ctg0415	CG1_peg0681	610	T	A	NA	NA	NA	NA	NA	NA	NA	11
CG1	20110125.mgmt.asm2.subset1_00415	fig|6666666.37195.peg.681	CG1_ctg0415	CG1_peg0681	909	T	C	NA	NA	NA	NA	NA	NA	10	NA
CG1	20110125.mgmt.asm2.subset1_00415	fig|6666666.37195.peg.681	CG1_ctg0415	CG1_peg0681	1126	T	A	NA	NA	NA	NA	11	NA	NA	NA
CG1	20110125.mgmt.asm2.subset1_00415	fig|6666666.37195.peg.681	CG1_ctg0415	CG1_peg0681	1147	A	G	NA	NA	11	NA	11	NA	NA	NA
CG1	20110125.mgmt.asm2.subset1_00415	fig|6666666.37195.peg.681	CG1_ctg0415	CG1_peg0681	1162	T	C	NA	NA	17	NA	13	NA	NA	NA
CG1	20110125.mgmt.asm2.subset1_00415	fig|6666666.37195.peg.681	CG1_ctg0415	CG1_peg0681	1198	T	C	NA	NA	15	NA	11	NA	NA	NA
CG1	20110125.mgmt.asm2.subset1_00415	fig|6666666.37195.peg.681	CG1_ctg0415	CG1_peg0681	1207	G	C	NA	NA	14	NA	NA	NA	NA	NA
CG1	20110125.mgmt.asm2.subset1_00415	fig|6666666.37195.peg.681	CG1_ctg0415	CG1_peg0681	1225	T	C	NA	NA	12	NA	NA	NA	12	NA
CG1	20110125.mgmt.asm2.subset1_00415	fig|6666666.37195.peg.681	CG1_ctg0415	CG1_peg0681	1234	A	T	NA	NA	11	NA	NA	NA	10	NA
CG1	20110125.mgmt.asm2.subset1_00415	fig|6666666.37195.peg.681	CG1_ctg0415	CG1_peg0681	1477	C	A	NA	NA	NA	NA	10	NA	NA	NA
CG1	20110125.mgmt.asm2.subset1_00417	fig|6666666.37195.peg.684	CG1_ctg0417	CG1_peg0684	533	T	A	NA	NA	NA	NA	NA	14	NA	NA
CG1	20110125.mgmt.asm2.subset1_00417	fig|6666666.37195.peg.684	CG1_ctg0417	CG1_peg0684	544	G	T	NA	NA	NA	NA	NA	18	NA	NA
CG1	20110125.mgmt.asm2.subset1_00417	fig|6666666.37195.peg.684	CG1_ctg0417	CG1_peg0684	584	T	C	NA	NA	NA	40	NA	NA	NA	NA
CG1	20110125.mgmt.asm2.subset1_00417	fig|6666666.37195.peg.684	CG1_ctg0417	CG1_peg0684	602	C	T	NA	NA	NA	NA	NA	55	NA	NA
CG1	20110125.mgmt.asm2.subset1_00417	fig|6666666.37195.peg.684	CG1_ctg0417	CG1_peg0684	659	T	A	NA	NA	NA	46	NA	42	NA	40
CG1	20110125.mgmt.asm2.subset1_00417	fig|6666666.37195.peg.684	CG1_ctg0417	CG1_peg0684	707	T	A	NA	16	NA	60	NA	46	NA	54
CG1	20110125.mgmt.asm2.subset1_00417	fig|6666666.37195.peg.684	CG1_ctg0417	CG1_peg0684	777	A	G	NA	21	NA	NA	NA	NA	NA	NA
CG1	20110125.mgmt.asm2.subset1_00418	fig|6666666.37195.peg.686	CG1_ctg0418	CG1_peg0686	505	T	C	NA	NA	10	42	14	85	NA	NA
CG1	20110125.mgmt.asm2.subset1_00418	fig|6666666.37195.peg.686	CG1_ctg0418	CG1_peg0686	525	A	T	NA	NA	11	56	NA	102	NA	35
CG1	20110125.mgmt.asm2.subset1_00418	fig|6666666.37195.peg.686	CG1_ctg0418	CG1_peg0686	543	T	A	NA	NA	13	57	NA	77	11	34
CG1	20110125.mgmt.asm2.subset1_00418	fig|6666666.37195.peg.686	CG1_ctg0418	CG1_peg0686	590	C	T	NA	NA	15	38	NA	60	14	23
CG1	20110125.mgmt.asm2.subset1_00418	fig|6666666.37195.peg.686	CG1_ctg0418	CG1_peg0686	596	G	T	NA	NA	13	25	NA	43	12	19
CG1	20110125.mgmt.asm2.subset1_00418	fig|6666666.37195.peg.686	CG1_ctg0418	CG1_peg0686	660	C	G	NA	NA	NA	NA	NA	29	NA	13
CG1	20110125.mgmt.asm2.subset1_00418	fig|6666666.37195.peg.686	CG1_ctg0418	CG1_peg0686	676	T	G	NA	NA	NA	NA	NA	30	NA	10
CG1	20110125.mgmt.asm2.subset1_00418	fig|6666666.37195.peg.686	CG1_ctg0418	CG1_peg0686	684	T	G	NA	NA	NA	NA	12	32	NA	NA
CG1	20110125.mgmt.asm2.subset1_00418	fig|6666666.37195.peg.686	CG1_ctg0418	CG1_peg0686	690	A	C	NA	NA	NA	10	13	34	NA	10
CG1	20110125.mgmt.asm2.subset1_00418	fig|6666666.37195.peg.686	CG1_ctg0418	CG1_peg0686	699	A	G	NA	NA	NA	12	12	31	NA	NA
CG1	20110125.mgmt.asm2.subset1_00418	fig|6666666.37195.peg.686	CG1_ctg0418	CG1_peg0686	705	G	A	NA	NA	NA	12	11	31	NA	10
CG1	20110125.mgmt.asm2.subset1_00418	fig|6666666.37195.peg.686	CG1_ctg0418	CG1_peg0686	732	T	A	NA	NA	12	10	10	18	NA	NA
CG1	20110125.mgmt.asm2.subset1_00418	fig|6666666.37195.peg.686	CG1_ctg0418	CG1_peg0686	738	G	A	NA	NA	11	10	NA	16	NA	NA
CG1	20110125.mgmt.asm2.subset1_00418	fig|6666666.37195.peg.686	CG1_ctg0418	CG1_peg0686	750	G	A	NA	NA	NA	NA	10	NA	NA	NA
CG1	20110125.mgmt.asm2.subset1_00418	fig|6666666.37195.peg.686	CG1_ctg0418	CG1_peg0686	768	G	A	NA	NA	NA	NA	NA	19	NA	NA
CG1	20110125.mgmt.asm2.subset1_00418	fig|6666666.37195.peg.686	CG1_ctg0418	CG1_peg0686	777	A	T	NA	14	NA	15	NA	NA	NA	NA
CG1	20110125.mgmt.asm2.subset1_00418	fig|6666666.37195.peg.686	CG1_ctg0418	CG1_peg0686	783	C	A	NA	NA	NA	NA	NA	20	NA	27
CG1	20110125.mgmt.asm2.subset1_00418	fig|6666666.37195.peg.686	CG1_ctg0418	CG1_peg0686	810	T	A	NA	NA	NA	11	NA	22	NA	20
CG1	20110125.mgmt.asm2.subset1_00418	fig|6666666.37195.peg.686	CG1_ctg0418	CG1_peg0686	843	A	C	NA	NA	NA	NA	NA	17	NA	NA
CG1	20110125.mgmt.asm2.subset1_00418	fig|6666666.37195.peg.686	CG1_ctg0418	CG1_peg0686	858	G	C	NA	NA	NA	NA	NA	15	NA	15
CG1	20110125.mgmt.asm2.subset1_00418	fig|6666666.37195.peg.686	CG1_ctg0418	CG1_peg0686	867	G	A	NA	NA	NA	NA	NA	13	NA	14
CG1	20110125.mgmt.asm2.subset1_00418	fig|6666666.37195.peg.686	CG1_ctg0418	CG1_peg0686	888	G	A	NA	NA	NA	NA	NA	NA	NA	10
CG1	20110125.mgmt.asm2.subset1_00418	fig|6666666.37195.peg.686	CG1_ctg0418	CG1_peg0686	982	T	C	NA	NA	11	21	NA	24	NA	NA
CG1	20110125.mgmt.asm2.subset1_00418	fig|6666666.37195.peg.686	CG1_ctg0418	CG1_peg0686	993	A	C	NA	NA	13	19	NA	23	NA	NA
CG1	20110125.mgmt.asm2.subset1_00418	fig|6666666.37195.peg.686	CG1_ctg0418	CG1_peg0686	1002	G	A	NA	NA	11	18	NA	22	NA	NA
CG1	20110125.mgmt.asm2.subset1_00418	fig|6666666.37195.peg.686	CG1_ctg0418	CG1_peg0686	1020	C	T	NA	NA	11	17	NA	21	10	NA
CG1	20110125.mgmt.asm2.subset1_00418	fig|6666666.37195.peg.686	CG1_ctg0418	CG1_peg0686	1032	G	A	NA	NA	14	NA	NA	NA	10	NA
CG1	20110125.mgmt.asm2.subset1_00418	fig|6666666.37195.peg.686	CG1_ctg0418	CG1_peg0686	1038	G	T	NA	NA	13	NA	NA	NA	10	NA
CG1	20110125.mgmt.asm2.subset1_00418	fig|6666666.37195.peg.686	CG1_ctg0418	CG1_peg0686	1058	A	C	NA	NA	NA	NA	10	NA	NA	NA
CG1	20110125.mgmt.asm2.subset1_00418	fig|6666666.37195.peg.686	CG1_ctg0418	CG1_peg0686	1068	C	T	NA	NA	NA	NA	11	NA	NA	NA
CG1	20110125.mgmt.asm2.subset1_00418	fig|6666666.37195.peg.686	CG1_ctg0418	CG1_peg0686	1075	T	A	NA	NA	NA	NA	11	NA	NA	NA
CG1	20110125.mgmt.asm2.subset1_00418	fig|6666666.37195.peg.687	CG1_ctg0418	CG1_peg0687	1149	A	C	NA	NA	NA	12	NA	NA	NA	NA
CG1	20110125.mgmt.asm2.subset1_00418	fig|6666666.37195.peg.687	CG1_ctg0418	CG1_peg0687	1167	T	C	NA	NA	NA	16	NA	NA	NA	NA
CG1	20110125.mgmt.asm2.subset1_00418	fig|6666666.37195.peg.687	CG1_ctg0418	CG1_peg0687	1173	C	A	NA	NA	NA	17	NA	NA	NA	NA
CG1	20110125.mgmt.asm2.subset1_00418	fig|6666666.37195.peg.687	CG1_ctg0418	CG1_peg0687	1182	C	A	NA	NA	NA	15	NA	NA	NA	NA
CG1	20110125.mgmt.asm2.subset1_00418	fig|6666666.37195.peg.687	CG1_ctg0418	CG1_peg0687	1191	T	A	NA	NA	10	17	NA	NA	NA	NA
CG1	20110125.mgmt.asm2.subset1_00418	fig|6666666.37195.peg.687	CG1_ctg0418	CG1_peg0687	1200	G	A	NA	NA	11	14	NA	NA	NA	NA
CG1	20110125.mgmt.asm2.subset1_00418	fig|6666666.37195.peg.687	CG1_ctg0418	CG1_peg0687	1221	A	T	NA	NA	14	NA	NA	NA	NA	NA
CG1	20110125.mgmt.asm2.subset1_00418	fig|6666666.37195.peg.687	CG1_ctg0418	CG1_peg0687	1239	A	G	NA	NA	13	NA	NA	NA	NA	NA
CG1	20110125.mgmt.asm2.subset1_00418	fig|6666666.37195.peg.687	CG1_ctg0418	CG1_peg0687	1260	T	C	NA	NA	10	NA	NA	18	NA	NA
CG1	20110125.mgmt.asm2.subset1_00418	fig|6666666.37195.peg.687	CG1_ctg0418	CG1_peg0687	1266	C	T	NA	NA	NA	NA	NA	16	NA	NA
CG1	20110125.mgmt.asm2.subset1_00418	fig|6666666.37195.peg.687	CG1_ctg0418	CG1_peg0687	1278	A	T	NA	NA	10	NA	NA	18	NA	NA
CG1	20110125.mgmt.asm2.subset1_00418	fig|6666666.37195.peg.687	CG1_ctg0418	CG1_peg0687	1293	T	G	NA	NA	11	NA	NA	19	NA	NA
CG1	20110125.mgmt.asm2.subset1_00418	fig|6666666.37195.peg.687	CG1_ctg0418	CG1_peg0687	1311	C	T	NA	NA	10	NA	10	NA	NA	NA
CG1	20110125.mgmt.asm2.subset1_00418	fig|6666666.37195.peg.687	CG1_ctg0418	CG1_peg0687	1323	G	A	NA	NA	13	NA	10	NA	NA	NA
CG1	20110125.mgmt.asm2.subset1_00418	fig|6666666.37195.peg.687	CG1_ctg0418	CG1_peg0687	1332	C	G	NA	NA	12	NA	NA	NA	NA	NA
CG1	20110125.mgmt.asm2.subset1_00418	fig|6666666.37195.peg.687	CG1_ctg0418	CG1_peg0687	1344	A	T	NA	NA	14	NA	11	14	12	NA
CG1	20110125.mgmt.asm2.subset1_00418	fig|6666666.37195.peg.687	CG1_ctg0418	CG1_peg0687	1350	G	A	NA	NA	15	NA	10	13	12	NA
CG1	20110125.mgmt.asm2.subset1_00418	fig|6666666.37195.peg.687	CG1_ctg0418	CG1_peg0687	1359	G	T	NA	NA	16	NA	NA	13	13	NA
CG1	20110125.mgmt.asm2.subset1_00418	fig|6666666.37195.peg.687	CG1_ctg0418	CG1_peg0687	1371	T	C	NA	NA	18	NA	NA	14	15	NA
CG1	20110125.mgmt.asm2.subset1_00418	fig|6666666.37195.peg.687	CG1_ctg0418	CG1_peg0687	1377	A	T	NA	NA	17	NA	NA	12	16	NA
CG1	20110125.mgmt.asm2.subset1_00418	fig|6666666.37195.peg.687	CG1_ctg0418	CG1_peg0687	1386	G	A	NA	NA	21	26	11	41	16	29
CG1	20110125.mgmt.asm2.subset1_00418	fig|6666666.37195.peg.687	CG1_ctg0418	CG1_peg0687	1394	A	G	NA	NA	23	31	13	44	20	32
CG1	20110125.mgmt.asm2.subset1_00418	fig|6666666.37195.peg.688	CG1_ctg0418	CG1_peg0688	1462	C	T	NA	NA	10	NA	NA	27	NA	NA
CG1	20110125.mgmt.asm2.subset1_00418	fig|6666666.37195.peg.688	CG1_ctg0418	CG1_peg0688	1472	T	A	NA	NA	13	17	NA	28	NA	NA
CG1	20110125.mgmt.asm2.subset1_00418	fig|6666666.37195.peg.688	CG1_ctg0418	CG1_peg0688	1493	A	C	NA	NA	NA	NA	NA	17	NA	NA
CG1	20110125.mgmt.asm2.subset1_00418	fig|6666666.37195.peg.688	CG1_ctg0418	CG1_peg0688	1545	G	A	NA	NA	14	NA	11	15	NA	NA
CG1	20110125.mgmt.asm2.subset1_00418	fig|6666666.37195.peg.688	CG1_ctg0418	CG1_peg0688	1551	T	G	NA	NA	15	NA	11	16	NA	NA
CG1	20110125.mgmt.asm2.subset1_00418	fig|6666666.37195.peg.688	CG1_ctg0418	CG1_peg0688	1569	A	G	NA	NA	16	NA	NA	NA	NA	NA
CG1	20110125.mgmt.asm2.subset1_00418	fig|6666666.37195.peg.688	CG1_ctg0418	CG1_peg0688	1575	G	T	NA	NA	NA	NA	13	NA	NA	NA
CG1	20110125.mgmt.asm2.subset1_00418	fig|6666666.37195.peg.688	CG1_ctg0418	CG1_peg0688	1581	T	C	NA	NA	17	NA	12	34	NA	NA
CG1	20110125.mgmt.asm2.subset1_00418	fig|6666666.37195.peg.688	CG1_ctg0418	CG1_peg0688	1590	T	A	NA	NA	17	NA	14	34	NA	NA
CG1	20110125.mgmt.asm2.subset1_00418	fig|6666666.37195.peg.688	CG1_ctg0418	CG1_peg0688	1613	G	A	NA	NA	11	NA	11	20	NA	NA
CG1	20110125.mgmt.asm2.subset1_00418	fig|6666666.37195.peg.688	CG1_ctg0418	CG1_peg0688	1635	A	G	NA	NA	10	NA	11	NA	NA	NA
CG1	20110125.mgmt.asm2.subset1_00418	fig|6666666.37195.peg.688	CG1_ctg0418	CG1_peg0688	1641	G	A	NA	NA	NA	NA	11	12	NA	11
CG1	20110125.mgmt.asm2.subset1_00418	fig|6666666.37195.peg.688	CG1_ctg0418	CG1_peg0688	1712	G	T	NA	NA	NA	NA	NA	NA	NA	14
CG1	20110125.mgmt.asm2.subset1_00418	fig|6666666.37195.peg.688	CG1_ctg0418	CG1_peg0688	1719	A	C	NA	NA	13	NA	NA	NA	NA	NA
CG1	20110125.mgmt.asm2.subset1_00418	fig|6666666.37195.peg.688	CG1_ctg0418	CG1_peg0688	1728	A	T	NA	NA	10	NA	NA	10	13	NA
CG1	20110125.mgmt.asm2.subset1_00418	fig|6666666.37195.peg.688	CG1_ctg0418	CG1_peg0688	1734	T	A	NA	NA	NA	NA	NA	NA	NA	18
CG1	20110125.mgmt.asm2.subset1_00418	fig|6666666.37195.peg.688	CG1_ctg0418	CG1_peg0688	1734	T	C	NA	NA	10	NA	NA	NA	NA	NA
CG1	20110125.mgmt.asm2.subset1_00418	fig|6666666.37195.peg.688	CG1_ctg0418	CG1_peg0688	1746	A	T	NA	NA	NA	NA	NA	NA	NA	14
CG1	20110125.mgmt.asm2.subset1_00418	fig|6666666.37195.peg.688	CG1_ctg0418	CG1_peg0688	1761	C	A	NA	NA	NA	NA	NA	NA	13	NA
CG1	20110125.mgmt.asm2.subset1_00418	fig|6666666.37195.peg.688	CG1_ctg0418	CG1_peg0688	1772	T	G	NA	NA	NA	NA	NA	NA	13	NA
CG1	20110125.mgmt.asm2.subset1_00418	fig|6666666.37195.peg.688	CG1_ctg0418	CG1_peg0688	1781	C	A	NA	NA	NA	NA	NA	NA	13	NA
CG1	20110125.mgmt.asm2.subset1_00418	fig|6666666.37195.peg.688	CG1_ctg0418	CG1_peg0688	1812	A	G	NA	NA	NA	NA	NA	NA	10	NA
CG1	20110125.mgmt.asm2.subset1_00421	fig|6666666.37195.peg.689	CG1_ctg0421	CG1_peg0689	516	T	G	NA	NA	NA	NA	NA	NA	10	NA
CG1	20110125.mgmt.asm2.subset1_00421	fig|6666666.37195.peg.689	CG1_ctg0421	CG1_peg0689	1197	G	A	NA	NA	11	NA	NA	NA	NA	NA
CG1	20110125.mgmt.asm2.subset1_00422	fig|6666666.37195.peg.694	CG1_ctg0422	CG1_peg0694	673	A	T	NA	NA	NA	NA	NA	NA	10	NA
CG1	20110125.mgmt.asm2.subset1_00426	fig|6666666.37195.peg.703	CG1_ctg0426	CG1_peg0703	857	T	C	NA	NA	NA	NA	NA	NA	10	NA
CG1	20110125.mgmt.asm2.subset1_00426	fig|6666666.37195.peg.704	CG1_ctg0426	CG1_peg0704	1362	A	G	NA	NA	NA	NA	NA	NA	10	NA
CG1	20110125.mgmt.asm2.subset1_00426	fig|6666666.37195.peg.704	CG1_ctg0426	CG1_peg0704	1494	C	T	NA	NA	NA	NA	NA	NA	11	NA
CG1	20110125.mgmt.asm2.subset1_00427	fig|6666666.37195.peg.705	CG1_ctg0427	CG1_peg0705	696	A	T	NA	NA	NA	NA	NA	31	NA	NA
CG1	20110125.mgmt.asm2.subset1_00427	fig|6666666.37195.peg.705	CG1_ctg0427	CG1_peg0705	707	G	C	NA	NA	NA	NA	NA	34	NA	NA
CG1	20110125.mgmt.asm2.subset1_00427	fig|6666666.37195.peg.705	CG1_ctg0427	CG1_peg0705	729	T	A	NA	NA	NA	NA	NA	31	NA	NA
CG1	20110125.mgmt.asm2.subset1_00427	fig|6666666.37195.peg.705	CG1_ctg0427	CG1_peg0705	738	T	A	NA	NA	NA	NA	NA	32	NA	NA
CG1	20110125.mgmt.asm2.subset1_00427	fig|6666666.37195.peg.705	CG1_ctg0427	CG1_peg0705	816	A	G	NA	NA	NA	46	NA	50	NA	NA
CG1	20110125.mgmt.asm2.subset1_00427	fig|6666666.37195.peg.706	CG1_ctg0427	CG1_peg0706	1061	T	C	NA	NA	13	NA	NA	NA	NA	NA
CG1	20110125.mgmt.asm2.subset1_00427	fig|6666666.37195.peg.706	CG1_ctg0427	CG1_peg0706	1349	G	A	NA	NA	NA	NA	NA	NA	10	NA
CG1	20110125.mgmt.asm2.subset1_00431	fig|6666666.37195.peg.714	CG1_ctg0431	CG1_peg0714	1089	T	A	NA	NA	11	NA	NA	NA	NA	NA
CG1	20110125.mgmt.asm2.subset1_00431	fig|6666666.37195.peg.714	CG1_ctg0431	CG1_peg0714	1120	A	G	NA	NA	NA	NA	NA	NA	10	NA
CG1	20110125.mgmt.asm2.subset1_00431	fig|6666666.37195.peg.714	CG1_ctg0431	CG1_peg0714	1141	T	A	NA	NA	10	NA	NA	NA	NA	NA
CG1	20110125.mgmt.asm2.subset1_00431	fig|6666666.37195.peg.715	CG1_ctg0431	CG1_peg0715	1612	C	T	NA	NA	10	NA	NA	NA	NA	NA
CG1	20110125.mgmt.asm2.subset1_00432	fig|6666666.37195.peg.716	CG1_ctg0432	CG1_peg0716	691	G	A	NA	NA	11	NA	NA	NA	NA	NA
CG1	20110125.mgmt.asm2.subset1_00432	fig|6666666.37195.peg.716	CG1_ctg0432	CG1_peg0716	714	G	A	NA	NA	10	NA	NA	NA	NA	NA
CG1	20110125.mgmt.asm2.subset1_00432	fig|6666666.37195.peg.716	CG1_ctg0432	CG1_peg0716	726	T	A	NA	NA	10	NA	NA	NA	NA	NA
CG1	20110125.mgmt.asm2.subset1_00432	fig|6666666.37195.peg.716	CG1_ctg0432	CG1_peg0716	871	C	T	NA	NA	NA	NA	NA	NA	10	NA
CG1	20110125.mgmt.asm2.subset1_00432	fig|6666666.37195.peg.717	CG1_ctg0432	CG1_peg0717	965	G	A	NA	NA	15	NA	NA	NA	NA	NA
CG1	20110125.mgmt.asm2.subset1_00432	fig|6666666.37195.peg.717	CG1_ctg0432	CG1_peg0717	1004	A	T	NA	NA	14	NA	NA	NA	NA	NA
CG1	20110125.mgmt.asm2.subset1_00432	fig|6666666.37195.peg.717	CG1_ctg0432	CG1_peg0717	1028	C	T	NA	NA	12	NA	NA	NA	NA	NA
CG1	20110125.mgmt.asm2.subset1_00432	fig|6666666.37195.peg.717	CG1_ctg0432	CG1_peg0717	1046	G	A	NA	NA	10	NA	NA	NA	NA	NA
CG1	20110125.mgmt.asm2.subset1_00432	fig|6666666.37195.peg.717	CG1_ctg0432	CG1_peg0717	1052	G	T	NA	NA	10	NA	NA	NA	NA	NA
CG1	20110125.mgmt.asm2.subset1_00432	fig|6666666.37195.peg.717	CG1_ctg0432	CG1_peg0717	1070	T	C	NA	NA	11	NA	NA	NA	NA	NA
CG1	20110125.mgmt.asm2.subset1_00432	fig|6666666.37195.peg.717	CG1_ctg0432	CG1_peg0717	1106	G	A	NA	NA	NA	NA	NA	NA	10	NA
CG1	20110125.mgmt.asm2.subset1_00432	fig|6666666.37195.peg.717	CG1_ctg0432	CG1_peg0717	1466	G	A	NA	NA	NA	NA	NA	10	NA	NA
CG1	20110125.mgmt.asm2.subset1_00433	fig|6666666.37195.peg.718	CG1_ctg0433	CG1_peg0718	218	T	G	NA	11	NA	NA	NA	NA	NA	NA
CG1	20110125.mgmt.asm2.subset1_00433	fig|6666666.37195.peg.718	CG1_ctg0433	CG1_peg0718	261	T	A	NA	11	NA	NA	NA	NA	NA	NA
CG1	20110125.mgmt.asm2.subset1_00433	fig|6666666.37195.peg.718	CG1_ctg0433	CG1_peg0718	266	T	A	NA	11	NA	NA	NA	NA	NA	NA
CG1	20110125.mgmt.asm2.subset1_00433	fig|6666666.37195.peg.718	CG1_ctg0433	CG1_peg0718	284	T	A	NA	12	NA	NA	NA	NA	NA	NA
CG1	20110125.mgmt.asm2.subset1_00433	fig|6666666.37195.peg.718	CG1_ctg0433	CG1_peg0718	500	T	C	11	NA	NA	NA	NA	NA	NA	NA
CG1	20110125.mgmt.asm2.subset1_00433	fig|6666666.37195.peg.719	CG1_ctg0433	CG1_peg0719	1679	A	C	NA	NA	NA	NA	NA	NA	10	NA
CG1	20110125.mgmt.asm2.subset1_00435	fig|6666666.37195.peg.722	CG1_ctg0435	CG1_peg0722	1415	A	G	NA	NA	NA	NA	NA	NA	11	NA
CG1	20110125.mgmt.asm2.subset1_00435	fig|6666666.37195.peg.722	CG1_ctg0435	CG1_peg0722	1454	A	T	NA	NA	NA	NA	NA	23	NA	NA
CG1	20110125.mgmt.asm2.subset1_00435	fig|6666666.37195.peg.722	CG1_ctg0435	CG1_peg0722	1466	A	C	NA	NA	NA	NA	NA	23	NA	10
CG1	20110125.mgmt.asm2.subset1_00435	fig|6666666.37195.peg.722	CG1_ctg0435	CG1_peg0722	1481	G	A	NA	NA	NA	NA	NA	20	NA	NA
CG1	20110125.mgmt.asm2.subset1_00435	fig|6666666.37195.peg.722	CG1_ctg0435	CG1_peg0722	1493	G	A	NA	NA	NA	NA	NA	18	NA	10
CG1	20110125.mgmt.asm2.subset1_00435	fig|6666666.37195.peg.722	CG1_ctg0435	CG1_peg0722	1517	G	A	NA	NA	NA	NA	NA	12	NA	NA
CG1	20110125.mgmt.asm2.subset1_00436	fig|6666666.37195.peg.723	CG1_ctg0436	CG1_peg0723	847	A	G	NA	NA	11	NA	NA	NA	NA	NA
CG1	20110125.mgmt.asm2.subset1_00436	fig|6666666.37195.peg.723	CG1_ctg0436	CG1_peg0723	866	G	A	NA	NA	12	NA	NA	NA	NA	NA
CG1	20110125.mgmt.asm2.subset1_00436	fig|6666666.37195.peg.723	CG1_ctg0436	CG1_peg0723	1003	C	T	NA	NA	NA	NA	NA	NA	13	NA
CG1	20110125.mgmt.asm2.subset1_00439	fig|6666666.37195.peg.727	CG1_ctg0439	CG1_peg0727	202	C	T	NA	NA	NA	11	NA	16	NA	NA
CG1	20110125.mgmt.asm2.subset1_00439	fig|6666666.37195.peg.727	CG1_ctg0439	CG1_peg0727	671	A	T	NA	NA	NA	NA	NA	11	NA	NA
CG1	20110125.mgmt.asm2.subset1_00439	fig|6666666.37195.peg.727	CG1_ctg0439	CG1_peg0727	1009	A	T	NA	NA	NA	NA	NA	14	NA	NA
CG1	20110125.mgmt.asm2.subset1_00439	fig|6666666.37195.peg.729	CG1_ctg0439	CG1_peg0729	3433	T	A	NA	NA	10	NA	NA	NA	NA	NA
CG1	20110125.mgmt.asm2.subset1_00440	fig|6666666.37195.peg.731	CG1_ctg0440	CG1_peg0731	998	A	G	NA	NA	NA	NA	NA	NA	11	NA
CG1	20110125.mgmt.asm2.subset1_00445	fig|6666666.37195.peg.735	CG1_ctg0445	CG1_peg0735	407	G	A	NA	NA	NA	NA	NA	NA	10	NA
CG1	20110125.mgmt.asm2.subset1_00445	fig|6666666.37195.peg.735	CG1_ctg0445	CG1_peg0735	458	A	T	NA	NA	NA	NA	NA	NA	10	NA
CG1	20110125.mgmt.asm2.subset1_00445	fig|6666666.37195.peg.735	CG1_ctg0445	CG1_peg0735	542	A	T	NA	NA	NA	NA	NA	NA	11	NA
CG1	20110125.mgmt.asm2.subset1_00445	fig|6666666.37195.peg.735	CG1_ctg0445	CG1_peg0735	1250	G	T	NA	NA	NA	NA	NA	NA	10	NA
CG1	20110125.mgmt.asm2.subset1_00446	fig|6666666.37195.peg.738	CG1_ctg0446	CG1_peg0738	723	A	G	NA	NA	NA	NA	NA	NA	11	NA
CG1	20110125.mgmt.asm2.subset1_00446	fig|6666666.37195.peg.738	CG1_ctg0446	CG1_peg0738	903	T	A	NA	NA	12	NA	NA	NA	NA	NA
CG1	20110125.mgmt.asm2.subset1_00447	fig|6666666.37195.peg.739	CG1_ctg0447	CG1_peg0739	386	T	C	NA	13	NA	NA	NA	NA	NA	NA
CG1	20110125.mgmt.asm2.subset1_00447	fig|6666666.37195.peg.739	CG1_ctg0447	CG1_peg0739	517	G	A	NA	NA	NA	NA	NA	NA	13	NA
CG1	20110125.mgmt.asm2.subset1_00447	fig|6666666.37195.peg.739	CG1_ctg0447	CG1_peg0739	524	T	A	NA	NA	NA	NA	NA	NA	12	NA
CG1	20110125.mgmt.asm2.subset1_00447	fig|6666666.37195.peg.739	CG1_ctg0447	CG1_peg0739	838	A	T	NA	NA	10	NA	NA	NA	NA	NA
CG1	20110125.mgmt.asm2.subset1_00448	fig|6666666.37195.peg.741	CG1_ctg0448	CG1_peg0741	939	A	T	NA	NA	NA	NA	NA	NA	NA	11
CG1	20110125.mgmt.asm2.subset1_00448	fig|6666666.37195.peg.741	CG1_ctg0448	CG1_peg0741	1380	C	G	NA	NA	NA	NA	NA	11	NA	NA
CG1	20110125.mgmt.asm2.subset1_00448	fig|6666666.37195.peg.741	CG1_ctg0448	CG1_peg0741	1389	A	T	NA	NA	NA	NA	NA	11	NA	NA
CG1	20110125.mgmt.asm2.subset1_00448	fig|6666666.37195.peg.741	CG1_ctg0448	CG1_peg0741	1659	C	A	NA	NA	NA	NA	NA	NA	NA	27
CG1	20110125.mgmt.asm2.subset1_00448	fig|6666666.37195.peg.741	CG1_ctg0448	CG1_peg0741	1695	T	A	NA	NA	NA	NA	NA	NA	NA	15
CG1	20110125.mgmt.asm2.subset1_00448	fig|6666666.37195.peg.741	CG1_ctg0448	CG1_peg0741	1716	C	T	NA	NA	NA	NA	NA	16	NA	20
CG1	20110125.mgmt.asm2.subset1_00449	fig|6666666.37195.peg.743	CG1_ctg0449	CG1_peg0743	973	A	G	NA	NA	NA	NA	10	NA	NA	NA
CG1	20110125.mgmt.asm2.subset1_00450	fig|6666666.37195.peg.744	CG1_ctg0450	CG1_peg0744	639	T	A	NA	NA	NA	NA	NA	NA	13	NA
CG1	20110125.mgmt.asm2.subset1_00450	fig|6666666.37195.peg.744	CG1_ctg0450	CG1_peg0744	719	G	A	NA	NA	NA	NA	NA	10	NA	NA
CG1	20110125.mgmt.asm2.subset1_00450	fig|6666666.37195.peg.744	CG1_ctg0450	CG1_peg0744	731	C	T	NA	NA	NA	NA	NA	11	NA	NA
CG1	20110125.mgmt.asm2.subset1_00450	fig|6666666.37195.peg.744	CG1_ctg0450	CG1_peg0744	764	T	G	NA	NA	NA	NA	NA	NA	11	NA
CG1	20110125.mgmt.asm2.subset1_00450	fig|6666666.37195.peg.744	CG1_ctg0450	CG1_peg0744	851	A	T	NA	NA	NA	NA	NA	NA	10	NA
CG1	20110125.mgmt.asm2.subset1_00450	fig|6666666.37195.peg.744	CG1_ctg0450	CG1_peg0744	869	A	T	NA	NA	NA	NA	NA	NA	12	NA
CG1	20110125.mgmt.asm2.subset1_00450	fig|6666666.37195.peg.744	CG1_ctg0450	CG1_peg0744	896	C	A	NA	NA	NA	NA	NA	NA	10	NA
CG1	20110125.mgmt.asm2.subset1_00450	fig|6666666.37195.peg.744	CG1_ctg0450	CG1_peg0744	916	C	A	NA	NA	NA	NA	NA	NA	19	NA
CG1	20110125.mgmt.asm2.subset1_00450	fig|6666666.37195.peg.744	CG1_ctg0450	CG1_peg0744	929	A	G	NA	NA	NA	NA	NA	NA	20	NA
CG1	20110125.mgmt.asm2.subset1_00450	fig|6666666.37195.peg.744	CG1_ctg0450	CG1_peg0744	938	T	C	NA	NA	NA	NA	NA	NA	NA	17
CG1	20110125.mgmt.asm2.subset1_00450	fig|6666666.37195.peg.744	CG1_ctg0450	CG1_peg0744	950	A	T	NA	NA	NA	NA	NA	NA	NA	17
CG1	20110125.mgmt.asm2.subset1_00450	fig|6666666.37195.peg.744	CG1_ctg0450	CG1_peg0744	982	T	G	NA	NA	NA	NA	NA	NA	NA	14
CG1	20110125.mgmt.asm2.subset1_00450	fig|6666666.37195.peg.744	CG1_ctg0450	CG1_peg0744	1214	G	A	NA	NA	NA	NA	NA	NA	11	NA
CG1	20110125.mgmt.asm2.subset1_00450	fig|6666666.37195.peg.744	CG1_ctg0450	CG1_peg0744	1313	A	G	NA	NA	NA	NA	NA	NA	10	NA
CG1	20110125.mgmt.asm2.subset1_00450	fig|6666666.37195.peg.744	CG1_ctg0450	CG1_peg0744	1436	T	C	NA	NA	NA	10	NA	NA	NA	NA
CG1	20110125.mgmt.asm2.subset1_00450	fig|6666666.37195.peg.744	CG1_ctg0450	CG1_peg0744	1460	C	G	NA	NA	NA	16	NA	15	NA	15
CG1	20110125.mgmt.asm2.subset1_00450	fig|6666666.37195.peg.744	CG1_ctg0450	CG1_peg0744	1535	T	A	NA	NA	NA	16	NA	22	10	NA
CG1	20110125.mgmt.asm2.subset1_00450	fig|6666666.37195.peg.744	CG1_ctg0450	CG1_peg0744	1550	G	T	NA	NA	NA	NA	NA	21	13	NA
CG1	20110125.mgmt.asm2.subset1_00450	fig|6666666.37195.peg.744	CG1_ctg0450	CG1_peg0744	1568	G	A	NA	NA	NA	NA	NA	19	13	NA
CG1	20110125.mgmt.asm2.subset1_00450	fig|6666666.37195.peg.744	CG1_ctg0450	CG1_peg0744	1573	A	G	NA	NA	10	NA	NA	20	12	NA
CG1	20110125.mgmt.asm2.subset1_00450	fig|6666666.37195.peg.745	CG1_ctg0450	CG1_peg0745	2155	G	T	NA	NA	NA	NA	10	NA	NA	NA
CG1	20110125.mgmt.asm2.subset1_00450	fig|6666666.37195.peg.746	CG1_ctg0450	CG1_peg0746	2388	A	G	NA	NA	NA	NA	NA	NA	12	NA
CG1	20110125.mgmt.asm2.subset1_00450	fig|6666666.37195.peg.746	CG1_ctg0450	CG1_peg0746	2398	T	A	NA	NA	NA	NA	NA	NA	14	NA
CG1	20110125.mgmt.asm2.subset1_00450	fig|6666666.37195.peg.746	CG1_ctg0450	CG1_peg0746	2404	G	A	NA	NA	NA	NA	NA	NA	13	NA
CG1	20110125.mgmt.asm2.subset1_00450	fig|6666666.37195.peg.746	CG1_ctg0450	CG1_peg0746	2441	T	A	NA	NA	NA	NA	NA	NA	10	NA
CG1	20110125.mgmt.asm2.subset1_00450	fig|6666666.37195.peg.746	CG1_ctg0450	CG1_peg0746	2571	C	A	NA	NA	NA	NA	NA	10	NA	NA
CG1	20110125.mgmt.asm2.subset1_00450	fig|6666666.37195.peg.746	CG1_ctg0450	CG1_peg0746	2586	G	C	NA	NA	NA	NA	NA	12	NA	NA
CG1	20110125.mgmt.asm2.subset1_00450	fig|6666666.37195.peg.747	CG1_ctg0450	CG1_peg0747	3017	A	G	NA	NA	NA	NA	NA	NA	10	NA
CG1	20110125.mgmt.asm2.subset1_00450	fig|6666666.37195.peg.747	CG1_ctg0450	CG1_peg0747	3050	G	A	NA	NA	NA	NA	NA	NA	10	NA
CG1	20110125.mgmt.asm2.subset1_00450	fig|6666666.37195.peg.747	CG1_ctg0450	CG1_peg0747	3269	T	G	NA	NA	NA	14	NA	NA	NA	NA
CG1	20110125.mgmt.asm2.subset1_00450	fig|6666666.37195.peg.747	CG1_ctg0450	CG1_peg0747	3309	C	A	NA	NA	NA	11	NA	NA	NA	NA
CG1	20110125.mgmt.asm2.subset1_00450	fig|6666666.37195.peg.748	CG1_ctg0450	CG1_peg0748	3744	G	T	NA	NA	11	NA	NA	NA	NA	NA
CG1	20110125.mgmt.asm2.subset1_00450	fig|6666666.37195.peg.749	CG1_ctg0450	CG1_peg0749	3994	C	T	NA	NA	NA	NA	10	NA	NA	NA
CG1	20110125.mgmt.asm2.subset1_00450	fig|6666666.37195.peg.749	CG1_ctg0450	CG1_peg0749	4196	A	T	NA	NA	NA	NA	NA	NA	11	NA
CG1	20110125.mgmt.asm2.subset1_00451	fig|6666666.37195.peg.750	CG1_ctg0451	CG1_peg0750	1983	A	G	NA	NA	NA	NA	NA	NA	15	NA
CG1	20110125.mgmt.asm2.subset1_00451	fig|6666666.37195.peg.750	CG1_ctg0451	CG1_peg0750	2130	G	C	NA	NA	NA	NA	NA	NA	10	NA
CG1	20110125.mgmt.asm2.subset1_00451	fig|6666666.37195.peg.750	CG1_ctg0451	CG1_peg0750	2280	C	T	NA	NA	NA	NA	11	NA	NA	NA
CG1	20110125.mgmt.asm2.subset1_00451	fig|6666666.37195.peg.750	CG1_ctg0451	CG1_peg0750	2285	C	T	NA	NA	NA	NA	13	NA	17	NA
CG1	20110125.mgmt.asm2.subset1_00451	fig|6666666.37195.peg.750	CG1_ctg0451	CG1_peg0750	2388	C	T	10	NA	NA	NA	NA	NA	NA	NA
CG1	20110125.mgmt.asm2.subset1_00451	fig|6666666.37195.peg.750	CG1_ctg0451	CG1_peg0750	2412	T	C	12	NA	NA	NA	13	NA	NA	NA
CG1	20110125.mgmt.asm2.subset1_00451	fig|6666666.37195.peg.750	CG1_ctg0451	CG1_peg0750	2436	G	A	NA	NA	10	NA	NA	NA	NA	NA
CG1	20110125.mgmt.asm2.subset1_00451	fig|6666666.37195.peg.750	CG1_ctg0451	CG1_peg0750	2457	T	A	NA	NA	NA	NA	NA	NA	15	NA
CG1	20110125.mgmt.asm2.subset1_00451	fig|6666666.37195.peg.750	CG1_ctg0451	CG1_peg0750	2472	G	A	NA	NA	NA	NA	NA	NA	16	NA
CG1	20110125.mgmt.asm2.subset1_00451	fig|6666666.37195.peg.750	CG1_ctg0451	CG1_peg0750	2640	T	A	NA	NA	10	NA	10	NA	NA	NA
CG1	20110125.mgmt.asm2.subset1_00451	fig|6666666.37195.peg.750	CG1_ctg0451	CG1_peg0750	2661	C	T	NA	NA	13	NA	15	NA	NA	NA
CG1	20110125.mgmt.asm2.subset1_00451	fig|6666666.37195.peg.750	CG1_ctg0451	CG1_peg0750	2718	A	G	NA	NA	NA	NA	10	NA	NA	NA
CG1	20110125.mgmt.asm2.subset1_00452	fig|6666666.37195.peg.751	CG1_ctg0452	CG1_peg0751	313	C	T	NA	NA	NA	NA	NA	NA	NA	10
CG1	20110125.mgmt.asm2.subset1_00458	fig|6666666.37195.peg.760	CG1_ctg0458	CG1_peg0760	848	T	A	NA	NA	10	NA	NA	NA	NA	NA
CG1	20110125.mgmt.asm2.subset1_00460	fig|6666666.37195.peg.763	CG1_ctg0460	CG1_peg0763	1011	T	C	11	NA	NA	NA	NA	NA	NA	NA
CG1	20110125.mgmt.asm2.subset1_00460	fig|6666666.37195.peg.764	CG1_ctg0460	CG1_peg0764	1375	A	C	NA	NA	NA	NA	11	NA	NA	NA
CG1	20110125.mgmt.asm2.subset1_00460	fig|6666666.37195.peg.764	CG1_ctg0460	CG1_peg0764	1442	G	A	NA	NA	12	NA	11	NA	NA	NA
CG1	20110125.mgmt.asm2.subset1_00462	fig|6666666.37195.peg.767	CG1_ctg0462	CG1_peg0767	623	C	T	NA	NA	NA	NA	NA	15	NA	13
CG1	20110125.mgmt.asm2.subset1_00462	fig|6666666.37195.peg.767	CG1_ctg0462	CG1_peg0767	634	A	G	NA	NA	NA	NA	NA	12	13	10
CG1	20110125.mgmt.asm2.subset1_00462	fig|6666666.37195.peg.767	CG1_ctg0462	CG1_peg0767	675	T	C	NA	NA	NA	NA	NA	NA	NA	17
CG1	20110125.mgmt.asm2.subset1_00462	fig|6666666.37195.peg.767	CG1_ctg0462	CG1_peg0767	684	C	T	NA	NA	NA	NA	NA	NA	NA	15
CG1	20110125.mgmt.asm2.subset1_00462	fig|6666666.37195.peg.767	CG1_ctg0462	CG1_peg0767	699	C	A	NA	NA	NA	NA	NA	NA	NA	13
CG1	20110125.mgmt.asm2.subset1_00462	fig|6666666.37195.peg.767	CG1_ctg0462	CG1_peg0767	962	T	C	NA	NA	10	NA	NA	NA	NA	NA
CG1	20110125.mgmt.asm2.subset1_00462	fig|6666666.37195.peg.767	CG1_ctg0462	CG1_peg0767	1088	A	C	NA	NA	10	NA	15	NA	13	13
CG1	20110125.mgmt.asm2.subset1_00462	fig|6666666.37195.peg.767	CG1_ctg0462	CG1_peg0767	1297	T	C	NA	NA	12	NA	10	NA	NA	13
CG1	20110125.mgmt.asm2.subset1_00462	fig|6666666.37195.peg.767	CG1_ctg0462	CG1_peg0767	1340	A	G	NA	NA	NA	12	NA	NA	NA	19
CG1	20110125.mgmt.asm2.subset1_00462	fig|6666666.37195.peg.767	CG1_ctg0462	CG1_peg0767	1586	T	A	NA	NA	NA	NA	NA	10	NA	NA
CG1	20110125.mgmt.asm2.subset1_00462	fig|6666666.37195.peg.767	CG1_ctg0462	CG1_peg0767	1607	T	A	NA	NA	NA	NA	NA	NA	NA	14
CG1	20110125.mgmt.asm2.subset1_00462	fig|6666666.37195.peg.767	CG1_ctg0462	CG1_peg0767	1619	G	A	NA	NA	NA	NA	NA	NA	NA	13
CG1	20110125.mgmt.asm2.subset1_00462	fig|6666666.37195.peg.767	CG1_ctg0462	CG1_peg0767	1691	T	A	NA	NA	NA	NA	NA	17	NA	10
CG1	20110125.mgmt.asm2.subset1_00462	fig|6666666.37195.peg.767	CG1_ctg0462	CG1_peg0767	1734	T	C	NA	NA	12	NA	NA	NA	NA	NA
CG1	20110125.mgmt.asm2.subset1_00462	fig|6666666.37195.peg.767	CG1_ctg0462	CG1_peg0767	1742	A	G	NA	NA	12	NA	NA	NA	NA	NA
CG1	20110125.mgmt.asm2.subset1_00462	fig|6666666.37195.peg.767	CG1_ctg0462	CG1_peg0767	1757	A	G	NA	NA	14	NA	NA	NA	NA	NA
CG1	20110125.mgmt.asm2.subset1_00462	fig|6666666.37195.peg.768	CG1_ctg0462	CG1_peg0768	2371	C	T	NA	NA	NA	NA	NA	NA	NA	15
CG1	20110125.mgmt.asm2.subset1_00462	fig|6666666.37195.peg.768	CG1_ctg0462	CG1_peg0768	2412	T	A	NA	NA	NA	NA	NA	NA	NA	11
CG1	20110125.mgmt.asm2.subset1_00463	fig|6666666.37195.peg.769	CG1_ctg0463	CG1_peg0769	75	A	G	NA	NA	NA	16	10	19	NA	NA
CG1	20110125.mgmt.asm2.subset1_00463	fig|6666666.37195.peg.769	CG1_ctg0463	CG1_peg0769	101	G	A	NA	15	NA	17	NA	17	NA	NA
CG1	20110125.mgmt.asm2.subset1_00463	fig|6666666.37195.peg.769	CG1_ctg0463	CG1_peg0769	120	A	T	NA	NA	NA	NA	NA	25	NA	NA
CG1	20110125.mgmt.asm2.subset1_00463	fig|6666666.37195.peg.769	CG1_ctg0463	CG1_peg0769	138	C	T	NA	21	NA	NA	NA	22	NA	NA
CG1	20110125.mgmt.asm2.subset1_00463	fig|6666666.37195.peg.769	CG1_ctg0463	CG1_peg0769	144	C	G	NA	19	NA	NA	NA	18	NA	NA
CG1	20110125.mgmt.asm2.subset1_00463	fig|6666666.37195.peg.769	CG1_ctg0463	CG1_peg0769	158	C	A	NA	22	10	21	NA	20	NA	NA
CG1	20110125.mgmt.asm2.subset1_00463	fig|6666666.37195.peg.769	CG1_ctg0463	CG1_peg0769	192	G	A	NA	NA	14	NA	NA	NA	NA	NA
CG1	20110125.mgmt.asm2.subset1_00463	fig|6666666.37195.peg.769	CG1_ctg0463	CG1_peg0769	285	G	A	NA	NA	NA	NA	NA	14	NA	NA
CG1	20110125.mgmt.asm2.subset1_00463	fig|6666666.37195.peg.769	CG1_ctg0463	CG1_peg0769	297	T	C	NA	NA	NA	NA	NA	14	NA	NA
CG1	20110125.mgmt.asm2.subset1_00463	fig|6666666.37195.peg.769	CG1_ctg0463	CG1_peg0769	315	A	C	NA	NA	NA	NA	NA	14	NA	NA
CG1	20110125.mgmt.asm2.subset1_00463	fig|6666666.37195.peg.769	CG1_ctg0463	CG1_peg0769	324	G	A	NA	NA	NA	NA	NA	15	NA	NA
CG1	20110125.mgmt.asm2.subset1_00463	fig|6666666.37195.peg.769	CG1_ctg0463	CG1_peg0769	478	A	G	NA	NA	10	NA	NA	NA	NA	NA
CG1	20110125.mgmt.asm2.subset1_00463	fig|6666666.37195.peg.769	CG1_ctg0463	CG1_peg0769	486	C	T	NA	NA	13	NA	NA	NA	NA	NA
CG1	20110125.mgmt.asm2.subset1_00463	fig|6666666.37195.peg.769	CG1_ctg0463	CG1_peg0769	497	A	T	NA	NA	12	NA	NA	NA	NA	NA
CG1	20110125.mgmt.asm2.subset1_00463	fig|6666666.37195.peg.769	CG1_ctg0463	CG1_peg0769	520	G	A	NA	NA	12	NA	NA	NA	NA	NA
CG1	20110125.mgmt.asm2.subset1_00463	fig|6666666.37195.peg.770	CG1_ctg0463	CG1_peg0770	1461	A	T	NA	NA	NA	NA	NA	NA	13	NA
CG1	20110125.mgmt.asm2.subset1_00464	fig|6666666.37195.peg.771	CG1_ctg0464	CG1_peg0771	338	C	T	NA	NA	14	NA	21	NA	NA	NA
CG1	20110125.mgmt.asm2.subset1_00464	fig|6666666.37195.peg.771	CG1_ctg0464	CG1_peg0771	350	T	C	NA	NA	NA	NA	15	NA	NA	NA
CG1	20110125.mgmt.asm2.subset1_00464	fig|6666666.37195.peg.771	CG1_ctg0464	CG1_peg0771	356	T	A	NA	NA	13	NA	NA	NA	NA	NA
CG1	20110125.mgmt.asm2.subset1_00464	fig|6666666.37195.peg.771	CG1_ctg0464	CG1_peg0771	356	T	G	NA	NA	NA	NA	15	NA	NA	NA
CG1	20110125.mgmt.asm2.subset1_00464	fig|6666666.37195.peg.771	CG1_ctg0464	CG1_peg0771	365	A	G	NA	NA	13	NA	14	NA	NA	NA
CG1	20110125.mgmt.asm2.subset1_00464	fig|6666666.37195.peg.771	CG1_ctg0464	CG1_peg0771	371	A	G	NA	NA	16	NA	14	NA	NA	NA
CG1	20110125.mgmt.asm2.subset1_00464	fig|6666666.37195.peg.771	CG1_ctg0464	CG1_peg0771	386	T	A	NA	NA	14	NA	NA	NA	NA	NA
CG1	20110125.mgmt.asm2.subset1_00464	fig|6666666.37195.peg.771	CG1_ctg0464	CG1_peg0771	398	A	T	NA	NA	NA	NA	16	NA	NA	NA
CG1	20110125.mgmt.asm2.subset1_00464	fig|6666666.37195.peg.771	CG1_ctg0464	CG1_peg0771	413	C	G	NA	NA	15	NA	NA	NA	NA	NA
CG1	20110125.mgmt.asm2.subset1_00464	fig|6666666.37195.peg.771	CG1_ctg0464	CG1_peg0771	440	T	A	NA	NA	NA	NA	NA	NA	12	NA
CG1	20110125.mgmt.asm2.subset1_00464	fig|6666666.37195.peg.771	CG1_ctg0464	CG1_peg0771	440	T	A,C	NA	NA	11	NA	NA	NA	NA	NA
CG1	20110125.mgmt.asm2.subset1_00464	fig|6666666.37195.peg.771	CG1_ctg0464	CG1_peg0771	533	C	T	NA	NA	13	NA	NA	NA	NA	NA
CG1	20110125.mgmt.asm2.subset1_00464	fig|6666666.37195.peg.771	CG1_ctg0464	CG1_peg0771	557	C	T	NA	NA	13	NA	NA	NA	12	NA
CG1	20110125.mgmt.asm2.subset1_00464	fig|6666666.37195.peg.771	CG1_ctg0464	CG1_peg0771	563	C	A	NA	NA	13	NA	NA	NA	NA	NA
CG1	20110125.mgmt.asm2.subset1_00464	fig|6666666.37195.peg.771	CG1_ctg0464	CG1_peg0771	722	G	T	NA	NA	12	NA	NA	NA	12	NA
CG1	20110125.mgmt.asm2.subset1_00464	fig|6666666.37195.peg.771	CG1_ctg0464	CG1_peg0771	743	A	G	NA	NA	14	NA	NA	NA	NA	NA
CG1	20110125.mgmt.asm2.subset1_00464	fig|6666666.37195.peg.771	CG1_ctg0464	CG1_peg0771	756	C	A	NA	NA	17	NA	16	NA	16	NA
CG1	20110125.mgmt.asm2.subset1_00464	fig|6666666.37195.peg.771	CG1_ctg0464	CG1_peg0771	788	G	A	NA	NA	13	NA	13	NA	15	NA
CG1	20110125.mgmt.asm2.subset1_00464	fig|6666666.37195.peg.771	CG1_ctg0464	CG1_peg0771	809	T	G	NA	NA	13	NA	10	NA	NA	NA
CG1	20110125.mgmt.asm2.subset1_00464	fig|6666666.37195.peg.771	CG1_ctg0464	CG1_peg0771	839	G	T	NA	NA	NA	NA	NA	NA	10	NA
CG1	20110125.mgmt.asm2.subset1_00464	fig|6666666.37195.peg.771	CG1_ctg0464	CG1_peg0771	890	A	G	NA	NA	NA	NA	NA	NA	12	NA
CG1	20110125.mgmt.asm2.subset1_00464	fig|6666666.37195.peg.771	CG1_ctg0464	CG1_peg0771	908	C	G	NA	NA	NA	NA	NA	NA	12	NA
CG1	20110125.mgmt.asm2.subset1_00466	fig|6666666.37195.peg.773	CG1_ctg0466	CG1_peg0773	560	T	A	NA	NA	NA	NA	10	NA	10	NA
CG1	20110125.mgmt.asm2.subset1_00468	fig|6666666.37195.peg.779	CG1_ctg0468	CG1_peg0779	1282	A	G	10	NA	NA	17	NA	NA	NA	18
CG1	20110125.mgmt.asm2.subset1_00470	fig|6666666.37195.peg.782	CG1_ctg0470	CG1_peg0782	97	C	T	NA	NA	NA	25	NA	27	NA	24
CG1	20110125.mgmt.asm2.subset1_00470	fig|6666666.37195.peg.782	CG1_ctg0470	CG1_peg0782	103	T	C	NA	NA	NA	22	NA	19	NA	23
CG1	20110125.mgmt.asm2.subset1_00470	fig|6666666.37195.peg.782	CG1_ctg0470	CG1_peg0782	115	T	C	NA	NA	NA	NA	NA	NA	NA	28
CG1	20110125.mgmt.asm2.subset1_00470	fig|6666666.37195.peg.782	CG1_ctg0470	CG1_peg0782	121	T	A	NA	NA	NA	40	NA	NA	NA	28
CG1	20110125.mgmt.asm2.subset1_00470	fig|6666666.37195.peg.782	CG1_ctg0470	CG1_peg0782	133	G	A	NA	NA	NA	57	NA	49	NA	25
CG1	20110125.mgmt.asm2.subset1_00470	fig|6666666.37195.peg.782	CG1_ctg0470	CG1_peg0782	163	C	A	NA	NA	NA	68	NA	62	NA	34
CG1	20110125.mgmt.asm2.subset1_00470	fig|6666666.37195.peg.782	CG1_ctg0470	CG1_peg0782	171	T	C	NA	NA	NA	68	NA	61	NA	35
CG1	20110125.mgmt.asm2.subset1_00470	fig|6666666.37195.peg.782	CG1_ctg0470	CG1_peg0782	799	A	T	NA	NA	NA	11	NA	NA	NA	NA
CG1	20110125.mgmt.asm2.subset1_00470	fig|6666666.37195.peg.782	CG1_ctg0470	CG1_peg0782	825	T	A	NA	NA	12	19	NA	15	NA	NA
CG1	20110125.mgmt.asm2.subset1_00470	fig|6666666.37195.peg.782	CG1_ctg0470	CG1_peg0782	847	C	T	NA	NA	11	18	NA	14	11	NA
CG1	20110125.mgmt.asm2.subset1_00470	fig|6666666.37195.peg.782	CG1_ctg0470	CG1_peg0782	868	A	C	NA	NA	11	16	NA	12	11	NA
CG1	20110125.mgmt.asm2.subset1_00470	fig|6666666.37195.peg.783	CG1_ctg0470	CG1_peg0783	1042	C	T	NA	NA	NA	16	NA	NA	NA	NA
CG1	20110125.mgmt.asm2.subset1_00470	fig|6666666.37195.peg.783	CG1_ctg0470	CG1_peg0783	1141	C	T	NA	NA	11	22	NA	28	NA	NA
CG1	20110125.mgmt.asm2.subset1_00470	fig|6666666.37195.peg.783	CG1_ctg0470	CG1_peg0783	1150	G	A	NA	NA	12	23	NA	25	NA	NA
CG1	20110125.mgmt.asm2.subset1_00470	fig|6666666.37195.peg.783	CG1_ctg0470	CG1_peg0783	1274	T	G	NA	NA	NA	NA	12	NA	NA	NA
CG1	20110125.mgmt.asm2.subset1_00470	fig|6666666.37195.peg.783	CG1_ctg0470	CG1_peg0783	1288	C	T	NA	NA	NA	11	13	18	11	12
CG1	20110125.mgmt.asm2.subset1_00470	fig|6666666.37195.peg.783	CG1_ctg0470	CG1_peg0783	1298	G	A	NA	NA	NA	15	16	19	16	NA
CG1	20110125.mgmt.asm2.subset1_00470	fig|6666666.37195.peg.783	CG1_ctg0470	CG1_peg0783	1303	A	T	NA	NA	10	15	17	21	15	NA
CG1	20110125.mgmt.asm2.subset1_00470	fig|6666666.37195.peg.783	CG1_ctg0470	CG1_peg0783	1315	G	A	NA	NA	12	18	16	25	15	20
CG1	20110125.mgmt.asm2.subset1_00470	fig|6666666.37195.peg.783	CG1_ctg0470	CG1_peg0783	1321	T	C	NA	NA	11	17	15	25	15	20
CG1	20110125.mgmt.asm2.subset1_00470	fig|6666666.37195.peg.783	CG1_ctg0470	CG1_peg0783	1333	A	T	NA	NA	16	18	15	28	14	20
CG1	20110125.mgmt.asm2.subset1_00470	fig|6666666.37195.peg.783	CG1_ctg0470	CG1_peg0783	1339	A	T	NA	NA	17	31	14	39	14	30
CG1	20110125.mgmt.asm2.subset1_00470	fig|6666666.37195.peg.783	CG1_ctg0470	CG1_peg0783	1366	C	T	NA	NA	15	42	16	42	12	34
CG1	20110125.mgmt.asm2.subset1_00470	fig|6666666.37195.peg.783	CG1_ctg0470	CG1_peg0783	1375	G	A	NA	NA	14	33	14	NA	NA	NA
CG1	20110125.mgmt.asm2.subset1_00470	fig|6666666.37195.peg.783	CG1_ctg0470	CG1_peg0783	1384	A	G	NA	NA	12	33	15	35	NA	NA
CG1	20110125.mgmt.asm2.subset1_00470	fig|6666666.37195.peg.783	CG1_ctg0470	CG1_peg0783	1396	A	T	NA	NA	NA	32	13	32	NA	NA
CG1	20110125.mgmt.asm2.subset1_00470	fig|6666666.37195.peg.783	CG1_ctg0470	CG1_peg0783	1564	A	C	NA	NA	NA	17	NA	NA	NA	NA
CG1	20110125.mgmt.asm2.subset1_00470	fig|6666666.37195.peg.783	CG1_ctg0470	CG1_peg0783	1584	A	G	NA	NA	NA	14	NA	NA	NA	NA
CG1	20110125.mgmt.asm2.subset1_00470	fig|6666666.37195.peg.783	CG1_ctg0470	CG1_peg0783	1610	T	G	NA	NA	NA	15	14	17	11	12
CG1	20110125.mgmt.asm2.subset1_00470	fig|6666666.37195.peg.783	CG1_ctg0470	CG1_peg0783	1783	C	A	NA	NA	NA	NA	NA	12	NA	NA
CG1	20110125.mgmt.asm2.subset1_00470	fig|6666666.37195.peg.783	CG1_ctg0470	CG1_peg0783	1801	T	A	NA	NA	NA	NA	11	19	NA	NA
CG1	20110125.mgmt.asm2.subset1_00470	fig|6666666.37195.peg.783	CG1_ctg0470	CG1_peg0783	1927	C	T	NA	NA	NA	NA	NA	NA	NA	10
CG1	20110125.mgmt.asm2.subset1_00470	fig|6666666.37195.peg.783	CG1_ctg0470	CG1_peg0783	2314	T	A	NA	NA	12	NA	NA	NA	NA	NA
CG1	20110125.mgmt.asm2.subset1_00470	fig|6666666.37195.peg.783	CG1_ctg0470	CG1_peg0783	2329	C	T	NA	NA	13	NA	NA	NA	NA	NA
CG1	20110125.mgmt.asm2.subset1_00470	fig|6666666.37195.peg.783	CG1_ctg0470	CG1_peg0783	2341	T	C	NA	NA	13	NA	NA	NA	NA	NA
CG1	20110125.mgmt.asm2.subset1_00470	fig|6666666.37195.peg.783	CG1_ctg0470	CG1_peg0783	2356	T	A	NA	NA	16	NA	NA	NA	NA	NA
CG1	20110125.mgmt.asm2.subset1_00470	fig|6666666.37195.peg.783	CG1_ctg0470	CG1_peg0783	2593	C	A	NA	NA	NA	13	NA	15	NA	NA
CG1	20110125.mgmt.asm2.subset1_00470	fig|6666666.37195.peg.783	CG1_ctg0470	CG1_peg0783	2614	G	A	NA	NA	NA	20	NA	21	NA	11
CG1	20110125.mgmt.asm2.subset1_00470	fig|6666666.37195.peg.783	CG1_ctg0470	CG1_peg0783	2626	T	C	NA	NA	NA	22	NA	20	NA	10
CG1	20110125.mgmt.asm2.subset1_00470	fig|6666666.37195.peg.783	CG1_ctg0470	CG1_peg0783	2635	G	A	NA	NA	11	22	NA	19	NA	11
[truncated: 165,306 more rows]
